# Supplementary material for: Crystal structure, optical property and Hirshfeld surface analysis of bis­[1-(prop-2-en-1-yl)-1H-imidazol-3-ium] hexa­chlorido­stannate(IV)
Source: Acta Crystallogr E Crystallogr Commun. 2020 Sep 8;76(Pt 10):1624–8. doi: 10.1107/S2056989020012177 (PMC7534238; doi:10.1107/S2056989020012177)
Supplement: Supplementary file 1 [file e-76-01624-sup1.cif]

##############################################################################
#                                                                            #
# This CIF contains the data in a paper accepted for publication in          #
# Acta Crystallographica Section E. It conforms to the requirements of       #
# Notes for Authors for Acta Crystallographica Section E, and has been       #
# peer reviewed under the auspices of the IUCr Commission on Journals.       #
#                                                                            #
# Full details of the Crystallographic Information File format               #
# are given in the paper "The Crystallographic Information File (CIF):       #
# a New Standard Archive File for Crystallography" by S. R. Hall, F. H.      #
# Allen and I. D. Brown [Acta Cryst. (1991), A47, 655-685].                  #
#                                                                            #
# The current version of the core CIF dictionary is obtainable from          #
# ftp://ftp.iucr.org/pub/cif_core.dic.                                       #
#                                                                            #
# Software is freely available for graphical display of the structure(s)     #
# in this CIF. For information consult the CIF software page                 #
# http://www.iucr.org/resources/cif/software.                                #
#                                                                            #
# This file may be used for bona fide research purposes within the           #
# scientific community so long as proper attribution is given to the journal # 
# article from which it was obtained.                                        #
#                                                                            #
##############################################################################
data_I
_audit_creation_method     'SHELXL-2014/7'
_journal_date_recd_electronic     2020-08-15
_journal_date_accepted     2020-09-02
_journal_name_full     'Acta Crystallographica, Section E'
_journal_year     2020
_journal_volume     76
_journal_issue     10
_journal_page_first     1624
_journal_page_last     1628
_journal_paper_category     GM
_journal_paper_doi     10.1107/S2056989020012177
_journal_coeditor_code     VM2239
_publ_contact_author_email
;
hhferjani@imamu.edu.sa
;
_publ_section_title
;
Crystal structure, optical property and Hirshfeld surface analysis of
bis[1-(prop-2-en-1-yl)-1<i>H</i>-imidazol-3-ium] hexachloridostannate(IV)
;
_publ_section_title_footnote     .
loop_
    _publ_author_name
    _publ_author_footnote
    _publ_author_address
    'Hela Ferjani' .
;
Chemistry Department
College of Science
IMSIU (Imam Mohammad Ibn Saud Islamic University)
Riyadh 11623
Kingdom of Saudi Arabia
;
_publ_section_synopsis
;
The title structure consists of isolated [SnCl~6~]^2-^ octahedral anions
separated by layers of organic 1-(prop-2-en-1-yl)-1<i>H</i>-imidazol-3-ium
(C~6~H~9~N~2~)^+^ cations. The crystal packing features  intermolecular
N---H...Cl and  C---H...Cl hydrogen bonds and \p--\p stacking interactions.
;
_chemical_name_systematic
;
Bis[1-(prop-2-en-1-yl)-1<i>H</i>-imidazol-3-ium] hexachloridostannate(IV)
;
_chemical_name_common
     'Bis[1-(prop-2-en-1-yl)-1<i>H</i>-imidazol-3-ium] hexachloridostannate(IV)'
_chemical_formula_moiety     '(C6 H8 N2)2[Sn Cl6]'
_chemical_formula_sum     'C12 H16 Cl6 N4 Sn'
_chemical_formula_iupac     '(C6 H8 N2)2 [Sn Cl6]'
_chemical_formula_weight     547.68
_chemical_melting_point     ?
_space_group_crystal_system     monoclinic
_space_group_name_H-M_alt     'P 21/n'
_space_group_name_Hall     '-P 2yn'
loop_
    _space_group_symop_operation_xyz
    'x, y, z'
    '-x+1/2, y+1/2, -z+1/2'
    '-x, -y, -z'
    'x-1/2, -y-1/2, z-1/2'
_cell_length_a     9.3953(5)
_cell_length_b     11.7817(6)
_cell_length_c     9.8243(5)
_cell_angle_alpha     90
_cell_angle_beta     106.547(4)
_cell_angle_gamma     90
_cell_volume     1042.44(10)
_cell_formula_units_Z     2
_cell_measurement_reflns_used     19596
_cell_measurement_theta_min     2.26
_cell_measurement_theta_max     34.41
_cell_measurement_temperature     298(2)
_exptl_crystal_description     'prism'
_exptl_crystal_colour     'colorless'
_exptl_crystal_size_max     0.710
_exptl_crystal_size_mid     0.663
_exptl_crystal_size_min     0.420
_exptl_crystal_density_diffrn     1.745
_exptl_crystal_density_meas     ?
_exptl_crystal_density_method     ?
_exptl_crystal_F_000     536
_exptl_absorpt_coefficient_mu     1.996
_exptl_absorpt_correction_type     integration
_exptl_absorpt_process_details
;
(X-RED32; Stoe & Cie, 2002)
;
_exptl_absorpt_correction_T_min     0.3106
_exptl_absorpt_correction_T_max     0.3581
_diffrn_ambient_temperature     298(2)
_diffrn_source     'sealed X-ray tube, 12 x 0.4 mm long-fine focus'
_diffrn_radiation_type     MoK\a
_diffrn_radiation_wavelength     0.71073
_diffrn_measurement_device_type     'Stoe IPDS2 diffractometer'
_diffrn_measurement_method     'rotation method scans'
_diffrn_detector_area_resol_mean     6.67
_diffrn_reflns_number     12972
_diffrn_reflns_av_R_equivalents     0.0349
_diffrn_reflns_av_unetI/netI     0.0273
_diffrn_reflns_theta_min     2.647
_diffrn_reflns_theta_max     34.191
_diffrn_reflns_theta_full     25.242
_diffrn_measured_fraction_theta_max     0.994
_diffrn_measured_fraction_theta_full     1.000
_diffrn_reflns_limit_h_min     -11
_diffrn_reflns_limit_h_max     14
_diffrn_reflns_limit_k_min     -17
_diffrn_reflns_limit_k_max     18
_diffrn_reflns_limit_l_min     -15
_diffrn_reflns_limit_l_max     15
_refine_special_details     ?
_reflns_number_total     4294
_reflns_number_gt     3326
_reflns_threshold_expression     'I > 2\s(I)'
_refine_ls_structure_factor_coef     Fsqd
_refine_ls_matrix_type     full
_refine_ls_R_factor_all     0.0570
_refine_ls_R_factor_gt     0.0388
_refine_ls_wR_factor_gt     0.0789
_refine_ls_wR_factor_ref     0.0857
_refine_ls_goodness_of_fit_ref     1.137
_refine_ls_restrained_S_all     1.139
_refine_ls_number_reflns     4294
_refine_ls_number_parameters     126
_refine_ls_number_restraints     5
_refine_ls_hydrogen_treatment     constr
_refine_ls_weighting_scheme     calc
_refine_ls_weighting_details
              'w=1/[\s^2^(Fo^2^)+(0.0288P)^2^+0.5447P] where P=(Fo^2^+2Fc^2^)/3'
_atom_sites_solution_hydrogens     geom
_atom_sites_solution_primary     ?
_atom_sites_solution_secondary     ?
_refine_ls_shift/su_max     0.000
_refine_ls_shift/su_mean     0.000
_refine_diff_density_max     0.647
_refine_diff_density_min     -0.932
_refine_ls_extinction_method
;
SHELXL-2014/7 (Sheldrick 2014
;
_refine_ls_extinction_coef     0.0276(10)
_refine_ls_extinction_expression
                                  'Fc^*^=kFc[1+0.001xFc^2^\l^3^/sin(2\q)]^-1/4^'
loop_
    _atom_type_symbol
    _atom_type_description
    _atom_type_scat_dispersion_real
    _atom_type_scat_dispersion_imag
    _atom_type_scat_source
    'C' 'C' 0.0033 0.0016
                         'International Tables Vol C Tables 4.2.6.8 and 6.1.1.4'
    'H' 'H' 0.0000 0.0000
                         'International Tables Vol C Tables 4.2.6.8 and 6.1.1.4'
    'Cl' 'Cl' 0.1484 0.1585
                         'International Tables Vol C Tables 4.2.6.8 and 6.1.1.4'
    'N' 'N' 0.0061 0.0033
                         'International Tables Vol C Tables 4.2.6.8 and 6.1.1.4'
    'Sn' 'Sn' -0.6537 1.4246
                         'International Tables Vol C Tables 4.2.6.8 and 6.1.1.4'
_computing_data_collection
;
X-AREA (Stoe & Cie, 2002)
;
_computing_cell_refinement
;
X-AREA (Stoe & Cie, 2002)
;
_computing_data_reduction
;
X-RED32 (Stoe & Cie, 2002)
;
_computing_structure_solution
;
SHELXT (Sheldrick, 2015a)
;
_computing_structure_refinement
;
<i>SHELXL2014/7</i> (Sheldrick, 2015b)
;
_computing_molecular_graphics
;
DIAMOND (Brandenburg, 2006)
;
_computing_publication_material
;
publCIF (Westrip, 2010)
;
loop_
    _atom_site_type_symbol
    _atom_site_label
    _atom_site_fract_x
    _atom_site_fract_y
    _atom_site_fract_z
    _atom_site_U_iso_or_equiv
    _atom_site_adp_type
    _atom_site_calc_flag
    _atom_site_occupancy
    _atom_site_disorder_assembly
    _atom_site_disorder_group
    Sn Sn1 1.0000 0.5000 0.5000 0.03804(7) Uani d 1 . .
    Cl Cl2 0.87600(8) 0.32725(6) 0.39099(8) 0.05747(17) Uani d 1 . .
    Cl Cl3 1.12514(8) 0.39362(6) 0.70986(7) 0.05588(17) Uani d 1 . .
    Cl Cl1 0.79125(8) 0.53542(7) 0.59310(8) 0.06053(18) Uani d 1 . .
    N N2 0.3752(3) 0.5613(2) 0.1386(4) 0.0803(9) Uani d 1 . .
    N N1 0.5438(4) 0.4614(4) 0.2679(4) 0.0884(10) Uani d 1 . .
    H H1A 0.6204 0.4413 0.3351 0.106 Uiso calc 1 . .
    C C2 0.4639(4) 0.3926(3) 0.1674(5) 0.0778(10) Uani d 1 . .
    H H2 0.4800 0.3156 0.1572 0.093 Uiso calc 1 . .
    C C3 0.3583(4) 0.4548(3) 0.0861(4) 0.0718(9) Uani d 1 . .
    H H3 0.2849 0.4301 0.0065 0.086 Uiso calc 1 . .
    C C1 0.4905(5) 0.5607(4) 0.2501(5) 0.0895(13) Uani d 1 . .
    H H1 0.5276 0.6231 0.3073 0.107 Uiso calc 1 . .
    C C6 0.0239(5) 0.6629(5) -0.0277(6) 0.1064(17) Uani d 1 . .
    H H6A 0.0288 0.6570 -0.1207 0.128 Uiso calc 0.512(9) A 1
    H H6B -0.0676 0.6696 -0.0097 0.128 Uiso calc 0.512(9) A 1
    C C5A 0.1409(7) 0.6617(7) 0.0733(9) 0.0645(19) Uani d 0.488(9) A 1
    H H5A 0.1396 0.6674 0.1674 0.077 Uiso calc 0.488(9) A 1
    C C4A 0.2828(8) 0.6505(7) 0.0334(13) 0.085(3) Uani d 0.512(9) A 1
    H H4A1 0.3346 0.7226 0.0435 0.102 Uiso calc 0.512(9) A 1
    H H4A2 0.2635 0.6247 -0.0639 0.102 Uiso calc 0.512(9) A 1
    C C4B 0.2765(9) 0.6630(6) 0.1398(10) 0.073(2) Uani d 0.488(9) A 2
    H H4B1 0.2290 0.6558 0.2150 0.087 Uiso calc 0.488(9) A 2
    H H4B2 0.3340 0.7326 0.1543 0.087 Uiso calc 0.488(9) A 2
    C C5B 0.1662(11) 0.6638(8) 0.0018(11) 0.086(3) Uani d 0.512(9) A 2
    H H5B 0.2039 0.6651 -0.0761 0.103 Uiso calc 0.512(9) A 2
loop_
    _atom_site_aniso_label
    _atom_site_aniso_U_11
    _atom_site_aniso_U_22
    _atom_site_aniso_U_33
    _atom_site_aniso_U_12
    _atom_site_aniso_U_13
    _atom_site_aniso_U_23
    Sn1 0.04007(11) 0.03416(10) 0.03755(11) 0.00060(9) 0.00730(7) 0.00264(8)
    Cl2 0.0611(4) 0.0399(3) 0.0626(4) -0.0058(3) 0.0033(3) -0.0064(3)
    Cl3 0.0597(4) 0.0527(3) 0.0467(3) 0.0001(3) 0.0015(3) 0.0136(3)
    Cl1 0.0553(4) 0.0704(4) 0.0611(4) 0.0057(3) 0.0250(3) -0.0003(3)
    N2 0.0484(14) 0.0470(14) 0.140(3) -0.0018(11) 0.0178(16) 0.0098(16)
    N1 0.0568(17) 0.107(3) 0.090(2) -0.0018(19) 0.0023(15) 0.016(2)
    C2 0.071(2) 0.0554(19) 0.111(3) 0.0096(17) 0.033(2) 0.005(2)
    C3 0.069(2) 0.067(2) 0.071(2) -0.0158(17) 0.0064(16) -0.0003(17)
    C1 0.066(2) 0.086(3) 0.117(3) -0.024(2) 0.027(2) -0.038(3)
    C6 0.078(3) 0.124(4) 0.107(3) -0.015(3) 0.009(2) 0.037(3)
    C5A 0.064(4) 0.076(4) 0.059(4) 0.012(3) 0.028(3) 0.014(3)
    C4A 0.068(4) 0.068(4) 0.127(9) 0.020(3) 0.042(5) 0.045(5)
    C4B 0.075(5) 0.052(4) 0.081(6) 0.000(3) 0.005(4) 0.002(3)
    C5B 0.099(7) 0.078(5) 0.072(5) 0.010(5) 0.010(5) 0.023(4)
_geom_special_details
;
 All esds (except the esd in the dihedral angle between two l.s. planes)
 are estimated using the full covariance matrix.  The cell esds are taken
 into account individually in the estimation of esds in distances, angles
 and torsion angles; correlations between esds in cell parameters are only
 used when they are defined by crystal symmetry.  An approximate (isotropic)
 treatment of cell esds is used for estimating esds involving l.s. planes.
;
loop_
    _geom_bond_atom_site_label_1
    _geom_bond_atom_site_label_2
    _geom_bond_site_symmetry_2
    _geom_bond_distance
    _geom_bond_publ_flag
    Sn1 Cl3 . 2.4131(6) ?
    Sn1 Cl3 3_766 2.4131(6) ?
    Sn1 Cl1 3_766 2.4247(7) ?
    Sn1 Cl1 . 2.4247(7) ?
    Sn1 Cl2 . 2.4363(6) ?
    Sn1 Cl2 3_766 2.4363(6) ?
    N2 C1 . 1.303(5) ?
    N2 C3 . 1.349(5) ?
    N2 C4B . 1.517(8) ?
    N2 C4A . 1.554(8) ?
    N1 C1 . 1.265(6) ?
    N1 C2 . 1.331(5) ?
    N1 H1A . 0.8600 ?
    C2 C3 . 1.307(5) ?
    C2 H2 . 0.9300 ?
    C3 H3 . 0.9300 ?
    C1 H1 . 0.9300 ?
    C6 C5A . 1.253(8) ?
    C6 C5B . 1.285(10) ?
    C6 H6A . 0.9300 ?
    C6 H6B . 0.9300 ?
    C5A C4A . 1.499(9) ?
    C5A H5A . 0.9300 ?
    C4A H4A1 . 0.9700 ?
    C4A H4A2 . 0.9700 ?
    C4B C5B . 1.453(9) ?
    C4B H4B1 . 0.9700 ?
    C4B H4B2 . 0.9700 ?
    C5B H5B . 0.9300 ?
loop_
    _geom_angle_atom_site_label_1
    _geom_angle_atom_site_label_2
    _geom_angle_atom_site_label_3
    _geom_angle_site_symmetry_1
    _geom_angle_site_symmetry_3
    _geom_angle
    _geom_angle_publ_flag
    Cl3 Sn1 Cl3 . 3_766 180.0 ?
    Cl3 Sn1 Cl1 . 3_766 89.04(3) ?
    Cl3 Sn1 Cl1 3_766 3_766 90.96(3) ?
    Cl3 Sn1 Cl1 . . 90.96(3) ?
    Cl3 Sn1 Cl1 3_766 . 89.04(3) ?
    Cl1 Sn1 Cl1 3_766 . 180.0 ?
    Cl3 Sn1 Cl2 . . 89.85(2) ?
    Cl3 Sn1 Cl2 3_766 . 90.15(2) ?
    Cl1 Sn1 Cl2 3_766 . 91.56(3) ?
    Cl1 Sn1 Cl2 . . 88.44(3) ?
    Cl3 Sn1 Cl2 . 3_766 90.15(2) ?
    Cl3 Sn1 Cl2 3_766 3_766 89.85(2) ?
    Cl1 Sn1 Cl2 3_766 3_766 88.44(3) ?
    Cl1 Sn1 Cl2 . 3_766 91.56(3) ?
    Cl2 Sn1 Cl2 . 3_766 180.0 ?
    C1 N2 C3 . . 107.2(3) ?
    C1 N2 C4B . . 111.2(4) ?
    C3 N2 C4B . . 137.0(4) ?
    C1 N2 C4A . . 137.4(5) ?
    C3 N2 C4A . . 113.1(6) ?
    C1 N1 C2 . . 110.1(3) ?
    C1 N1 H1A . . 124.9 ?
    C2 N1 H1A . . 124.9 ?
    C3 C2 N1 . . 106.3(3) ?
    C3 C2 H2 . . 126.8 ?
    N1 C2 H2 . . 126.8 ?
    C2 C3 N2 . . 107.6(3) ?
    C2 C3 H3 . . 126.2 ?
    N2 C3 H3 . . 126.2 ?
    N1 C1 N2 . . 108.8(4) ?
    N1 C1 H1 . . 125.6 ?
    N2 C1 H1 . . 125.6 ?
    C5A C6 H6A . . 120.0 ?
    C5A C6 H6B . . 120.0 ?
    H6A C6 H6B . . 120.0 ?
    C6 C5A C4A . . 116.0(7) ?
    C6 C5A H5A . . 122.0 ?
    C4A C5A H5A . . 122.0 ?
    C5A C4A N2 . . 104.8(6) ?
    C5A C4A H4A1 . . 110.8 ?
    N2 C4A H4A1 . . 110.8 ?
    C5A C4A H4A2 . . 110.8 ?
    N2 C4A H4A2 . . 110.8 ?
    H4A1 C4A H4A2 . . 108.9 ?
    C5B C4B N2 . . 105.8(7) ?
    C5B C4B H4B1 . . 110.6 ?
    N2 C4B H4B1 . . 110.6 ?
    C5B C4B H4B2 . . 110.6 ?
    N2 C4B H4B2 . . 110.6 ?
    H4B1 C4B H4B2 . . 108.7 ?
    C6 C5B C4B . . 129.0(10) ?
    C6 C5B H5B . . 115.5 ?
    C4B C5B H5B . . 115.5 ?
loop_
    _geom_torsion_atom_site_label_1
    _geom_torsion_atom_site_label_2
    _geom_torsion_atom_site_label_3
    _geom_torsion_atom_site_label_4
    _geom_torsion_site_symmetry_1
    _geom_torsion_site_symmetry_2
    _geom_torsion_site_symmetry_3
    _geom_torsion_site_symmetry_4
    _geom_torsion
    _geom_torsion_publ_flag
    C1 N1 C2 C3 . . . . 0.2(5) ?
    N1 C2 C3 N2 . . . . -0.1(5) ?
    C1 N2 C3 C2 . . . . 0.0(5) ?
    C4B N2 C3 C2 . . . . -152.5(7) ?
    C4A N2 C3 C2 . . . . 165.9(4) ?
    C2 N1 C1 N2 . . . . -0.1(5) ?
    C3 N2 C1 N1 . . . . 0.1(5) ?
    C4B N2 C1 N1 . . . . 160.4(5) ?
    C4A N2 C1 N1 . . . . -160.5(6) ?
    C6 C5A C4A N2 . . . . -135.5(8) ?
    C1 N2 C4A C5A . . . . -106.0(7) ?
    C3 N2 C4A C5A . . . . 94.2(8) ?
    C1 N2 C4B C5B . . . . 171.4(6) ?
    C3 N2 C4B C5B . . . . -36.7(11) ?
    N2 C4B C5B C6 . . . . 124.1(9) ?
loop_
    _geom_hbond_atom_site_label_D
    _geom_hbond_atom_site_label_H
    _geom_hbond_atom_site_label_A
    _geom_hbond_site_symmetry_A
    _geom_hbond_distance_DH
    _geom_hbond_distance_HA
    _geom_hbond_distance_DA
    _geom_hbond_angle_DHA
    N1 H1A Cl2 . 0.86 2.67 3.399(4) 144
    N1 H1A Cl1 . 0.86 2.81 3.485(4) 136
    C2 H2 Cl3 4_565 0.93 2.79 3.672(4) 158
    C3 H3 Cl3 1_454 0.93 2.90 3.790(4) 160
    C4A H4A1 Cl2 2_655 0.97 2.89 3.716(9) 144
    C4A H4A1 Cl1 4_575 0.97 2.94 3.743(10) 141
    C4B H4B1 Cl1 3_666 0.97 2.98 3.702(10) 133
    C4B H4B2 Cl1 4_575 0.97 2.80 3.590(7) 139
    C5B H5B Cl2 3_665 0.93 2.97 3.766(11) 145
_shelx_space_group_comment
;
The symmetry employed for this shelxl refinement is uniquely defined
by the following loop, which should always be used as a source of
symmetry information in preference to the above space-group names.
They are only intended as comments.
;
_shelx_estimated_absorpt_T_min     ?
_shelx_estimated_absorpt_T_max     ?
_shelx_hkl_file
;
   2   0   0 2353.74   15.87   0
   4   0   0  173.59    3.63   0
   6   0   0 1214.74    7.46   0
   8   0   0 1122.41    7.72   0
   8   0   0 1070.61    7.31   0
  10   0   0  182.66    4.46   0
  10   0   0  190.30    4.57   0
  12   0   0   -0.49    3.99   0
  12   0   0   -1.80    4.47   0
  14   0   0   10.49    6.13   0
  14   0   0   18.91    6.28   0
  -1  -1   0 2568.25   16.51   0
   1   1   0 2551.39   16.52   0
   2  -1   0  154.50    6.71   0
  -2  -1   0  145.00    4.18   0
   2   1   0  144.27    4.00   0
   2  -1   0  143.84    6.40   0
   3   1   0    5.50    2.18   0
   3  -1   0    5.33    3.40   0
   4  -1   0   75.57    3.56   0
   4   1   0   71.96    3.08   0
   5  -1   0 1062.24    8.35   0
   5  -1   0 1090.83    8.64   0
   5   1   0 1048.01    6.87   0
   6   1   0   36.60    2.91   0
   6  -1   0   36.53    3.07   0
   6  -1   0   36.39    3.10   0
   7  -1   0  346.07    4.98   0
   7   1   0  332.60    4.04   0
   7  -1   0  338.69    4.92   0
   8  -1   0   21.70    3.12   0
   8   1   0   23.33    2.54   0
   8  -1   0   22.54    3.57   0
   9   1   0  492.29    5.04   0
   9   1   0  506.55    5.64   0
   9  -1   0  517.82    6.30   0
   9  -1   0  500.43    6.04   0
  10   1   0    0.82    3.33   0
  10  -1   0    3.09    3.89   0
  10   1   0    4.63    2.77   0
  10  -1   0    0.39    3.44   0
  11   1   0   41.24    3.82   0
  11  -1   0   43.42    3.90   0
  11  -1   0   50.23    4.03   0
  11   1   0   44.35    3.86   0
  12   1   0    3.98    3.85   0
  12   1   0    0.30    3.07   0
  12  -1   0   -0.41    4.55   0
  12  -1   0   -1.20    4.58   0
  13   1   0   15.01    4.61   0
  13  -1   0   14.70    5.11   0
  13   1   0   12.75    4.47   0
  13  -1   0   12.61    5.92   0
  14  -1   0    0.10    8.31   0
  14   1   0   -0.65    5.08   0
  14   1   0    1.10    5.23   0
  14  -1   0    1.18    8.44   0
   0   2   0 5739.65   23.75   0
   0  -2   0 5771.88   24.14   0
   1   2   0   47.47    3.05   0
  -1  -2   0   53.93    3.07   0
  -1   2   0   48.61    4.58   0
   1  -2   0   51.57    4.81   0
  -2  -2   0 1535.23    9.04   0
   2   2   0 1528.22    9.03   0
   3  -2   0   36.80    4.98   0
  -3  -2   0   34.38    2.27   0
   3  -2   0   44.93    5.14   0
   3   2   0   36.86    2.39   0
   4  -2   0 2583.67   17.64   0
   4  -2   0 2348.29   16.69   0
   4   2   0 2326.07    9.51   0
   5  -2   0    6.65    3.40   0
   5   2   0    3.53    2.35   0
   5  -2   0    1.38    3.34   0
   6  -2   0  841.53    8.52   0
   6  -2   0  890.48    8.68   0
   6   2   0  850.19    5.55   0
   7  -2   0   -0.78    3.11   0
   7  -2   0    4.41    2.78   0
   7   2   0    3.24    2.13   0
   8  -2   0  214.93    5.09   0
   8   2   0  203.75    3.85   0
   8  -2   0  200.53    4.93   0
   9   2   0    5.42    2.55   0
   9  -2   0   10.79    3.59   0
   9  -2   0   11.19    3.73   0
  10   2   0  169.98    3.57   0
  10  -2   0  164.45    5.17   0
  10  -2   0  176.68    5.38   0
  10   2   0  166.45    3.58   0
  11   2   0    6.13    3.54   0
  11  -2   0    2.42    4.68   0
  11   2   0    2.83    2.89   0
  11  -2   0    2.13    4.75   0
  12  -2   0   18.44    5.96   0
  12   2   0   16.67    4.00   0
  12   2   0   19.35    3.96   0
  12  -2   0   17.94    5.94   0
  13   2   0   -1.88    4.36   0
  13   2   0    3.96    4.40   0
  14   2   0   10.67    5.11   0
  14   2   0    5.51    5.31   0
  -1   3   0   43.36    3.47   0
   1  -3   0   37.15    3.49   0
   1   3   0   29.90    2.62   0
  -1  -3   0   35.04    2.63   0
  -2  -3   0 1736.89    8.56   0
   2  -3   0 1695.39   17.18   0
   2   3   0 1647.82    8.41   0
  -2   3   0 1615.37   17.18   0
  -3  -3   0 2585.86    9.73   0
   3   3   0 2520.00    9.68   0
   4   3   0   61.75    2.78   0
  -4  -3   0   50.82    2.71   0
   5  -3   0 3086.10   23.97   0
   5  -3   0 3454.33   25.24   0
   5   3   0 3143.52   10.15   0
   6  -3   0   32.44    4.49   0
   6   3   0   31.76    2.44   0
   6  -3   0   36.49    5.00   0
   7  -3   0    3.25    3.63   0
   7  -3   0    6.03    3.82   0
   7   3   0    4.57    2.65   0
   8   3   0   24.22    2.97   0
   8  -3   0   22.45    4.63   0
   8  -3   0   21.23    4.60   0
   9  -3   0  165.33    6.73   0
   9  -3   0  151.55    6.46   0
   9   3   0  145.74    3.31   0
  10  -3   0   34.89    5.89   0
  10   3   0   31.53    2.89   0
  10   3   0   33.56    2.86   0
  10  -3   0   33.01    6.19   0
  11   3   0  102.64    3.47   0
  11   3   0   94.98    3.45   0
  12   3   0    0.93    3.20   0
  12   3   0   -0.04    3.13   0
  13   3   0   27.89    4.52   0
  13   3   0   20.55    3.85   0
  14   3   0    2.33    5.13   0
   0   4   0  148.07    3.43   0
   0  -4   0  144.56    3.42   0
  -1  -4   0 3022.97   11.13   0
   1   4   0 2822.86   10.83   0
   1  -4   0 2918.01   14.03   0
  -1   4   0 2804.74   13.41   0
  -2   4   0  799.91    9.24   0
  -2  -4   0  860.36    5.80   0
   2  -4   0  857.70    9.73   0
   2   4   0  815.49    5.68   0
   3   4   0    9.47    2.16   0
  -3   4   0    3.88    4.51   0
   3  -4   0    4.35    4.44   0
  -3  -4   0   -2.12    2.08   0
  -4  -4   0 2993.02    9.49   0
   4   4   0 2838.64    9.27   0
   5   4   0  170.75    3.24   0
   6   4   0  554.97    4.47   0
   7   4   0   29.55    2.40   0
   8   4   0   33.99    2.46   0
   9   4   0    1.69    2.60   0
  10   4   0  158.18    3.50   0
  11   4   0   20.45    3.02   0
  11   4   0   11.63    3.78   0
  12   4   0   48.38    3.49   0
  12   4   0   51.27    4.15   0
  13   4   0    7.84    4.45   0
  13   4   0    6.39    3.58   0
   1  -5   0 2372.05   11.46   0
  -1   5   0 2229.63   10.79   0
   1   5   0 2320.83    9.15   0
  -1  -5   0 2384.68    9.44   0
   2   5   0 1101.72    6.12   0
  -2  -5   0 1128.48    6.22   0
   2  -5   0 1156.52    9.64   0
  -2   5   0 1041.58    8.89   0
  -3   5   0 1412.33   12.99   0
   3   5   0 1423.75    6.53   0
  -3  -5   0 1429.25    6.60   0
   3  -5   0 1533.00   13.32   0
  -4  -5   0   10.20    2.10   0
   4   5   0   14.66    2.27   0
   5   5   0 1205.55    5.88   0
   6   5   0    8.72    2.37   0
   7   5   0  230.31    3.26   0
   8   5   0    2.81    2.82   0
   9   5   0  196.65    3.50   0
  10   5   0   19.40    2.94   0
  11   5   0   46.50    3.26   0
  11   5   0   54.18    3.81   0
  12   5   0    4.21    3.20   0
  12   5   0    5.76    3.27   0
  13   5   0   12.66    3.85   0
  13   5   0    6.32    3.80   0
   0  -6   0 2475.77   10.06   0
   0   6   0 2370.04    9.50   0
  -1  -6   0   11.64    2.27   0
  -1   6   0   10.13    2.52   0
   1   6   0    5.05    2.30   0
   1  -6   0   12.25    2.21   0
  -2  -6   0  665.15    4.74   0
   2   6   0  621.49    4.65   0
  -2   6   0  595.46    6.04   0
   2  -6   0  656.60    6.57   0
   3  -6   0  926.27    9.05   0
  -3   6   0  801.34    8.42   0
  -3  -6   0  891.48    5.15   0
   3   6   0  871.06    5.07   0
   4   6   0  779.14    4.82   0
  -4   6   0  838.89   14.79   0
  -4  -6   0  846.12    4.86   0
   5   6   0   33.36    2.37   0
   6   6   0  399.53    3.89   0
   7   6   0   27.08    2.54   0
   8   6   0  207.21    3.25   0
   9   6   0   38.03    2.90   0
  10   6   0   81.85    3.17   0
  11   6   0   -2.67    3.04   0
  12   6   0   18.78    3.39   0
  12   6   0   19.21    3.45   0
  13   6   0   -0.76    4.72   0
  13   6   0    4.70    3.72   0
   1   7   0 2047.15    7.88   0
  -1  -7   0 2125.60    8.44   0
   1  -7   0 2172.28    9.47   0
  -1   7   0 1979.22    8.60   0
  -2   7   0  510.28    5.48   0
   2  -7   0  562.97    5.92   0
   2   7   0  541.35    4.29   0
  -2  -7   0  588.34    4.47   0
  -3   7   0  578.56    6.52   0
   3  -7   0  669.20    7.42   0
  -3  -7   0  665.12    4.52   0
   3   7   0  611.45    4.37   0
  -4  -7   0   23.40    2.19   0
  -4   7   0   18.32    4.21   0
   4   7   0   29.60    2.32   0
   5   7   0  369.51    3.62   0
   6   7   0  740.28    4.73   0
   7   7   0  444.23    4.11   0
   8   7   0   26.11    2.67   0
   9   7   0  141.11    3.18   0
  10   7   0    9.93    2.90   0
  11   7   0   23.77    3.16   0
  12   7   0    1.63    3.47   0
  12   7   0   -5.09    3.43   0
  13   7   0    4.55    3.95   0
  13   7   0    8.76    4.05   0
   0  -8   0  164.60    3.11   0
   0   8   0  151.63    2.98   0
   1   8   0   76.28    2.66   0
  -1   8   0   79.66    2.95   0
  -1  -8   0   86.34    2.61   0
   1  -8   0   87.89    2.77   0
  -2  -8   0  796.63    4.91   0
   2  -8   0  784.97    6.19   0
   2   8   0  729.94    4.99   0
  -2   8   0  708.91    5.64   0
  -3   8   0  399.91    5.63   0
  -3  -8   0  431.42    3.94   0
   3   8   0  408.09    3.82   0
  -4   8   0  730.29    8.67   0
   4   8   0  733.10    4.58   0
  -4  -8   0  771.06    4.64   0
   5   8   0   63.84    2.56   0
   6   8   0  212.80    3.26   0
   7   8   0   27.13    2.58   0
   8   8   0   85.88    3.04   0
   9   8   0   41.23    2.90   0
  10   8   0   38.78    3.20   0
  11   8   0    4.82    3.16   0
  12   8   0   21.86    3.75   0
  12   8   0   18.42    3.63   0
  -1  -9   0  645.35    4.65   0
   1   9   0  596.71    4.44   0
  -1   9   0  578.58    5.08   0
   1  -9   0  670.06    5.51   0
   2  -9   0   11.24    3.07   0
  -2   9   0    8.43    2.36   0
   2   9   0   14.19    2.39   0
  -2  -9   0   14.87    2.35   0
   3   9   0  499.74    4.17   0
  -3  -9   0  566.34    4.24   0
  -3   9   0  484.72    5.51   0
  -4   9   0   17.04    3.87   0
   4   9   0   16.68    2.34   0
   5   9   0  199.76    3.11   0
   6   9   0   30.50    2.50   0
   7   9   0  210.37    3.35   0
   8   9   0   16.48    2.78   0
   9   9   0   88.36    3.22   0
  10   9   0    0.65    3.08   0
  11   9   0   18.94    3.49   0
  12   9   0    5.48    3.77   0
  12   9   0    0.92    3.72   0
   0  10   0  261.20    3.69   0
   0 -10   0  286.01    3.57   0
  -1 -10   0  380.75    3.96   0
   1 -10   0  398.55    4.32   0
  -1  10   0  347.85    4.27   0
   1  10   0  369.47    3.76   0
   2  10   0  669.43    4.58   0
  -2  10   0  609.09    5.48   0
  -2 -10   0  728.08    4.73   0
  -3  10   0   41.43    3.08   0
   3  10   0   42.49    2.47   0
   4  10   0  158.32    3.00   0
  -4  10   0  153.09    4.53   0
  -5  10   0   44.53    6.58   0
   5  10   0   37.50    2.54   0
  -5  10   0   45.63    6.67   0
   6  10   0  138.28    2.99   0
   7  10   0   16.94    2.73   0
   8  10   0  118.37    3.30   0
   9  10   0    8.34    2.97   0
  10  10   0   25.52    3.33   0
  11  10   0    3.12    3.41   0
   1  11   0  712.80    4.94   0
  -1  11   0  707.85    5.42   0
  -2  11   0  122.58    3.15   0
   2  11   0  131.32    2.92   0
   3  11   0  121.60    2.88   0
  -3  11   0  115.57    3.71   0
   4  11   0   12.06    2.38   0
  -4  11   0   11.33    3.43   0
  -5  11   0   24.33    5.34   0
   5  11   0   21.48    2.56   0
  -5  11   0   19.30    5.59   0
   6  11   0   33.82    2.66   0
   7  11   0  254.33    3.70   0
   8  11   0   -3.32    2.90   0
   9  11   0   62.47    3.41   0
  10  11   0    8.35    3.34   0
  11  11   0   -0.01    3.69   0
   0  12   0  304.66    3.79   0
   1  12   0   31.15    2.49   0
  -1  12   0   32.91    2.50   0
  -2  12   0  271.35    3.92   0
   2  12   0  281.17    3.60   0
  -3  12   0    2.80    3.05   0
   3  12   0    0.03    2.49   0
  -4  12   0   51.18    3.93   0
   4  12   0   49.58    2.77   0
  -5  12   0    2.20    5.10   0
  -5  12   0    6.25    4.86   0
   5  12   0   -0.51    2.58   0
   6  12   0  108.51    3.04   0
   7  12   0   -0.80    2.72   0
   8  12   0   92.99    3.34   0
   9  12   0    4.17    3.18   0
  10  12   0   25.84    3.60   0
  -1  13   0  114.88    3.07   0
   1  13   0  117.51    3.59   0
  -2  13   0   17.02    2.69   0
   2  13   0   19.13    2.65   0
  -3  13   0  248.22    4.54   0
   3  13   0  268.67    3.62   0
  -4  13   0    0.77    3.86   0
   4  13   0    0.41    2.75   0
  -5  13   0   87.19    6.37   0
  -5  13   0   83.51    6.05   0
   5  13   0   85.53    3.07   0
   6  13   0    4.86    2.75   0
   7  13   0   66.26    3.24   0
   8  13   0    1.95    3.08   0
   9  13   0    7.62    3.51   0
  10  13   0   -0.37    3.84   0
   0  14   0    0.04    2.72   0
  -1  14   0   16.13    3.35   0
   1  14   0    7.15    2.65   0
  -2  14   0  138.33    3.50   0
   2  14   0  131.78    3.37   0
   3  14   0    4.58    2.87   0
  -3  14   0   -0.25    3.40   0
   4  14   0  195.17    3.56   0
  -4  14   0  192.48    4.96   0
   5  14   0    4.56    2.88   0
  -5  14   0    1.25    5.97   0
  -5  14   0    3.78    5.39   0
   6  14   0   51.81    3.29   0
   7  14   0    6.18    3.19   0
   8  14   0    8.99    3.33   0
   9  14   0    6.14    3.64   0
  -1  15   0   15.72    2.84   0
   1  15   0   15.46    3.69   0
  -2  15   0    1.68    3.52   0
   2  15   0   -1.08    2.74   0
  -3  15   0  175.08    4.66   0
   3  15   0  177.09    3.81   0
  -4  15   0    0.13    4.68   0
   4  15   0    0.26    3.03   0
  -4  15   0    2.77    4.51   0
  -5  15   0   81.41    7.53   0
   5  15   0   83.01    3.50   0
  -5  15   0   72.38    7.45   0
   6  15   0    5.15    3.28   0
   7  15   0    5.45    3.45   0
   8  15   0   -0.32    3.60   0
   0  16   0   41.42    3.19   0
   1  16   0   -4.28    3.15   0
  -1  16   0    1.29    3.73   0
   2  16   0   71.24    3.46   0
  -2  16   0   79.40    3.56   0
  -3  16   0    4.23    4.01   0
   3  16   0   -0.55    3.12   0
  -4  16   0   24.05    5.05   0
   4  16   0   30.45    3.37   0
  -4  16   0   36.51    5.40   0
   5  16   0   -2.36    3.35   0
  -5  16   0    1.51    7.80   0
  -5  16   0    4.71    8.00   0
   6  16   0   23.76    3.56   0
   7  16   0    2.38    3.70   0
   1  17   0   43.42    3.71   0
  -1  17   0   54.86    3.74   0
  -2  17   0    2.09    4.24   0
   2  17   0    7.76    4.10   0
   3  17   0   12.14    3.55   0
  -3  17   0    8.44    4.85   0
  -3  17   0   15.78    4.50   0
  -4  17   0    0.48    5.31   0
  -4  17   0    0.83    5.65   0
   4  17   0    1.48    3.61   0
   5  17   0   11.20    3.63   0
   0  18   0   44.08    4.14   0
  -1  18   0    8.36    3.82   0
   1  18   0    7.62    4.69   0
  -2  18   0   22.82    5.28   0
   2  18   0   27.02    3.90   0
  -2  18   0   12.51    4.81   0
  -3  18   0    4.89    5.19   0
   3  18   0    3.57    4.59   0
  -3  18   0    1.24    4.83   0
  13   0  -1    7.85    4.24   0
  13   0  -1    7.85    5.01   0
  11   0  -1   25.84    2.91   0
  11   0  -1   21.49    3.53   0
   9   0  -1  981.82    6.84   0
   9   0  -1 1022.72    7.41   0
   7   0  -1  103.81    2.96   0
   7   0  -1  105.53    3.44   0
   5   0  -1  421.06    4.91   0
   5   0  -1  410.85    4.70   0
   3   0  -1 1292.73    9.10   0
   1   0  -1 6156.91   27.30   0
  -1   0  -1 5011.88   23.69   0
   1   0   1 4742.69   23.76   0
   3   0   1 1615.74   10.41   0
  -3   0  -1 1650.89   10.31   0
   5   0   1 1732.74    9.43   0
   7   0   1  888.88    6.82   0
   9   0   1  250.36    4.74   0
   9   0   1  245.74    4.65   0
  11   0   1   15.41    4.40   0
  11   0   1   12.36    3.78   0
  13   0   1   16.79    5.57   0
  13   0   1    9.41    5.50   0
  14   1  -1   13.49    4.98   0
  14   1  -1    9.86    4.89   0
  14  -1  -1   14.76    6.67   0
  14  -1  -1   12.32    6.31   0
  13   1  -1    3.02    4.30   0
  13  -1  -1   -0.43    5.02   0
  13   1  -1   -3.29    4.30   0
  13  -1  -1    2.88    4.87   0
  12   1  -1   23.66    4.00   0
  12  -1  -1   19.31    3.97   0
  12   1  -1   17.65    3.87   0
  12  -1  -1   19.30    4.00   0
  11  -1  -1    0.60    3.46   0
  11   1  -1    3.01    3.26   0
  11   1  -1    2.78    3.51   0
  11  -1  -1    2.26    3.51   0
  10  -1  -1  409.88    5.61   0
  10   1  -1  423.19    5.30   0
  10  -1  -1  427.09    5.77   0
  10   1  -1  419.27    5.16   0
   9  -1  -1    6.25    3.44   0
   9  -1  -1   -0.84    3.39   0
   9   1  -1    2.29    3.19   0
   9   1  -1    0.25    3.15   0
   8   1  -1  458.67    4.57   0
   8   1  -1  450.78    4.60   0
   8  -1  -1  459.00    5.37   0
   8  -1  -1  445.65    5.30   0
   7  -1  -1   15.48    2.84   0
   7   1  -1    9.65    2.31   0
   7   1  -1   14.17    2.27   0
   7  -1  -1   11.85    2.33   0
   6   1  -1    5.95    2.18   0
   6  -1  -1    2.15    2.48   0
   6  -1  -1    3.73    2.54   0
   5   1  -1   93.93    2.84   0
   5  -1  -1   93.62    3.39   0
   5  -1  -1   91.53    3.07   0
   4  -1  -1 2518.18   12.98   0
   4   1  -1 2392.72   10.38   0
  -3   1   1  450.69    6.60   0
   3  -1  -1  471.31    6.68   0
  -2   1   1 4060.39   20.46   0
   2  -1  -1 4270.71   20.84   0
   1   1  -1  132.02    4.42   0
  -1   1   1  129.01    5.52   0
   1  -1  -1  133.50    5.05   0
   0   1  -1 3246.04   21.75   0
   0  -1  -1 3102.32   17.72   0
   0  -1   1 3111.38   21.47   0
   0   1   1 3048.65   17.76   0
   1   1   1  184.59    4.57   0
  -1   1  -1  194.66    6.81   0
   1  -1   1  188.34    7.46   0
  -1  -1  -1  188.51    4.51   0
  -2   1  -1   36.78    3.87   0
   2  -1   1   36.16    4.43   0
   2   1   1   39.25    3.26   0
  -2  -1  -1   38.20    2.53   0
  -3  -1  -1  149.46    3.22   0
   3  -1   1  139.61    4.56   0
   3   1   1  150.01    3.34   0
  -3   1  -1  148.03    4.50   0
  -4   1  -1 1167.35    9.59   0
   4   1   1 1099.68    6.99   0
   4  -1   1 1103.58    9.46   0
  -4  -1  -1 1117.78    7.02   0
   5  -1   1    3.32    3.25   0
   5   1   1    4.64    2.75   0
  -5  -1  -1    3.82    2.17   0
   6  -1   1 2075.35   11.04   0
   6   1   1 2051.97    8.92   0
   7   1   1   39.64    3.18   0
   7  -1   1   38.04    3.69   0
   8  -1   1  149.19    4.13   0
   8  -1   1  163.14    4.19   0
   8   1   1  161.44    3.33   0
   9   1   1   14.32    3.22   0
   9  -1   1   11.60    3.26   0
   9  -1   1   12.12    3.38   0
  10  -1   1   84.58    4.48   0
  10  -1   1   87.92    4.60   0
  10   1   1   86.42    3.36   0
  10   1   1   90.98    3.88   0
  11   1   1    2.14    2.96   0
  11  -1   1    1.50    3.68   0
  11   1   1   -0.65    3.66   0
  11  -1   1   -2.01    4.32   0
  12   1   1   15.17    4.03   0
  12  -1   1   13.47    5.31   0
  12   1   1   16.10    4.11   0
  12  -1   1   14.19    5.42   0
  13   1   1    0.03    5.29   0
  13   1   1    3.58    5.27   0
  13  -1   1    0.09    6.63   0
  13  -1   1    1.61    6.66   0
  14   2  -1   -1.37    3.93   0
  14   2  -1   -0.81    4.90   0
  13  -2  -1   31.04    6.71   0
  13  -2  -1   29.59    6.75   0
  13   2  -1   32.74    4.46   0
  13   2  -1   30.21    3.85   0
  12  -2  -1    2.98    4.34   0
  12   2  -1   -0.93    3.93   0
  12  -2  -1    0.04    5.12   0
  12   2  -1    0.74    3.86   0
  11   2  -1   31.07    3.10   0
  11  -2  -1   29.88    4.49   0
  11   2  -1   36.13    3.66   0
  11  -2  -1   29.30    4.30   0
  10   2  -1   -0.13    2.62   0
  10   2  -1    3.47    2.65   0
  10  -2  -1    4.41    3.93   0
  10  -2  -1    0.37    3.78   0
   9  -2  -1  329.83    5.47   0
   9   2  -1  310.99    4.00   0
   9  -2  -1  305.86    5.20   0
   9   2  -1  313.24    4.00   0
   8   2  -1   32.73    2.99   0
   8   2  -1   33.95    2.58   0
   8  -2  -1   36.37    3.62   0
   8  -2  -1   33.80    3.05   0
   7  -2  -1  380.31    5.66   0
   7   2  -1  372.44    4.33   0
   7  -2  -1  366.63    5.31   0
   6  -2  -1  112.54    3.81   0
   6   2  -1  106.45    2.89   0
   6  -2  -1  110.19    3.70   0
   5  -2  -1 2987.82   14.45   0
   5   2  -1 2847.21   10.01   0
   4  -2  -1  147.55    4.55   0
   4   2  -1  142.41    3.14   0
   3   2  -1 1289.93    7.54   0
   3  -2  -1 1365.78   11.80   0
  -3   2   1 1354.86   11.63   0
  -2   2   1   66.92    4.19   0
   2  -2  -1   65.94    4.33   0
   1  -2  -1 1931.43   13.06   0
  -1   2   1 1869.79   12.99   0
   0  -2  -1   71.02    3.39   0
   0   2  -1   73.43    3.83   0
   0   2   1   67.44    3.40   0
  -1   2  -1 4787.94   29.02   0
  -1  -2  -1 4977.34   16.51   0
   1   2   1 5023.49   16.67   0
  -2  -2  -1   10.82    2.01   0
   2   2   1    7.65    2.23   0
  -2   2  -1    7.34    4.79   0
   2  -2   1   10.32    5.31   0
  -3  -2  -1  612.58    5.46   0
   3  -2   1  602.52   12.64   0
   3   2   1  614.13    5.30   0
  -4  -2  -1  283.41    3.83   0
   4  -2   1  273.25    6.75   0
   4   2   1  267.81    4.24   0
  -5  -2  -1 1448.97    7.22   0
   5  -2   1 1387.08   11.99   0
   5   2   1 1398.22    7.17   0
   6  -2   1   99.24    4.45   0
   6   2   1  101.43    2.88   0
   6  -2   1  109.12    4.44   0
   7   2   1  162.96    3.27   0
   7  -2   1  181.23    4.82   0
   7  -2   1  180.37    5.06   0
   8   2   1   64.61    3.21   0
   8  -2   1   59.24    3.98   0
   8  -2   1   64.25    4.10   0
   9  -2   1  180.04    5.32   0
   9   2   1  186.31    4.09   0
   9  -2   1  194.30    5.38   0
  10  -2   1    3.17    4.52   0
  10   2   1    4.16    3.35   0
  10  -2   1    5.21    4.59   0
  11   2   1   87.78    4.19   0
  11  -2   1   91.40    6.05   0
  11  -2   1   80.30    6.35   0
  11   2   1   81.93    4.04   0
  12   2   1    2.53    4.05   0
  12   2   1    0.91    3.97   0
  13   2   1   12.55    4.65   0
  13   2   1   11.67    4.66   0
  14   3  -1   20.33    5.12   0
  14   3  -1   13.94    4.18   0
  13   3  -1    2.42    3.56   0
  13   3  -1    3.91    4.33   0
  12   3  -1   36.89    3.34   0
  12   3  -1   40.14    4.00   0
  12  -3  -1   41.42    8.52   0
  12  -3  -1   37.36    8.28   0
  11  -3  -1   25.59    5.50   0
  11  -3  -1   26.25    5.51   0
  11   3  -1   27.68    3.54   0
  11   3  -1   30.12    3.64   0
  10   3  -1   72.06    3.63   0
  10  -3  -1   67.63    4.94   0
  10   3  -1   67.46    2.97   0
  10  -3  -1   77.63    5.02   0
   9   3  -1    4.16    2.50   0
   9   3  -1    7.23    2.53   0
   9  -3  -1    2.59    3.99   0
   9  -3  -1    2.49    3.91   0
   8  -3  -1  130.89    4.95   0
   8   3  -1  129.95    3.44   0
   8  -3  -1  127.65    4.77   0
   7  -3  -1   96.77    4.18   0
   7   3  -1   92.57    2.76   0
   7  -3  -1   94.46    4.10   0
   6   3  -1  748.70    5.22   0
   6  -3  -1  776.97    8.45   0
   6  -3  -1  779.88    8.66   0
   5  -3  -1  193.21    5.46   0
   5   3  -1  191.44    3.45   0
   4  -3  -1 4463.19   20.53   0
  -4   3   1 4616.88   20.84   0
   4   3  -1 4431.38   12.08   0
  -3   3   1   18.98    3.65   0
   3   3  -1   14.65    2.14   0
   3  -3  -1   15.57    3.24   0
  -2   3   1   13.23    3.12   0
   2  -3  -1    5.97    3.02   0
   2   3  -1   10.22    2.09   0
   1   3  -1    8.32    2.31   0
  -1   3   1    9.40    2.36   0
   1  -3  -1   10.53    3.01   0
   0   3   1 3493.16   13.58   0
   0   3  -1 3694.81   16.04   0
   0  -3  -1 3626.08   13.78   0
  -1  -3  -1 1533.00    8.40   0
  -1   3  -1 1577.69   13.41   0
  -1   3  -1 1563.76   13.02   0
   1   3   1 1456.71    8.26   0
  -2  -3  -1 3599.65   11.77   0
  -2   3  -1 3835.50   33.51   0
   2   3   1 3565.18   11.66   0
  -2   3  -1 4749.45   36.13   0
   3   3   1  108.55    2.88   0
  -3  -3  -1  106.59    2.76   0
   4   3   1 3648.75   10.92   0
  -4  -3  -1 3768.11   11.06   0
  -5  -3  -1  275.56    3.58   0
   5   3   1  267.79    3.70   0
   6   3   1  643.58    4.85   0
  -6  -3  -1  672.16    5.20   0
   6  -3   1  616.24   13.55   0
   6  -3   1  711.46   13.70   0
   7   3   1   11.12    2.22   0
   7  -3   1    9.83    5.07   0
   7  -3   1   10.64    5.39   0
   8   3   1   29.36    2.99   0
   8  -3   1   35.53    5.53   0
   8  -3   1   27.69    5.75   0
   9  -3   1    4.20    7.36   0
   9   3   1    1.26    2.54   0
   9  -3   1    2.22    7.33   0
  10   3   1  283.28    4.13   0
  11   3   1    3.03    2.91   0
  11   3   1   -2.06    3.01   0
  12   3   1   23.89    4.25   0
  12   3   1   33.22    4.24   0
  13   3   1    2.53    3.67   0
  13   3   1    2.98    3.78   0
  14   4  -1    5.52    3.98   0
  14   4  -1    9.30    4.88   0
  13   4  -1   40.67    3.84   0
  13   4  -1   38.87    3.67   0
  12   4  -1    6.02    3.00   0
  12   4  -1    1.45    3.74   0
  11   4  -1   44.30    3.76   0
  11   4  -1   35.37    3.13   0
  10   4  -1   17.98    2.73   0
  10   4  -1   17.35    2.73   0
   9  -4  -1  136.08    7.27   0
   9  -4  -1  138.14    7.59   0
   9   4  -1  143.77    3.19   0
   8  -4  -1  290.37    7.81   0
   8  -4  -1  300.33    7.75   0
   8   4  -1  287.95    3.72   0
   7  -4  -1  563.48    9.20   0
   7   4  -1  570.32    4.87   0
   7  -4  -1  560.50    9.11   0
   6  -4  -1    3.17    3.94   0
   6   4  -1    4.36    2.18   0
   6  -4  -1    0.36    4.22   0
   5   4  -1 2942.94    9.22   0
   5  -4  -1 2830.57   17.75   0
   4  -4  -1  126.14    4.98   0
  -4   4   1  134.46    5.16   0
   4   4  -1  127.22    3.01   0
  -3   4   1  866.89    9.07   0
   3   4  -1  867.41    5.60   0
   3  -4  -1  832.79    8.68   0
   2   4  -1  153.15    3.19   0
   2  -4  -1  148.48    4.14   0
  -2   4   1  149.35    4.07   0
   1  -4  -1  315.76    4.45   0
  -1   4   1  267.54    4.41   0
   1   4  -1  334.42    4.22   0
   0  -4  -1  220.73    3.65   0
   0   4   1  210.55    3.62   0
   0   4  -1  225.52    4.31   0
  -1  -4  -1 3736.09   11.91   0
  -1   4  -1 3739.18   16.72   0
   1   4   1 3706.40   11.76   0
  -2  -4  -1 1290.18    6.73   0
  -2   4  -1 1350.10   13.05   0
  -2   4  -1 1374.80   13.99   0
   2   4   1 1297.05    6.82   0
   3   4   1 1580.58    7.17   0
  -3  -4  -1 1719.22    7.32   0
  -4  -4  -1  980.76    5.91   0
   4   4   1  946.27    5.69   0
  -5  -4  -1  541.73    4.28   0
   5   4   1  513.77    4.32   0
  -6  -4  -1    6.62    2.13   0
   6   4   1    2.08    2.20   0
   7   4   1   36.36    2.52   0
   8   4   1   42.09    2.59   0
   9   4   1  194.16    4.08   0
  10   4   1   18.14    3.35   0
  11   4   1   93.10    3.52   0
  12   4   1    0.50    3.29   0
  12   4   1    1.56    3.36   0
  13   4   1    9.35    4.72   0
  13   4   1    6.16    3.76   0
  13   5  -1    0.93    4.44   0
  13   5  -1    7.61    3.61   0
  12   5  -1   20.85    4.04   0
  12   5  -1    9.76    3.23   0
  11   5  -1   22.70    2.85   0
  11   5  -1   18.21    3.06   0
  10   5  -1   59.74    2.99   0
  10   5  -1   58.60    2.93   0
   9   5  -1    6.85    2.56   0
   8   5  -1  256.12    3.50   0
   7   5  -1   27.63    2.62   0
   6  -5  -1  474.97   11.38   0
   6  -5  -1  476.59   11.93   0
   6   5  -1  462.57    4.11   0
  -5   5   1   29.38    4.54   0
   5   5  -1   26.10    2.34   0
   5  -5  -1   27.59    4.48   0
   4  -5  -1  861.23    9.09   0
  -4   5   1  894.18    9.61   0
   4   5  -1  849.44    5.19   0
   3   5  -1   13.91    2.10   0
   3  -5  -1    7.31    2.66   0
  -3   5   1    8.65    3.01   0
   2  -5  -1  287.26    4.41   0
  -2   5   1  277.22    4.55   0
   2   5  -1  289.62    3.70   0
   1  -5  -1  156.77    3.32   0
   1   5  -1  156.37    3.13   0
  -1   5   1  149.84    3.50   0
   0   5   1 2657.35    9.87   0
   0  -5  -1 2566.09   10.24   0
   0   5  -1 2726.28   10.90   0
  -1  -5  -1  187.69    3.20   0
  -1   5  -1  176.63    4.14   0
   1   5   1  172.99    3.19   0
  -2  -5  -1 2542.74    8.77   0
   2   5   1 2477.50    8.63   0
  -2   5  -1 2475.92   14.24   0
  -3   5  -1   10.11    5.95   0
   3   5   1    8.06    2.20   0
  -3   5  -1    9.87    5.34   0
  -3  -5  -1    9.50    2.08   0
  -4  -5  -1  892.53    5.21   0
   4   5   1  876.04    5.16   0
  -5  -5  -1  113.13    2.65   0
   5   5   1  101.79    2.67   0
   6   5   1  314.18    4.05   0
  -6  -5  -1  335.06    3.60   0
   7   5   1    6.20    2.29   0
   8   5   1  272.92    3.77   0
   9   5   1   13.23    2.77   0
  10   5   1  171.04    3.67   0
  11   5   1    2.52    3.09   0
  12   5   1   14.87    4.21   0
  12   5   1    8.84    3.46   0
  13   5   1    1.18    3.90   0
  13   5   1    6.14    3.77   0
  13   6  -1    9.59    3.75   0
  13   6  -1   13.98    3.68   0
  12   6  -1    5.09    3.23   0
  12   6  -1    8.84    3.22   0
  11   6  -1   27.10    3.08   0
  11   6  -1   53.54    3.78   0
  10   6  -1   -0.72    2.71   0
   9   6  -1  276.80    3.87   0
   8   6  -1   10.16    2.25   0
   7   6  -1  304.13    3.59   0
   6   6  -1   89.43    2.71   0
  -5   6   1  518.48    9.23   0
   5   6  -1  511.79    4.10   0
   5  -6  -1  510.84    8.76   0
   4  -6  -1  460.89    6.69   0
   4   6  -1  450.90    3.93   0
  -4   6   1  463.61    6.91   0
  -3   6   1  956.27    8.02   0
   3  -6  -1  992.05    7.85   0
   3   6  -1  981.71    5.54   0
   2  -6  -1  109.13    3.39   0
   2   6  -1  113.05    3.19   0
  -2   6   1  103.41    2.93   0
  -1   6   1 1151.38    6.69   0
   1  -6  -1 1218.72    7.05   0
   1   6  -1 1202.95    6.62   0
   0   6  -1  589.38    5.20   0
   0  -6  -1  600.91    4.97   0
   0   6   1  551.88    4.76   0
  -1  -6  -1 1383.81    6.69   0
   1   6   1 1269.23    6.45   0
  -1   6  -1 1306.90    8.17   0
   2   6   1   56.57    2.44   0
  -2   6  -1   59.20    3.06   0
  -2  -6  -1   59.80    2.38   0
  -3   6  -1  234.29    6.29   0
   3   6   1  237.41    3.17   0
  -3   6  -1  256.30    6.83   0
  -3  -6  -1  250.76    3.14   0
  -4  -6  -1    7.15    1.98   0
   4   6   1    5.22    2.06   0
  -5  -6  -1  451.86    3.83   0
   5   6   1  437.54    3.92   0
  -6  -6  -1  144.00    2.87   0
   6   6   1  134.71    3.03   0
   7   6   1  213.11    3.28   0
   8   6   1   22.84    2.57   0
   9   6   1  153.87    3.89   0
  10   6   1    5.02    2.79   0
  11   6   1   29.41    3.25   0
  12   6   1    5.46    3.47   0
  13   6   1    8.21    4.90   0
  13   6   1    9.12    3.97   0
  13   7  -1    1.08    3.71   0
  13   7  -1    1.56    3.73   0
  12   7  -1   17.10    3.48   0
  12   7  -1   18.57    3.52   0
  11   7  -1   -0.36    2.97   0
  11   7  -1    2.64    3.05   0
  10   7  -1   56.96    2.98   0
   9   7  -1    8.72    2.69   0
   8   7  -1  262.12    3.55   0
   7   7  -1  138.52    3.00   0
   6   7  -1  431.29    3.96   0
  -5   7   1   30.36    4.34   0
   5  -7  -1   29.61    4.26   0
   5   7  -1   32.84    2.39   0
   4  -7  -1  362.66    5.94   0
   4   7  -1  348.13    3.59   0
  -4   7   1  351.14    5.90   0
   3  -7  -1 1221.42    8.26   0
   3   7  -1 1228.08    5.89   0
  -3   7   1 1132.19    7.96   0
   2  -7  -1  872.96    6.44   0
  -2   7   1  810.85    5.85   0
   2   7  -1  878.70    5.29   0
  -1   7   1  538.25    4.65   0
   1   7  -1  556.86    4.67   0
   1  -7  -1  561.91    5.17   0
   0   7   1 1173.23    6.34   0
   0   7  -1 1232.83    6.76   0
   0  -7  -1 1231.37    6.92   0
  -1  -7  -1  411.49    3.93   0
  -1   7  -1  361.27    4.48   0
   1   7   1  369.23    4.16   0
   2   7   1 1045.08    5.39   0
  -2  -7  -1 1111.51    5.65   0
  -2   7  -1 1033.93    7.68   0
  -3  -7  -1    3.62    2.02   0
  -3   7  -1    1.08    3.84   0
  -3   7  -1    3.38    3.21   0
   3   7   1    2.06    2.11   0
  -4  -7  -1  396.46    3.65   0
   4   7   1  364.35    3.58   0
   5   7   1  214.42    3.24   0
  -5  -7  -1  229.15    3.10   0
   6   7   1  301.37    3.51   0
  -6  -7  -1  297.98    3.42   0
   7   7   1    2.96    2.55   0
   8   7   1  211.59    3.50   0
   9   7   1  123.70    3.31   0
  10   7   1   58.29    3.11   0
  11   7   1    4.90    3.18   0
  12   7   1   12.80    3.72   0
  13   8  -1    2.33    3.97   0
  13   8  -1    4.57    4.01   0
  12   8  -1    4.12    4.23   0
  12   8  -1    8.77    3.49   0
  11   8  -1   48.49    3.35   0
  11   8  -1   51.91    3.41   0
  10   8  -1   -2.73    2.82   0
   9   8  -1   78.54    3.04   0
   8   8  -1   -1.51    2.64   0
   7   8  -1  144.17    3.08   0
   6   8  -1   80.44    2.69   0
  -5   8   1  415.94    7.53   0
   5  -8  -1  441.78    7.50   0
   5   8  -1  414.34    3.71   0
   4   8  -1  333.36    3.53   0
  -4   8   1  313.18    5.08   0
   4  -8  -1  344.60    5.33   0
   3   8  -1 1140.59    5.62   0
  -3   8   1 1060.27    7.33   0
   3  -8  -1 1163.10    7.77   0
   2  -8  -1   36.83    2.47   0
  -2   8   1   33.37    2.91   0
   2   8  -1   39.88    2.30   0
   1   8  -1  725.87    4.99   0
   1  -8  -1  729.47    5.25   0
  -1   8   1  687.22    4.94   0
   0  -8  -1  564.79    4.57   0
   0   8  -1  532.54    4.51   0
   0   8   1  512.53    4.70   0
  -1   8  -1  262.02    3.60   0
   1   8   1  251.64    3.27   0
  -1  -8  -1  281.09    3.39   0
  -2   8  -1    3.00    2.61   0
  -2  -8  -1    6.26    2.07   0
   2   8   1    7.11    2.08   0
  -3   8  -1  938.01    8.15   0
  -3  -8  -1 1010.70    5.27   0
   3   8   1  979.23    5.21   0
   4   8   1   29.90    2.33   0
  -4   8  -1   32.98    6.17   0
  -4  -8  -1   40.12    2.30   0
  -4   8  -1   29.26    5.94   0
  -5  -8  -1  737.99    4.60   0
   5   8   1  647.89    4.43   0
  -6  -8  -1   74.80    2.60   0
   6   8   1   57.76    2.75   0
   7   8   1  171.32    3.22   0
   8   8   1   30.23    2.75   0
   9   8   1   31.99    2.86   0
  10   8   1    0.30    2.98   0
  11   8   1   26.59    3.58   0
  12   8   1    4.35    3.80   0
  12   9  -1   10.24    3.70   0
  12   9  -1   16.11    3.73   0
  11   9  -1    3.46    3.27   0
  11   9  -1   -1.33    3.30   0
  10   9  -1   37.55    3.20   0
   9   9  -1    2.43    2.80   0
   8   9  -1  117.59    3.21   0
   7   9  -1   12.03    2.44   0
   6   9  -1  320.38    3.51   0
   5   9  -1   29.69    1.77   0
  -5   9   1   33.92    4.28   0
  -4   9   1  465.07    6.03   0
   4  -9  -1  521.26    6.33   0
   4   9  -1  496.64    4.02   0
  -3   9   1   31.91    2.91   0
   3  -9  -1   35.53    3.23   0
   3   9  -1   35.97    2.44   0
   2   9  -1  656.25    4.62   0
  -2   9   1  636.54    5.10   0
   2  -9  -1  712.78    5.92   0
   1   9  -1   68.55    2.54   0
   1  -9  -1   74.67    3.09   0
  -1   9   1   63.65    2.49   0
   0  -9  -1  494.34    4.25   0
   0   9   1  459.63    4.06   0
   0   9  -1  455.90    4.20   0
  -1   9  -1   77.05    2.67   0
   1   9   1   80.89    2.53   0
  -1  -9  -1   81.57    2.66   0
   2   9   1  460.97    3.96   0
  -2  -9  -1  483.67    4.04   0
  -2   9  -1  432.60    5.05   0
  -3   9  -1    0.55    3.10   0
   3   9   1    6.36    2.33   0
  -3  -9  -1   -1.09    2.21   0
  -4   9  -1  426.40    8.26   0
   4   9   1  386.92    3.66   0
  -4   9  -1  382.97    7.72   0
  -4  -9  -1  419.42    3.73   0
  -5  -9  -1    2.00    2.30   0
   5   9   1    4.43    2.37   0
   6   9   1  176.88    2.60   0
   7   9   1    1.15    2.66   0
   8   9   1   79.70    3.12   0
   9   9   1    8.30    2.95   0
  10   9   1   29.34    3.26   0
  11   9   1   10.21    3.59   0
  12   9   1    7.88    4.83   0
  12  10  -1    2.04    4.71   0
  12  10  -1    0.87    3.84   0
  11  10  -1   30.30    3.54   0
  11  10  -1   37.17    3.68   0
  10  10  -1    7.39    3.14   0
   9  10  -1   45.82    3.07   0
   8  10  -1   27.26    2.86   0
   7  10  -1   87.30    2.92   0
   6  10  -1    8.82    2.46   0
  -5  10   1   56.25    4.33   0
   5  10  -1   50.93    2.54   0
  -4  10   1   44.39    3.24   0
   4  10  -1   45.54    2.51   0
   4 -10  -1   48.91    3.32   0
   3 -10  -1  762.82    6.01   0
   3  10  -1  683.22    4.62   0
  -3  10   1  675.08    5.83   0
   2  10  -1  101.21    2.88   0
   2 -10  -1  122.97    3.65   0
  -2  10   1  106.72    3.39   0
  -1  10   1  866.51    5.36   0
   1 -10  -1  974.90    5.84   0
   1  10  -1  860.45    5.46   0
   0  10  -1    4.99    2.64   0
   0  10   1    5.88    2.12   0
   0 -10  -1    4.57    2.30   0
  -1  10  -1  127.45    2.93   0
   1  10   1  129.59    2.88   0
  -1 -10  -1  144.43    2.94   0
   2  10   1  169.98    2.97   0
  -2 -10  -1  194.46    3.12   0
  -2  10  -1  172.51    3.73   0
  -3  10  -1  413.52    5.28   0
  -3 -10  -1  461.08    3.96   0
   3  10   1  450.45    3.86   0
  -4  10  -1  133.84    5.13   0
   4  10   1  136.28    2.95   0
  -4  10  -1  146.37    5.40   0
  -4 -10  -1  141.26    2.90   0
   5  10   1  292.88    2.93   0
  -5 -10  -1  352.21    3.50   0
   6  10   1   12.83    2.51   0
   7  10   1  230.52    3.66   0
   8  10   1    4.88    2.93   0
   9  10   1   28.80    3.18   0
  10  10   1    3.61    3.32   0
  11  10   1    7.40    3.67   0
  11  11  -1    2.50    3.72   0
  11  11  -1    0.66    3.66   0
  10  11  -1   35.76    3.53   0
   9  11  -1    1.36    2.98   0
   8  11  -1  115.47    3.30   0
   7  11  -1   52.70    2.80   0
   6  11  -1   99.69    2.85   0
  -5  11   1    7.77    3.69   0
   5  11  -1    5.57    2.39   0
   4  11  -1   44.88    2.59   0
  -4  11   1   45.46    3.17   0
  -3  11   1   29.25    2.62   0
   3 -11  -1   36.28    3.36   0
   3  11  -1   26.93    2.59   0
   2 -11  -1  889.28    5.99   0
   2  11  -1  772.24    4.97   0
  -2  11   1  738.85    5.68   0
   1  11  -1   30.74    2.56   0
   1 -11  -1   39.58    2.80   0
  -1  11   1   32.73    3.09   0
   0 -11  -1  543.89    4.46   0
   0  11   1  466.53    4.17   0
   0  11  -1  489.93    4.74   0
  -1 -11  -1  211.46    3.19   0
   1  11   1  183.24    3.08   0
  -1  11  -1  187.82    3.29   0
  -2 -11  -1  139.22    2.97   0
  -2  11  -1  123.44    3.18   0
   2  11   1  126.24    2.97   0
  -3  11  -1   10.92    3.34   0
  -3 -11  -1   21.23    2.39   0
   3  11   1   15.28    2.45   0
  -4  11  -1   53.69    4.76   0
  -4  11  -1   46.23    4.41   0
  -4 -11  -1   55.51    2.57   0
   4  11   1   55.31    2.63   0
   5  11   1   57.80    2.65   0
   6  11   1  133.23    3.00   0
   7  11   1   10.00    2.86   0
   8  11   1  148.80    3.62   0
   9  11   1   11.59    3.26   0
  10  11   1    4.54    3.47   0
  11  11   1    1.14    3.98   0
  11  12  -1    9.40    3.99   0
  11  12  -1   10.13    4.05   0
  10  12  -1    1.28    3.49   0
   9  12  -1   42.27    3.21   0
   8  12  -1    3.10    2.87   0
   7  12  -1  102.78    3.25   0
   6  12  -1   -0.39    2.66   0
   5  12  -1   32.76    2.66   0
  -5  12   1   28.58    3.95   0
  -4  12   1    6.26    3.09   0
   4  12  -1   11.19    2.51   0
  -3  12   1  209.85    4.10   0
   3  12  -1  224.40    3.30   0
   2  12  -1    1.67    2.44   0
  -2  12   1    4.41    2.41   0
   2 -12  -1    4.65    2.59   0
   1  12  -1  414.08    4.17   0
  -1  12   1  421.15    4.28   0
   1 -12  -1  478.22    4.52   0
   0  12  -1    2.94    2.43   0
   0 -12  -1   -2.72    2.53   0
   0  12   1    1.97    2.49   0
  -1  12  -1  151.04    3.28   0
  -1 -12  -1  167.55    3.17   0
   1  12   1  145.32    3.53   0
   2  12   1   -4.66    2.30   0
  -2 -12  -1    3.00    2.31   0
  -2  12  -1   -0.21    2.99   0
  -3  12  -1  144.17    4.34   0
  -3  12  -1  152.45    4.42   0
   3  12   1  149.96    3.13   0
  -3 -12  -1  161.49    3.64   0
   4  12   1   30.39    2.74   0
  -4  12  -1   33.03    4.65   0
  -4  12  -1   29.52    3.95   0
   5  12   1   87.94    2.98   0
   6  12   1    5.24    2.76   0
   7  12   1  112.35    3.32   0
   8  12   1   -0.64    3.14   0
   9  12   1   29.82    3.40   0
  10  12   1    4.00    3.70   0
  10  13  -1    5.33    3.70   0
   9  13  -1    7.40    3.34   0
   8  13  -1   26.66    2.31   0
   7  13  -1    4.04    2.87   0
   6  13  -1  137.08    3.40   0
   5  13  -1    2.85    2.76   0
  -5  13   1    2.09    4.11   0
   4  13  -1   71.51    3.58   0
  -4  13   1   78.19    4.29   0
  -3  13   1   21.07    2.82   0
   3  13  -1   23.26    2.65   0
  -2  13   1  169.48    3.87   0
   2  13  -1  175.86    3.75   0
  -1  13   1    9.09    2.58   0
   1  13  -1   13.25    3.20   0
   1 -13  -1   11.52    2.71   0
   0  13   1   69.90    2.88   0
   0  13  -1   77.51    3.34   0
   0 -13  -1   85.50    3.06   0
  -1 -13  -1    5.51    2.37   0
   1  13   1    1.75    3.19   0
  -1  13  -1    7.37    2.52   0
   2  13   1  275.90    3.70   0
  -2  13  -1  275.23    4.52   0
  -3  13  -1    5.45    3.27   0
  -3  13  -1   11.75    4.06   0
   3  13   1    8.10    2.74   0
  -4  13  -1  125.62    5.40   0
   4  13   1  130.19    3.25   0
  -4  13  -1  138.85    5.80   0
   5  13   1    6.76    2.76   0
   6  13   1   35.70    3.12   0
   7  13   1    9.48    3.10   0
   8  13   1   40.82    3.41   0
   9  13   1    0.80    3.60   0
   9  14  -1    0.56    3.51   0
   8  14  -1   10.46    3.36   0
   7  14  -1   67.05    3.43   0
   6  14  -1    0.46    3.03   0
  -5  14   1  154.26    5.60   0
   5  14  -1  157.21    3.52   0
   4  14  -1    2.39    2.81   0
  -4  14   1   -3.91    4.05   0
   3  14  -1   74.21    3.05   0
  -3  14   1   68.90    3.78   0
  -2  14   1    4.84    2.67   0
   2  14  -1    2.25    2.65   0
   1  14  -1   22.68    3.28   0
  -1  14   1   14.90    2.61   0
   0  14   1    2.33    2.53   0
   0  14  -1    3.32    3.24   0
  -1  14  -1  100.76    3.26   0
   1  14   1   93.84    3.12   0
  -2  14  -1   10.68    2.77   0
   2  14   1    9.73    2.76   0
  -3  14  -1  358.68    6.51   0
  -3  14  -1  311.48    5.46   0
   3  14   1  335.14    4.07   0
  -4  14  -1    2.95    4.23   0
  -4  14  -1    5.23    5.04   0
   4  14   1    5.05    2.92   0
   5  14   1   25.76    3.11   0
   6  14   1    0.38    2.99   0
   7  14   1    7.27    3.25   0
   8  14   1   -0.41    3.38   0
   9  14   1   -0.05    3.79   0
   8  15  -1    2.08    3.50   0
   7  15  -1   -0.14    3.37   0
   6  15  -1   67.12    3.53   0
  -5  15   1   -1.70    5.32   0
   5  15  -1    1.49    3.09   0
   4  15  -1   82.90    3.32   0
  -4  15   1   83.01    4.46   0
   3  15  -1    4.51    2.93   0
  -3  15   1    1.11    3.10   0
  -2  15   1   34.35    3.06   0
   2  15  -1   38.62    3.07   0
   1  15  -1   -2.12    2.89   0
  -1  15   1    5.79    2.83   0
   0  15   1   19.06    2.99   0
   0  15  -1   20.78    3.52   0
  -1  15  -1    0.56    2.87   0
   1  15   1    1.25    2.88   0
  -2  15  -1  180.34    5.00   0
   2  15   1  159.01    3.56   0
  -2  15  -1  170.39    4.07   0
   3  15   1    3.68    2.96   0
  -3  15  -1    5.15    4.07   0
  -3  15  -1   -3.62    3.79   0
  -4  15  -1   86.50    5.87   0
   4  15   1  104.08    3.53   0
  -4  15  -1   96.88    5.63   0
   5  15   1    1.86    3.10   0
   6  15   1   13.51    3.33   0
   7  15   1   -3.57    3.52   0
   8  15   1    3.71    3.67   0
   7  16  -1   17.26    3.89   0
   6  16  -1    9.71    3.41   0
   5  16  -1   20.10    3.40   0
  -5  16   1   27.93    5.61   0
  -5  16   1   22.61    5.99   0
   4  16  -1    6.19    3.17   0
  -4  16   1    1.27    4.09   0
   3  16  -1   27.45    3.33   0
  -3  16   1   35.59    3.54   0
  -2  16   1    2.67    3.82   0
   2  16  -1    5.58    3.10   0
   1  16  -1   60.93    3.38   0
  -1  16   1   70.19    3.48   0
   0  16  -1    0.91    3.73   0
   0  16   1    1.13    3.02   0
   1  16   1   52.68    3.42   0
  -1  16  -1   51.52    3.47   0
   2  16   1    3.05    3.06   0
  -2  16  -1    2.77    3.18   0
  -2  16  -1   -2.46    3.48   0
   3  16   1   65.11    3.48   0
  -3  16  -1   65.29    5.37   0
  -3  16  -1   61.98    4.46   0
   4  16   1    0.90    3.23   0
  -4  16  -1   -1.19    5.84   0
  -4  16  -1    1.00    5.44   0
   5  16   1   10.38    3.52   0
   6  16   1    3.75    3.67   0
   6  17  -1    4.18    3.86   0
  -5  17   1    3.63    6.59   0
   5  17  -1   -3.07    3.67   0
  -5  17   1    3.55    6.35   0
  -4  17   1    7.35    5.20   0
   4  17  -1   11.34    3.49   0
   3  17  -1    7.79    3.47   0
  -3  17   1    3.30    4.35   0
  -2  17   1   62.13    4.63   0
   2  17  -1   72.65    3.82   0
  -1  17   1    8.26    4.14   0
   1  17  -1    1.55    3.34   0
   0  17   1   49.09    4.29   0
   0  17  -1   39.30    4.35   0
  -1  17  -1   -0.82    4.55   0
  -1  17  -1    3.89    3.32   0
   1  17   1   -1.17    3.34   0
   2  17   1   13.85    3.49   0
  -2  17  -1    5.23    4.59   0
  -2  17  -1    9.01    3.53   0
  -3  17  -1    2.80    4.39   0
   3  17   1    0.94    4.24   0
  -3  17  -1   -0.50    5.40   0
  -4  17  -1    9.41    6.15   0
  -4  17  -1   11.98    6.60   0
   4  17   1    7.99    3.64   0
   5  17   1    1.55    3.75   0
   3  18  -1   18.95    3.97   0
  -3  18   1   16.30    4.96   0
   2  18  -1    0.74    3.76   0
  -2  18   1    8.92    3.85   0
  -1  18   1   48.65    3.96   0
   1  18  -1   36.29    4.88   0
   1  18  -1   30.33    4.40   0
   0  18  -1    9.53    5.05   0
   0  18  -1   -0.85    3.73   0
   0  18   1   -0.65    3.78   0
  -1  18  -1   16.05    4.85   0
  -1  18  -1   15.20    5.06   0
   1  18   1   19.52    3.89   0
  -2  18  -1    0.54    4.76   0
  -2  18  -1   10.49    5.18   0
   2  18   1   -5.45    3.84   0
   3  18   1    6.09    3.88   0
  -3  18  -1    0.05    5.39   0
  -3  18  -1    7.15    5.85   0
  14   0  -2   20.05    5.74   0
  14   0  -2    9.49    4.93   0
  12   0  -2   53.05    4.04   0
  12   0  -2   54.87    4.23   0
  10   0  -2  223.07    4.43   0
  10   0  -2  219.68    3.88   0
   8   0  -2  329.41    4.47   0
   8   0  -2  334.61    4.54   0
   6   0  -2   24.87    2.66   0
   4   0  -2 4108.10   13.51   0
  -2   0   2  326.06    5.13   0
   2   0  -2  338.69    5.19   0
   0   0  -2 1650.47   11.44   0
   0   0   2 1653.97   11.48   0
  -2   0  -2  105.32    3.12   0
   2   0   2  104.20    3.38   0
  -4   0  -2  963.80    6.85   0
   4   0   2  951.85    6.95   0
   6   0   2 2386.95   10.32   0
  -6   0  -2 2696.41   10.85   0
   8   0   2   47.91    2.88   0
  10   0   2   86.13    4.12   0
  10   0   2   91.98    4.64   0
  12   0   2   32.41    4.67   0
  12   0   2   35.23    4.58   0
  14  -1  -2    1.70    5.71   0
  14  -1  -2    1.88    5.46   0
  14   1  -2   -2.87    3.87   0
  14   1  -2    1.44    4.81   0
  13   1  -2   29.42    4.28   0
  13  -1  -2   29.64    4.55   0
  13   1  -2   23.07    4.43   0
  13  -1  -2   27.04    4.32   0
  12   1  -2    4.14    3.04   0
  12  -1  -2    2.89    3.95   0
  12   1  -2    2.00    3.78   0
  12  -1  -2    6.05    4.29   0
  11   1  -2   81.91    3.40   0
  11   1  -2   75.51    3.67   0
  11  -1  -2   77.01    3.98   0
  11  -1  -2   75.92    3.92   0
  10   1  -2    0.90    3.30   0
  10  -1  -2    3.14    3.27   0
  10   1  -2    6.88    2.52   0
  10  -1  -2    6.55    3.26   0
   9  -1  -2  674.10    6.49   0
   9   1  -2  646.39    5.26   0
   9   1  -2  639.93    5.34   0
   9  -1  -2  668.78    6.39   0
   8  -1  -2    5.25    2.92   0
   8   1  -2    5.26    2.77   0
   8  -1  -2    1.38    2.94   0
   8   1  -2    2.43    2.72   0
   7   1  -2   66.66    3.09   0
   7  -1  -2   62.36    3.23   0
   7   1  -2   72.36    2.59   0
   7  -1  -2   68.98    3.07   0
   6  -1  -2   97.70    3.21   0
   6   1  -2   94.91    2.90   0
   6   1  -2   91.50    2.75   0
   5  -1  -2 1330.40    8.21   0
   5   1  -2 1269.92    7.05   0
   4  -1  -2  416.65    5.48   0
  -4   1   2  393.34    5.07   0
   4   1  -2  395.40    4.58   0
   3  -1  -2 9999.99   24.04   0
  -3   1   2 9861.17   23.60   0
   3   1  -2 9556.84   21.03   0
   2   1  -2 2479.96   11.61   0
   2  -1  -2 2458.01   12.51   0
  -2  -1   2 2449.28   11.58   0
  -2   1   2 2400.96   12.67   0
  -1  -1   2 6066.32   20.10   0
   1   1  -2 6038.14   19.87   0
   1  -1  -2 5780.99   19.44   0
  -1   1   2 5649.43   19.78   0
   0  -1   2  935.40    9.19   0
   0   1   2  870.67    7.75   0
   0   1  -2  951.14    8.93   0
   0  -1  -2  894.61    7.83   0
   1   1   2 2587.36   11.95   0
  -1  -1  -2 2609.16   11.81   0
   1  -1   2 2592.86   15.14   0
  -1   1  -2 2580.97   14.83   0
  -2  -1  -2  135.28    3.14   0
  -2   1  -2  130.36    4.14   0
   2   1   2  129.59    3.27   0
   2  -1   2  135.98    4.59   0
   3   1   2  475.53    4.83   0
  -3  -1  -2  482.30    4.96   0
   3  -1   2  488.21    6.65   0
  -3   1  -2  490.68    6.10   0
  -4  -1  -2  103.47    3.10   0
   4   1   2  100.21    2.84   0
   4  -1   2   91.78    3.96   0
  -4   1  -2   98.08    3.39   0
  -5   1  -2 3454.91   13.88   0
   5   1   2 3214.89   11.25   0
  -5  -1  -2 3361.09   10.99   0
   5  -1   2 3188.65   13.83   0
   6  -1   2  104.73    3.82   0
   6   1   2  105.15    3.54   0
  -6  -1  -2  107.97    3.35   0
   7  -1   2  450.53    5.66   0
   7   1   2  440.10    4.64   0
   8  -1   2   35.32    3.40   0
   8   1   2   33.56    3.00   0
   9   1   2   23.29    3.34   0
   9  -1   2   12.49    3.31   0
   9  -1   2   10.91    3.79   0
  10  -1   2   14.02    4.15   0
  10   1   2   15.72    3.57   0
  10  -1   2   16.36    4.18   0
  11   1   2   62.61    4.26   0
  11   1   2   68.14    4.10   0
  11  -1   2   65.32    4.99   0
  11  -1   2   64.39    5.09   0
  12   1   2    2.51    4.30   0
  12   1   2    1.49    4.98   0
  12  -1   2    3.18    6.10   0
  12  -1   2   -0.18    6.26   0
  13   1   2   14.87    5.03   0
  13   1   2   19.62    5.08   0
  14  -2  -2   21.23    7.06   0
  14   2  -2   16.64    4.96   0
  14   2  -2   21.23    4.91   0
  14  -2  -2   26.43    7.22   0
  13   2  -2   -0.30    3.38   0
  13   2  -2    3.60    3.55   0
  13  -2  -2   -0.82    4.90   0
  13  -2  -2    0.47    5.09   0
  12  -2  -2   47.84    4.91   0
  12   2  -2   45.05    3.93   0
  12   2  -2   44.16    3.40   0
  12  -2  -2   49.11    4.21   0
  11  -2  -2    8.54    3.41   0
  11   2  -2    8.41    3.39   0
  11  -2  -2   11.28    3.48   0
  11   2  -2    4.69    3.28   0
  10  -2  -2   62.34    3.67   0
  10  -2  -2   64.06    3.82   0
  10   2  -2   53.81    2.95   0
  10   2  -2   58.98    2.88   0
   9   2  -2   12.84    2.62   0
   9   2  -2   12.79    2.50   0
   9  -2  -2   14.10    3.32   0
   9  -2  -2   16.98    3.30   0
   8  -2  -2  393.89    5.07   0
   8  -2  -2  391.53    5.22   0
   8   2  -2  377.26    4.11   0
   8   2  -2  385.17    4.08   0
   7  -2  -2   25.98    3.08   0
   7   2  -2   28.99    2.38   0
   7   2  -2   28.75    2.88   0
   6  -2  -2  583.74    6.08   0
   6   2  -2  553.48    4.73   0
   6   2  -2  587.56    4.77   0
   5   2  -2  243.70    3.67   0
   5  -2  -2  248.27    4.52   0
  -5   2   2  242.82    4.14   0
  -4   2   2 2886.99   12.87   0
   4   2  -2 2950.98   10.36   0
   4  -2  -2 2981.53   13.11   0
   3   2  -2  774.44    5.99   0
  -3   2   2  797.84    7.58   0
   3  -2  -2  785.24    7.21   0
   2   2  -2  573.27    5.60   0
  -2   2   2  558.05    6.34   0
   2  -2  -2  562.08    6.27   0
   1   2  -2  100.10    3.36   0
  -1  -2   2  103.03    3.37   0
   1  -2  -2   93.47    4.03   0
  -1   2   2   94.42    3.32   0
   0   2  -2  761.78    7.75   0
   0  -2   2  755.48    7.69   0
   0  -2  -2  697.27    6.41   0
   0   2   2  706.31    6.40   0
   1   2   2 1127.20    7.34   0
   1  -2   2 1247.15   10.87   0
  -1   2  -2 1233.33   10.92   0
  -1  -2  -2 1131.32    7.36   0
   2  -2   2 2909.68   17.99   0
   2   2   2 2760.16   10.51   0
  -2   2  -2 2855.40   16.77   0
  -2  -2  -2 2927.58   10.69   0
  -3  -2  -2   84.18    2.64   0
  -3   2  -2   81.81    3.91   0
   3   2   2   77.55    2.77   0
   3  -2   2   83.12    4.41   0
  -4   2  -2  647.34    7.83   0
  -4  -2  -2  634.99    5.02   0
   4   2   2  612.57    5.05   0
   4  -2   2  620.78    8.21   0
   5  -2   2   69.36    4.23   0
  -5  -2  -2   73.11    3.03   0
   5   2   2   73.29    2.80   0
  -5   2  -2   74.29    4.12   0
   6  -2   2  433.70    6.88   0
   6   2   2  425.89    4.33   0
  -6  -2  -2  461.11    4.26   0
   7  -2   2   31.39    3.85   0
  -7  -2  -2   35.96    2.84   0
   7   2   2   31.03    2.56   0
   8  -2   2   85.01    4.30   0
   8  -2   2   89.49    4.24   0
   8   2   2   84.13    2.79   0
   9  -2   2   27.78    4.09   0
   9  -2   2   32.47    4.51   0
   9   2   2   30.03    3.46   0
  10  -2   2  213.37    7.22   0
  10   2   2  204.35    4.80   0
  10  -2   2  198.88    7.12   0
  11  -2   2    2.70    6.54   0
  11   2   2   -3.36    3.81   0
  11  -2   2    1.02    6.43   0
  12   2   2   19.86    4.41   0
  12   2   2   23.24    4.48   0
  13   2   2    1.03    4.83   0
  13   2   2    1.53    4.70   0
  14   3  -2    4.25    4.71   0
  14   3  -2    1.32    4.73   0
  13  -3  -2   44.19    7.85   0
  13   3  -2   36.72    4.52   0
  13  -3  -2   44.59    7.78   0
  13   3  -2   51.16    4.44   0
  12  -3  -2   -0.70    4.75   0
  12  -3  -2    2.11    5.14   0
  12   3  -2   -0.34    3.66   0
  12   3  -2    3.55    3.66   0
  11  -3  -2    8.78    4.09   0
  11   3  -2    7.31    2.64   0
  11   3  -2   15.77    2.79   0
  11  -3  -2    8.50    4.16   0
  10   3  -2    1.87    2.64   0
  10   3  -2    0.16    3.09   0
  10  -3  -2    2.81    3.62   0
  10  -3  -2   -0.25    3.32   0
   9  -3  -2  288.95    5.26   0
   9   3  -2  287.35    3.78   0
   9  -3  -2  290.07    5.08   0
   9   3  -2  263.66    3.88   0
   8  -3  -2   70.00    4.15   0
   8   3  -2   67.71    2.87   0
   8   3  -2   70.21    2.86   0
   8  -3  -2   70.26    3.62   0
   7   3  -2  533.88    4.46   0
   7   3  -2  516.57    4.56   0
   7  -3  -2  537.35    6.28   0
   6  -3  -2  133.88    4.14   0
   6   3  -2  124.37    2.88   0
   6   3  -2  125.51    2.94   0
   5  -3  -2 1611.58   10.13   0
  -5   3   2 1678.02   10.12   0
   5   3  -2 1640.54    7.27   0
   4  -3  -2    9.99    3.00   0
  -4   3   2    8.60    2.86   0
  -3   3   2 1310.27    9.01   0
   3  -3  -2 1212.58    8.82   0
  -2   3   2 1698.05   10.01   0
   2   3  -2 1827.14    8.72   0
   2  -3  -2 1742.83    9.78   0
  -1   3   2    9.72    2.24   0
   1   3  -2    7.49    2.30   0
   1  -3  -2    5.33    2.32   0
   0   3   2    4.96    2.19   0
   0   3  -2    3.61    2.40   0
   0  -3  -2    5.37    2.13   0
  -1   3  -2 5609.89   21.65   0
   1   3   2 5625.97   14.45   0
  -1  -3  -2 5706.46   14.65   0
   1  -3   2 5484.02   21.57   0
   2  -3   2   88.91    4.95   0
  -2   3  -2   83.50    4.58   0
  -2  -3  -2   80.72    2.68   0
   2   3   2   80.48    2.79   0
  -3   3  -2 1339.81   14.09   0
   3  -3   2 1375.50   15.46   0
  -3  -3  -2 1355.05    6.71   0
   3   3   2 1314.14    6.73   0
  -4   3  -2  215.82    7.68   0
   4  -3   2  212.87    8.39   0
  -4  -3  -2  204.08    3.21   0
   4   3   2  202.02    3.33   0
   5  -3   2  570.91   12.10   0
  -5  -3  -2  570.27    4.54   0
   5   3   2  555.51    4.90   0
   6  -3   2  121.60    6.69   0
   6  -3   2  115.92    7.20   0
  -6  -3  -2  128.30    3.16   0
   6   3   2  118.41    2.94   0
   7  -3   2  100.12    6.69   0
   7  -3   2   94.78    7.17   0
  -7  -3  -2   95.22    2.75   0
   7   3   2   91.23    2.83   0
   8   3   2    2.76    2.47   0
   9   3   2  223.46    4.27   0
  10   3   2   25.04    2.95   0
  11   3   2   84.74    4.34   0
  12   3   2   -0.87    3.53   0
  12   3   2    4.28    4.16   0
  13   3   2    8.21    4.79   0
  13   3   2    5.04    4.87   0
  14   4  -2   21.19    3.98   0
  14   4  -2    9.98    4.83   0
  13   4  -2    5.90    4.27   0
  13   4  -2    1.29    4.21   0
  12   4  -2   23.10    4.00   0
  12   4  -2   24.92    3.21   0
  11  -4  -2    9.07    5.44   0
  11  -4  -2   10.11    5.19   0
  11   4  -2    9.82    2.85   0
  11   4  -2    7.33    2.79   0
  10  -4  -2   58.67    4.91   0
  10   4  -2   55.64    2.79   0
  10   4  -2   57.90    2.87   0
  10  -4  -2   55.60    5.10   0
   9  -4  -2    5.23    3.67   0
   9   4  -2    6.61    2.59   0
   9  -4  -2    3.77    4.23   0
   9   4  -2    5.43    2.51   0
   8  -4  -2  639.99    7.69   0
   8  -4  -2  615.20    7.74   0
   8   4  -2  599.48    4.74   0
   8   4  -2  637.77    4.81   0
   7  -4  -2   94.31    4.29   0
   7   4  -2   99.44    2.85   0
   6  -4  -2  937.38    8.29   0
   6   4  -2  939.27    5.39   0
   5  -4  -2  959.35    8.19   0
  -5   4   2  999.33    8.66   0
   5   4  -2  973.10    5.59   0
   4   4  -2 1241.12    6.23   0
  -4   4   2 1223.13    8.98   0
   4  -4  -2 1150.82    8.56   0
   3   4  -2   57.41    2.39   0
  -3   4   2   56.94    2.77   0
   3  -4  -2   56.76    2.79   0
  -2   4   2  106.08    3.36   0
   2  -4  -2   97.21    3.04   0
  -1   4   2    4.90    2.08   0
   1  -4  -2    2.95    2.11   0
   0  -4  -2 3062.42   10.76   0
   0   4  -2 3238.91   13.14   0
   0   4   2 3010.22   10.64   0
  -1   4  -2  901.41    8.54   0
   1   4   2  847.26    5.59   0
  -1  -4  -2  833.40    5.37   0
   2   4   2 3073.57    9.64   0
  -2  -4  -2 2996.26    9.52   0
  -2   4  -2 3133.95   18.11   0
  -3   4  -2   88.66    6.48   0
  -3   4  -2   76.99    6.13   0
   3   4   2   71.80    2.59   0
  -3  -4  -2   81.37    2.51   0
   4   4   2   98.03    2.69   0
  -4  -4  -2  114.48    2.62   0
   5   4   2  326.21    4.09   0
  -5  -4  -2  323.13    3.61   0
   6   4   2  211.51    3.28   0
  -6  -4  -2  238.79    3.60   0
   7   4   2  236.68    3.57   0
  -7  -4  -2  251.46    3.43   0
   8   4   2  246.94    3.64   0
   9   4   2    2.51    2.74   0
  10   4   2  146.05    3.78   0
  11   4   2    1.25    3.22   0
  12   4   2    6.77    3.62   0
  12   4   2    9.90    3.65   0
  13   4   2    1.43    4.86   0
  13   4   2   -1.26    3.96   0
  14   5  -2    5.41    3.90   0
  14   5  -2   -0.01    3.89   0
  13   5  -2   17.67    3.54   0
  13   5  -2   17.72    4.34   0
  12   5  -2    5.25    3.92   0
  12   5  -2    1.72    3.90   0
  11   5  -2   24.59    2.83   0
  11   5  -2   29.39    3.43   0
  10   5  -2   23.08    2.86   0
  10   5  -2   20.71    2.83   0
   9  -5  -2  292.65    8.10   0
   9   5  -2  281.98    3.70   0
   9   5  -2  302.53    3.91   0
   9  -5  -2  300.73    8.18   0
   8  -5  -2   74.89    4.99   0
   8  -5  -2   81.04    5.25   0
   8   5  -2   81.85    2.82   0
   7  -5  -2  418.91    6.87   0
   7   5  -2  435.34    4.07   0
  -6   5   2    3.62    3.23   0
   6  -5  -2    6.32    3.26   0
   6   5  -2    6.02    2.20   0
  -5   5   2  259.30    5.38   0
   5  -5  -2  247.50    4.94   0
   5   5  -2  258.63    3.28   0
   4   5  -2   56.74    2.36   0
  -4   5   2   57.32    3.25   0
   4  -5  -2   50.49    3.24   0
  -3   5   2  533.14    5.64   0
   3   5  -2  550.24    4.36   0
   3  -5  -2  516.45    5.56   0
   2  -5  -2    7.01    2.66   0
   2   5  -2   -1.98    2.15   0
  -2   5   2    4.29    2.05   0
   1  -5  -2 2263.40    9.38   0
   1   5  -2 2396.79    9.34   0
  -1   5   2 2286.11    9.20   0
   0  -5  -2   27.33    2.47   0
   0   5  -2   28.13    2.40   0
   0   5  -2   28.61    2.93   0
   0   5   2   30.17    2.35   0
  -1  -5  -2 2869.97    9.40   0
   1   5   2 2852.63    9.29   0
  -1   5  -2 3035.13   13.51   0
  -1   5  -2 3055.74   13.15   0
  -2  -5  -2   77.04    2.46   0
  -2   5  -2   78.69    3.82   0
  -2   5  -2   78.20    4.00   0
   2   5   2   70.34    2.57   0
  -3  -5  -2  221.68    3.19   0
  -3   5  -2  225.32    7.59   0
  -3   5  -2  228.45    8.16   0
   3   5   2  223.45    3.22   0
  -4  -5  -2  363.05    3.61   0
   4   5   2  366.50    3.64   0
   5   5   2  435.42    4.02   0
  -5  -5  -2  460.26    3.99   0
   6   5   2    4.30    2.37   0
  -6  -5  -2    5.66    2.21   0
   7   5   2  463.49    4.21   0
  -7  -5  -2  496.20    4.13   0
   8   5   2   20.24    3.36   0
   9   5   2  187.87    4.11   0
  10   5   2    0.52    3.00   0
  11   5   2   23.96    3.37   0
  12   5   2    3.79    3.51   0
  13   5   2    2.29    5.10   0
  13   6  -2   -0.24    3.65   0
  13   6  -2    2.31    3.61   0
  12   6  -2   11.65    3.28   0
  12   6  -2   20.44    3.27   0
  11   6  -2   -3.75    2.81   0
  11   6  -2    0.56    2.91   0
  10   6  -2  142.85    3.39   0
  10   6  -2  139.63    3.33   0
   9   6  -2   45.14    2.79   0
   9   6  -2   40.92    2.71   0
   8   6  -2  509.90    4.43   0
   8  -6  -2  513.10   12.32   0
   8  -6  -2  501.08   11.94   0
   7   6  -2   20.32    2.37   0
   7  -6  -2   16.11    4.59   0
  -6   6   2  152.78    4.71   0
   6  -6  -2  140.77    4.53   0
   6   6  -2  153.34    2.89   0
   5  -6  -2   31.45    3.52   0
  -5   6   2   32.86    3.60   0
   5   6  -2   32.74    2.27   0
   4  -6  -2  611.60    6.21   0
  -4   6   2  619.65    6.42   0
   4   6  -2  619.19    4.36   0
   3  -6  -2  104.80    3.00   0
   3   6  -2  109.63    2.77   0
  -3   6   2  101.79    3.28   0
  -2   6   2 2530.25    9.79   0
   2  -6  -2 2641.13   10.05   0
   2   6  -2 2774.20    9.32   0
   1  -6  -2  759.29    5.46   0
  -1   6   2  707.89    5.24   0
   1   6  -2  788.28    5.53   0
   0   6   2 3381.38   10.11   0
   0  -6  -2 3465.33   10.40   0
   0   6  -2 3513.78   11.67   0
  -1   6  -2  120.17    3.54   0
  -1  -6  -2  107.79    2.77   0
  -1   6  -2  111.06    3.47   0
   1   6   2  100.42    2.74   0
  -2  -6  -2  340.45    3.50   0
  -2   6  -2  360.08    5.65   0
  -2   6  -2  355.70    5.66   0
   2   6   2  347.51    3.50   0
  -3   6  -2  437.20    8.23   0
   3   6   2  443.57    3.81   0
  -3  -6  -2  460.21    3.81   0
  -3   6  -2  476.09    8.81   0
   4   6   2  243.21    3.27   0
  -4  -6  -2  239.36    3.12   0
   5   6   2   27.99    2.40   0
  -5  -6  -2   29.59    2.34   0
   6   6   2  903.86    5.21   0
  -6  -6  -2 1000.91    5.32   0
   7   6   2    4.55    2.42   0
  -7  -6  -2   -1.09    2.34   0
   8   6   2  219.67    3.71   0
   9   6   2    3.09    2.71   0
  10   6   2   39.17    3.74   0
  11   6   2    3.25    3.28   0
  12   6   2    5.92    3.54   0
  13   7  -2    7.36    3.85   0
  13   7  -2    8.22    3.78   0
  12   7  -2   18.82    3.38   0
  12   7  -2   19.82    3.32   0
  11   7  -2   40.96    3.13   0
  11   7  -2   35.34    3.17   0
  10   7  -2   18.43    2.86   0
  10   7  -2   18.10    2.86   0
   9   7  -2   93.12    3.10   0
   9   7  -2  100.30    3.11   0
   8   7  -2   -0.77    2.52   0
   7  -7  -2  319.39    8.33   0
   7   7  -2  302.52    3.58   0
   6  -7  -2   23.24    4.21   0
   6   7  -2   26.47    2.47   0
  -6   7   2   34.66    3.84   0
   5  -7  -2  386.34    5.77   0
   5   7  -2  395.93    3.72   0
  -5   7   2  385.73    5.54   0
   4   7  -2  280.33    3.39   0
   4  -7  -2  273.31    4.64   0
  -4   7   2  262.01    4.58   0
  -3   7   2  525.42    5.24   0
   3  -7  -2  546.33    5.39   0
   3   7  -2  551.48    4.30   0
  -2   7   2    4.00    2.53   0
   2  -7  -2    6.33    2.77   0
   2   7  -2    7.67    2.24   0
  -1   7   2  933.55    5.71   0
   1   7  -2 1002.20    5.93   0
   1  -7  -2  952.82    5.90   0
   0   7  -2 1625.30    8.17   0
   0  -7  -2 1580.16    7.01   0
   0   7   2 1560.68    6.82   0
  -1   7  -2  828.69    6.62   0
   1   7   2  792.29    4.84   0
  -1   7  -2  810.75    6.10   0
  -1  -7  -2  822.38    5.00   0
  -2   7  -2  205.75    4.48   0
  -2   7  -2  195.39    4.19   0
  -2  -7  -2  196.58    3.31   0
   2   7   2  190.60    3.02   0
  -3   7  -2  611.91    8.57   0
  -3   7  -2  566.17    7.99   0
  -3  -7  -2  592.94    4.23   0
   3   7   2  548.75    3.79   0
  -4  -7  -2   35.01    2.21   0
   4   7   2   31.87    2.30   0
   5   7   2  348.36    3.65   0
  -5  -7  -2  385.74    3.68   0
   6   7   2   11.04    2.50   0
  -6  -7  -2    9.98    2.48   0
   7   7   2  197.10    3.26   0
  -7  -7  -2  220.17    3.62   0
   8   7   2   64.58    2.95   0
   9   7   2   72.43    3.06   0
  10   7   2    0.19    3.09   0
  11   7   2   25.74    3.56   0
  12   7   2    7.58    3.86   0
  13   8  -2   -1.44    3.90   0
  13   8  -2    0.32    3.93   0
  12   8  -2   28.58    3.51   0
  12   8  -2   25.86    3.56   0
  11   8  -2    3.65    3.02   0
  11   8  -2    1.79    3.01   0
  10   8  -2   55.90    3.16   0
  10   8  -2   62.58    3.20   0
   9   8  -2   23.25    2.90   0
   8   8  -2   93.97    2.96   0
   7  -8  -2    0.65    6.20   0
   7   8  -2   -2.72    2.37   0
   6  -8  -2  343.94    6.57   0
  -6   8   2  333.90    6.67   0
   6   8  -2  327.97    3.62   0
   5  -8  -2    9.38    3.35   0
   5   8  -2    9.03    2.26   0
  -5   8   2    6.50    3.40   0
   4   8  -2  728.48    4.67   0
  -4   8   2  700.91    6.32   0
   4  -8  -2  719.60    6.45   0
   3   8  -2  205.32    3.11   0
   3  -8  -2  206.49    3.60   0
  -3   8   2  198.10    3.54   0
   2  -8  -2  831.04    5.93   0
   2   8  -2  854.45    5.11   0
  -2   8   2  787.35    5.39   0
   1   8  -2  353.35    4.24   0
  -1   8   2  344.31    3.73   0
   1  -8  -2  364.86    3.95   0
   0  -8  -2  371.27    3.84   0
   0   8   2  343.60    3.60   0
   0   8  -2  369.53    4.37   0
  -1  -8  -2   14.11    2.08   0
   1   8   2    7.69    2.08   0
  -1   8  -2    8.23    2.56   0
  -2  -8  -2  751.88    4.82   0
  -2   8  -2  730.35    6.44   0
  -2   8  -2  784.50    7.05   0
   2   8   2  726.78    4.65   0
  -3  -8  -2  396.61    3.29   0
  -3   8  -2  406.15    6.54   0
  -3   8  -2  378.29    6.31   0
   3   8   2  384.67    3.70   0
   4   8   2  952.39    5.10   0
  -4  -8  -2 1001.65    5.16   0
  -5  -8  -2    1.66    2.31   0
   5   8   2    1.81    2.38   0
  -6  -8  -2  200.58    3.15   0
   6   8   2  209.36    3.24   0
  -7  -8  -2   25.17    2.39   0
   7   8   2   22.73    2.76   0
   8   8   2   73.63    3.03   0
   9   8   2   10.55    3.60   0
  10   8   2   44.81    4.07   0
  11   8   2    5.37    3.54   0
  12   8   2    8.36    4.88   0
  12   9  -2    4.27    3.60   0
  12   9  -2   -1.20    3.60   0
  11   9  -2   30.65    3.56   0
  11   9  -2   30.40    3.40   0
  10   9  -2   12.16    3.06   0
  10   9  -2    8.94    3.04   0
   9   9  -2   16.52    2.80   0
   8   9  -2   22.59    2.58   0
   7   9  -2  207.56    3.20   0
   6  -9  -2    3.07    3.98   0
  -6   9   2    0.58    3.69   0
   6   9  -2   -2.27    2.30   0
   5  -9  -2  761.09    7.55   0
  -5   9   2  708.91    6.95   0
   5   9  -2  702.32    4.21   0
   4  -9  -2   24.83    3.09   0
   4   9  -2   25.68    2.47   0
  -4   9   2   20.01    2.88   0
   3  -9  -2  503.48    4.80   0
  -3   9   2  443.11    4.93   0
   3   9  -2  514.93    4.15   0
   2  -9  -2    1.37    2.81   0
  -2   9   2    4.90    2.70   0
   2   9  -2    6.27    2.20   0
   1   9  -2   47.62    2.44   0
  -1   9   2   45.70    2.32   0
   1  -9  -2   52.88    2.45   0
   0   9   2    8.86    2.15   0
   0   9  -2    5.33    2.11   0
   0  -9  -2   14.00    2.70   0
  -1  -9  -2  334.84    3.70   0
  -1   9  -2  313.09    4.43   0
   1   9   2  319.41    3.53   0
  -2   9  -2   88.32    3.30   0
   2   9   2   82.62    2.77   0
  -2  -9  -2   93.60    2.75   0
  -2   9  -2   96.73    3.64   0
  -3   9  -2 1037.93    9.27   0
  -3  -9  -2 1084.58    5.40   0
   3   9   2 1003.17    5.22   0
  -3   9  -2  948.91    8.47   0
   4   9   2   78.28    2.71   0
  -4  -9  -2   89.94    2.72   0
  -5  -9  -2  178.71    3.01   0
   5   9   2  163.14    2.98   0
   6   9   2    3.65    2.45   0
  -6  -9  -2   -5.19    2.28   0
  -7  -9  -2   12.29    2.51   0
   7   9   2   20.34    2.64   0
   8   9   2    4.99    2.74   0
   9   9   2   55.92    3.20   0
  10   9   2    5.08    3.39   0
  11   9   2   25.89    3.77   0
  12  10  -2   10.32    3.90   0
  12  10  -2   20.68    3.87   0
  11  10  -2   -3.80    3.42   0
  11  10  -2   -0.19    3.51   0
  10  10  -2   59.11    3.33   0
  10  10  -2   53.10    3.34   0
   9  10  -2    7.31    2.87   0
   8  10  -2   24.89    2.71   0
   7  10  -2   33.87    2.61   0
  -6  10   2  164.46    5.35   0
   6 -10  -2  173.87    5.32   0
   6  10  -2  170.73    2.98   0
   5 -10  -2  102.17    3.96   0
   5  10  -2  104.18    2.83   0
  -5  10   2   96.50    3.82   0
   4 -10  -2  377.10    5.23   0
  -4  10   2  336.41    4.89   0
   4  10  -2  351.32    3.67   0
   3  10  -2    8.39    2.37   0
   3 -10  -2   10.55    3.09   0
  -3  10   2   -1.41    2.94   0
   2 -10  -2  898.30    5.77   0
  -2  10   2  800.33    5.75   0
   2  10  -2  839.13    5.11   0
   1  10  -2   12.78    2.33   0
  -1  10   2   13.54    2.27   0
   1 -10  -2   12.63    2.34   0
   0  10  -2  108.50    3.25   0
   0  10   2  107.52    2.77   0
   0 -10  -2  110.86    2.78   0
   1  10   2   64.22    2.59   0
  -1 -10  -2   56.02    2.57   0
  -1  10  -2   51.00    3.10   0
  -2  10  -2  249.40    4.58   0
   2  10   2  230.75    3.23   0
  -2  10  -2  230.25    4.15   0
  -2 -10  -2  259.07    3.29   0
   3  10   2   35.03    2.54   0
  -3  10  -2   37.42    3.93   0
  -3 -10  -2   41.04    2.59   0
  -3  10  -2   36.31    3.64   0
  -4 -10  -2  643.80    4.47   0
   4  10   2  558.91    4.29   0
  -4  10  -2  626.62   11.36   0
  -4  10  -2  567.93   10.55   0
  -5 -10  -2   86.73    2.70   0
   5  10   2   82.93    2.79   0
   6  10   2  134.32    2.47   0
  -6 -10  -2  146.95    3.06   0
   7  10   2   36.06    2.83   0
   8  10   2   68.17    3.21   0
   9  10   2   -1.88    2.97   0
  10  10   2   13.84    3.43   0
  11  10   2    1.98    3.76   0
  11  11  -2   16.42    3.76   0
  11  11  -2   31.71    3.74   0
  10  11  -2    7.25    3.28   0
  10  11  -2   -2.40    3.39   0
   9  11  -2   41.52    3.13   0
   8  11  -2   16.32    2.63   0
   7  11  -2   83.00    2.97   0
  -6  11   2    6.48    3.81   0
   6  11  -2   10.25    2.51   0
  -5  11   2  134.22    4.22   0
   5 -11  -2  148.01    4.32   0
   5  11  -2  134.23    3.05   0
  -4  11   2   74.85    3.49   0
   4  11  -2   83.49    2.85   0
   4 -11  -2   83.41    3.75   0
  -3  11   2  338.60    4.62   0
   3  11  -2  368.75    3.85   0
   3 -11  -2  384.78    4.68   0
   2 -11  -2   18.35    3.17   0
   2  11  -2   21.97    2.57   0
  -2  11   2   17.15    2.41   0
   1 -11  -2  604.20    4.86   0
  -1  11   2  552.66    4.51   0
   1  11  -2  563.24    4.93   0
   0  11   2   96.65    2.76   0
   0  11  -2   97.70    3.25   0
   0 -11  -2   97.62    3.29   0
  -1 -11  -2   89.36    2.67   0
  -1  11  -2   51.18    3.09   0
   1  11   2   55.73    2.55   0
   2  11   2    3.82    2.34   0
  -2  11  -2    4.37    2.92   0
  -2 -11  -2    3.07    2.95   0
  -2  11  -2    3.95    3.13   0
  -3  11  -2  206.31    5.12   0
  -3  11  -2  186.25    4.68   0
   3  11   2  186.18    3.16   0
  -3 -11  -2  197.13    2.70   0
  -4 -11  -2   83.73    2.83   0
  -4  11  -2   81.32    5.70   0
  -4  11  -2   83.23    6.14   0
   4  11   2   78.83    2.83   0
   5  11   2  173.18    2.56   0
  -5 -11  -2  198.60    3.31   0
   6  11   2   15.89    2.65   0
  -6 -11  -2   20.10    2.66   0
   7  11   2  104.75    3.37   0
   8  11   2   18.96    3.09   0
   9  11   2   21.11    3.44   0
  10  11   2    6.82    3.54   0
  11  12  -2    1.39    3.81   0
  11  12  -2    0.96    3.79   0
  10  12  -2   26.53    3.53   0
  10  12  -2   19.37    3.59   0
   9  12  -2   -4.13    3.10   0
   8  12  -2   56.74    3.09   0
   7  12  -2    1.24    2.71   0
   6  12  -2   76.14    2.90   0
  -6  12   2   72.35    4.68   0
  -5  12   2   14.02    3.44   0
   5 -12  -2   17.42    3.57   0
   5  12  -2   11.43    2.58   0
  -4  12   2   69.83    3.07   0
   4  12  -2   73.51    2.73   0
   4 -12  -2   86.93    3.81   0
   3 -12  -2   42.11    3.42   0
   3  12  -2   37.06    2.65   0
  -3  12   2   35.52    3.24   0
  -2  12   2  588.09    5.17   0
   2 -12  -2  667.26    5.59   0
   2  12  -2  621.44    4.73   0
   1 -12  -2    2.35    2.60   0
   1  12  -2    0.01    2.61   0
  -1  12   2   -2.00    2.55   0
   0  12  -2  259.19    3.65   0
   0 -12  -2  287.56    3.78   0
   0  12   2  253.43    3.48   0
  -1  12  -2   43.44    3.21   0
   1  12   2   41.90    2.59   0
  -1 -12  -2   40.97    2.64   0
  -1  12  -2   47.91    2.85   0
  -2  12  -2   61.36    3.69   0
  -2 -12  -2   64.88    2.69   0
  -2  12  -2   52.79    3.34   0
   2  12   2   55.35    2.74   0
  -3 -12  -2   22.95    2.64   0
   3  12   2   28.47    2.55   0
  -3  12  -2   22.27    4.03   0
  -3  12  -2   17.73    3.65   0
  -4  12  -2  154.05    6.51   0
   4  12   2  164.61    3.22   0
  -4  12  -2  146.11    6.10   0
  -4 -12  -2  167.77    3.23   0
   5  12   2    8.65    2.69   0
  -5 -12  -2   11.06    2.61   0
   6  12   2  121.40    3.23   0
   7  12   2   11.32    3.03   0
   8  12   2   41.13    2.45   0
   9  12   2    4.80    3.55   0
  10  12   2    3.83    3.94   0
  10  13  -2    3.30    3.62   0
  10  13  -2    4.57    3.69   0
   9  13  -2   13.28    3.48   0
   9  13  -2   11.87    3.35   0
   8  13  -2    3.68    3.10   0
   7  13  -2  104.10    3.47   0
  -6  13   2    5.61    4.87   0
   6  13  -2    5.16    2.89   0
  -5  13   2   69.75    4.53   0
   5  13  -2   60.67    2.97   0
   4 -13  -2    8.39    3.49   0
  -4  13   2   11.46    3.31   0
   4  13  -2    5.20    2.59   0
   3 -13  -2   42.25    3.53   0
   3  13  -2   32.13    2.67   0
  -3  13   2   35.50    3.32   0
   2 -13  -2   29.67    2.79   0
   2  13  -2   27.96    2.70   0
  -2  13   2   18.88    3.16   0
  -1  13   2  250.18    4.16   0
   1 -13  -2  280.72    3.99   0
   1  13  -2  247.53    4.19   0
   0 -13  -2   44.27    2.72   0
   0  13   2   31.00    2.62   0
   0  13  -2   27.30    3.33   0
  -1  13  -2  139.39    3.33   0
  -1  13  -2  159.83    3.68   0
   1  13   2  145.85    3.26   0
  -1 -13  -2  159.06    3.41   0
  -2 -13  -2   10.64    2.70   0
  -2  13  -2   13.71    3.55   0
  -2  13  -2   11.54    3.22   0
   2  13   2   13.94    2.66   0
  -3  13  -2  165.73    4.83   0
  -3  13  -2  180.28    5.22   0
   3  13   2  170.63    3.32   0
  -3 -13  -2  189.46    3.31   0
  -4  13  -2   10.98    5.32   0
  -4  13  -2    8.84    4.93   0
  -4 -13  -2    9.67    2.67   0
   4  13   2   15.10    2.76   0
   5  13   2   38.57    2.93   0
   6  13   2    6.96    2.86   0
   7  13   2   62.48    3.35   0
   8  13   2    4.23    3.47   0
   9  13   2   20.89    3.92   0
   9  14  -2   -0.86    3.60   0
   9  14  -2   -2.74    3.35   0
   8  14  -2   21.30    3.43   0
   7  14  -2   10.99    3.17   0
  -6  14   2  158.29    6.67   0
   6  14  -2  152.32    3.62   0
   5  14  -2    7.26    2.93   0
  -5  14   2    1.43    3.77   0
  -4  14   2   33.23    3.74   0
   4  14  -2   29.89    2.87   0
   3  14  -2    7.32    3.28   0
  -3  14   2   11.22    3.43   0
   3 -14  -2   -0.77    3.45   0
   2  14  -2   38.26    2.83   0
   2 -14  -2   46.61    3.03   0
  -2  14   2   38.87    2.92   0
  -1  14   2    7.65    2.75   0
   1  14  -2    0.95    2.69   0
   1 -14  -2    1.55    2.84   0
   0  14  -2  137.98    3.49   0
   0 -14  -2  156.29    3.51   0
   0  14   2  145.65    3.37   0
  -1 -14  -2   12.64    3.38   0
   1  14   2   13.54    2.79   0
  -1  14  -2   11.55    3.40   0
  -1  14  -2   16.65    3.73   0
  -2 -14  -2  259.43    3.76   0
   2  14   2  229.74    3.74   0
  -2  14  -2  229.49    4.69   0
  -2  14  -2  249.74    5.08   0
  -3  14  -2    5.61    3.59   0
  -3 -14  -2    7.14    2.81   0
  -3  14  -2    2.20    4.48   0
   3  14   2    4.89    2.88   0
  -4  14  -2   60.89    5.88   0
  -4  14  -2   68.66    6.26   0
   4  14   2   66.79    3.09   0
   5  14   2    7.93    2.97   0
   6  14   2    6.64    3.07   0
   7  14   2   -2.93    3.26   0
   8  14   2    5.10    3.59   0
   8  15  -2    2.04    3.79   0
   8  15  -2   -1.37    3.50   0
   7  15  -2   50.93    3.59   0
  -6  15   2    5.00    5.58   0
   6  15  -2   -0.99    3.19   0
  -5  15   2   56.85    4.59   0
   5  15  -2   53.53    3.33   0
  -4  15   2    3.57    3.80   0
   4  15  -2    3.56    2.93   0
   3  15  -2   17.65    2.94   0
  -3  15   2   19.80    3.00   0
  -2  15   2    6.20    3.60   0
   2  15  -2    7.88    2.81   0
  -1  15   2   59.29    3.01   0
   1  15  -2   58.03    3.15   0
   0  15  -2    5.63    3.51   0
   0 -15  -2    0.68    2.94   0
   0  15  -2   -7.15    3.00   0
   0  15   2    0.04    2.88   0
   1  15   2  130.98    3.48   0
  -1  15  -2  137.43    4.65   0
  -1  15  -2  139.64    3.68   0
  -1 -15  -2  141.33    3.55   0
   2  15   2    6.78    3.04   0
  -2  15  -2    4.29    3.96   0
  -2  15  -2   -0.16    3.61   0
   3  15   2   99.50    3.45   0
  -3  15  -2   99.73    5.00   0
  -3  15  -2   87.75    5.16   0
  -4  15  -2    1.40    5.61   0
   4  15   2   -1.16    3.15   0
  -4  15  -2    0.34    5.90   0
   5  15   2    9.82    3.27   0
   6  15   2    8.70    3.47   0
   7  15   2    3.14    3.53   0
   7  16  -2    6.07    3.71   0
   7  16  -2    6.44    3.81   0
   6  16  -2   30.55    3.68   0
  -6  16   2   29.81    7.32   0
  -6  16   2   29.45    7.03   0
  -5  16   2   -3.78    5.10   0
   5  16  -2    2.61    3.24   0
   4  16  -2   22.48    3.35   0
  -4  16   2   18.55    4.30   0
  -3  16   2   10.29    3.97   0
   3  16  -2   10.17    3.12   0
   2  16  -2   55.62    3.39   0
  -2  16   2   48.87    4.04   0
   1  16  -2    0.48    3.80   0
  -1  16   2    2.22    3.79   0
   1  16  -2    1.07    3.40   0
   0  16   2   45.64    3.46   0
   0  16  -2   58.27    3.69   0
   0  16  -2   50.74    3.38   0
  -1  16  -2    9.16    3.89   0
   1  16   2   12.99    3.18   0
  -1  16  -2    7.80    4.28   0
  -2  16  -2   45.39    4.64   0
   2  16   2   44.89    3.43   0
  -2  16  -2   45.09    4.34   0
  -3  16  -2    2.67    4.04   0
   3  16   2   -1.96    3.27   0
  -3  16  -2    5.33    5.19   0
  -4  16  -2   27.12    7.11   0
  -4  16  -2   29.93    7.49   0
   4  16   2   26.42    3.43   0
   5  16   2    9.21    3.63   0
   6  16   2    6.38    3.81   0
   5  17  -2   -5.30    4.86   0
   5  17  -2   12.13    3.65   0
  -5  17   2   12.47    5.77   0
   4  17  -2   -3.81    3.52   0
  -4  17   2    4.09    4.53   0
   4  17  -2    8.97    3.86   0
   3  17  -2   45.91    3.78   0
   3  17  -2   39.52    4.04   0
  -3  17   2   47.71    4.79   0
  -2  17   2   12.92    4.34   0
   2  17  -2   11.60    4.57   0
   2  17  -2    5.66    4.27   0
   1  17  -2   79.29    3.91   0
   1  17  -2   90.12    4.14   0
  -1  17   2   75.55    4.51   0
   0  17  -2    7.57    4.55   0
   0  17  -2    4.44    4.22   0
   0  17   2   -2.52    3.52   0
  -1  17  -2   12.68    3.50   0
  -1  17  -2   12.85    3.85   0
   1  17   2   14.13    3.53   0
  -2  17  -2   -1.04    4.31   0
   2  17   2   -0.81    3.49   0
  -2  17  -2    0.72    4.71   0
   3  17   2   11.67    3.57   0
  -3  17  -2    6.94    5.12   0
  -3  17  -2   11.01    5.39   0
   4  17   2    6.23    3.58   0
   3  18  -2   -0.58    3.78   0
  -3  18   2    0.01    4.06   0
   3  18  -2    0.64    4.06   0
  -2  18   2   26.02    5.03   0
   2  18  -2   23.94    4.32   0
   2  18  -2   25.68    4.06   0
   1  18  -2    4.28    3.78   0
  -1  18   2    0.18    3.81   0
   1  18  -2   13.72    5.00   0
   0  18  -2    7.25    4.03   0
   0  18  -2   17.13    4.26   0
   0  18   2   20.74    3.83   0
   1  18   2    4.30    3.81   0
  -1  18  -2    1.38    4.75   0
  -1  18  -2    0.22    5.09   0
  -2  18  -2    0.88    5.08   0
   2  18   2    9.95    3.90   0
  -2  18  -2    7.95    5.32   0
  13   0  -3   87.77    4.90   0
  13   0  -3   87.16    4.70   0
  11   0  -3   76.48    3.87   0
  11   0  -3   88.13    3.14   0
   9   0  -3  166.28    3.35   0
   9   0  -3  162.18    3.76   0
   7   0  -3  108.47    3.36   0
   5   0  -3 1747.29    8.59   0
   3   0  -3 5416.78   15.17   0
  -3   0   3 5313.75   14.94   0
   1   0  -3 1974.76   10.12   0
  -1   0   3 1930.92   10.04   0
   1   0   3 1743.09    9.63   0
  -1   0  -3 1720.36    9.10   0
  -3   0  -3 2136.59    9.61   0
   3   0   3 2047.65    9.84   0
   5   0   3 1244.73    7.71   0
  -5   0  -3 1292.19    7.55   0
   7   0   3  165.92    4.07   0
  -7   0  -3  179.37    3.90   0
   9   0   3   25.92    3.56   0
  11   0   3  104.84    5.54   0
  11   0   3  103.53    5.46   0
  13   0   3   11.71    6.74   0
  13   0   3   11.34    7.00   0
  14   1  -3   13.42    3.81   0
  14  -1  -3   14.68    4.82   0
  14   1  -3   16.18    4.74   0
  14  -1  -3    9.53    5.32   0
  13  -1  -3    0.20    4.17   0
  13   1  -3   -2.58    3.44   0
  13   1  -3   -2.87    3.50   0
  13  -1  -3    2.72    4.34   0
  12   1  -3   63.11    4.06   0
  12   1  -3   62.56    3.37   0
  12  -1  -3   68.97    4.33   0
  12  -1  -3   58.80    4.11   0
  11   1  -3    6.46    3.36   0
  11   1  -3    8.56    3.36   0
  11  -1  -3    5.79    3.31   0
  11  -1  -3   10.16    3.39   0
  10   1  -3   70.60    2.86   0
  10  -1  -3   71.07    3.07   0
  10   1  -3   68.86    3.41   0
  10  -1  -3   68.90    3.51   0
   9  -1  -3   45.92    3.37   0
   9   1  -3   48.76    2.65   0
   9   1  -3   48.78    3.38   0
   9  -1  -3   48.47    3.39   0
   8   1  -3  681.13    5.15   0
   8   1  -3  685.87    5.07   0
   8  -1  -3  686.72    6.06   0
   7  -1  -3   51.48    3.06   0
   7   1  -3   47.07    2.51   0
   6   1  -3  249.74    3.59   0
   6  -1  -3  269.53    4.11   0
  -5   1   3   12.98    2.38   0
   5   1  -3   12.77    2.40   0
   5  -1  -3   12.94    2.41   0
  -4  -1   3 4068.21   12.18   0
   4   1  -3 4030.45   12.25   0
   4  -1  -3 4125.55   13.36   0
  -4   1   3 4021.48   13.00   0
   3  -1  -3  356.48    4.68   0
  -3  -1   3  350.34    4.46   0
   3   1  -3  358.72    4.49   0
  -3   1   3  366.13    4.65   0
   2   1  -3 2367.61   10.17   0
  -2  -1   3 2345.96   10.24   0
   2  -1  -3 2300.65   10.36   0
  -2   1   3 2358.44   10.55   0
   1   1  -3  841.53    6.71   0
   1  -1  -3  809.79    6.49   0
  -1  -1   3  858.19    6.74   0
  -1   1   3  823.19    6.61   0
   0   1   3  502.43    5.26   0
   0  -1   3  529.22    5.84   0
   0   1  -3  531.98    5.88   0
   0  -1  -3  511.21    5.29   0
   1   1   3  649.28    5.62   0
  -1   1  -3  666.55    6.31   0
  -1  -1  -3  653.03    5.59   0
   1  -1   3  676.87    6.84   0
  -2   1  -3 2018.11   10.39   0
   2   1   3 1882.92    8.82   0
   2  -1   3 1977.75   10.92   0
  -2  -1  -3 1914.09    8.77   0
   3  -1   3  399.82    5.38   0
  -3  -1  -3  408.31    4.54   0
   3   1   3  396.24    4.75   0
  -3   1  -3  404.93    5.06   0
   4   1   3  590.22    5.30   0
  -4  -1  -3  602.28    5.05   0
  -4   1  -3  594.43    5.84   0
   4  -1   3  598.65    5.92   0
  -5  -1  -3  120.50    3.23   0
   5   1   3  110.77    2.95   0
   5  -1   3  112.08    3.86   0
  -5   1  -3  117.48    3.53   0
  -6  -1  -3  754.72    5.48   0
   6   1   3  713.32    5.97   0
  -6   1  -3  772.50    6.52   0
   6  -1   3  725.26    6.74   0
  -7  -1  -3    3.93    2.69   0
   7  -1   3    0.19    3.09   0
   7   1   3    5.83    2.44   0
   8   1   3   42.67    3.36   0
   8  -1   3   31.25    3.71   0
   9  -1   3   20.61    3.54   0
   9   1   3   23.10    3.50   0
  10  -1   3   93.66    4.97   0
  10  -1   3   96.16    5.07   0
  10   1   3   98.93    4.21   0
  11   1   3    4.14    4.15   0
  11  -1   3    3.62    4.92   0
  11  -1   3    7.38    5.28   0
  12  -1   3   38.27    7.51   0
  12   1   3   31.30    4.81   0
  12   1   3   24.46    5.36   0
  12  -1   3   33.34    6.95   0
  13   1   3    4.07    5.92   0
  13   1   3    2.45    5.10   0
  14  -2  -3    1.48    5.26   0
  14  -2  -3    0.27    5.45   0
  14   2  -3    4.05    4.67   0
  14   2  -3    0.69    4.56   0
  13  -2  -3   56.53    5.38   0
  13   2  -3   55.72    4.34   0
  13   2  -3   58.68    4.50   0
  13  -2  -3   59.80    5.49   0
  12   2  -3   10.74    3.06   0
  12  -2  -3    7.76    3.88   0
  12  -2  -3    5.56    3.76   0
  12   2  -3   12.59    2.98   0
  11   2  -3   21.74    2.75   0
  11  -2  -3   23.85    3.52   0
  11   2  -3   21.24    2.91   0
  11  -2  -3   20.63    3.63   0
  10   2  -3    2.78    2.52   0
  10   2  -3    5.64    2.41   0
  10  -2  -3    5.11    2.57   0
  10  -2  -3    3.16    3.19   0
   9   2  -3  202.78    3.45   0
   9  -2  -3  200.80    4.28   0
   9  -2  -3  203.34    4.51   0
   9   2  -3  197.97    3.46   0
   8  -2  -3   79.86    3.17   0
   8   2  -3   80.70    3.36   0
   8   2  -3   80.32    2.93   0
   7   2  -3  633.71    4.81   0
   7  -2  -3  652.86    6.03   0
   7   2  -3  661.55    4.81   0
  -6   2   3    1.88    2.56   0
   6   2  -3   33.86    2.84   0
   6  -2  -3    3.14    2.57   0
   5  -2  -3 1242.17    7.39   0
  -5   2   3 1241.25    7.52   0
   5   2  -3 1208.01    6.44   0
   4   2  -3  417.00    4.35   0
   4  -2  -3  415.60    4.95   0
  -4   2   3  421.69    4.86   0
  -3  -2   3 1864.38    8.43   0
   3  -2  -3 1821.49    9.25   0
   3   2  -3 1867.42    8.51   0
  -3   2   3 1902.96    9.33   0
   2  -2  -3   31.39    2.58   0
  -2  -2   3   34.09    2.44   0
  -2   2   3   36.99    2.51   0
   2   2  -3   29.44    2.50   0
   1  -2  -3   38.20    2.64   0
  -1   2   3   40.96    2.55   0
  -1  -2   3   60.98    2.70   0
   1   2  -3   41.72    2.64   0
   0  -2  -3 2317.49    9.79   0
   0  -2   3 2612.25   11.77   0
   0   2   3 2308.51    9.78   0
   0   2  -3 2586.29   11.69   0
  -1   2  -3 5505.89   18.27   0
   1  -2   3 5647.95   18.61   0
   1   2   3 5300.41   14.02   0
  -1  -2  -3 5750.69   14.48   0
  -2  -2  -3    3.94    2.18   0
  -2   2  -3    4.97    2.87   0
   2  -2   3    6.11    3.16   0
   2   2   3    5.18    2.28   0
   3   2   3 1835.48    8.09   0
  -3   2  -3 1878.55   10.78   0
   3  -2   3 1957.81   11.86   0
  -3  -2  -3 1884.71    8.07   0
   4  -2   3  229.61    4.89   0
  -4   2  -3  215.96    4.30   0
   4   2   3  213.79    3.43   0
  -4  -2  -3  231.59    3.67   0
   5  -2   3  523.98    6.88   0
  -5  -2  -3  508.03    4.35   0
   5   2   3  480.99    4.42   0
  -5   2  -3  527.61    6.27   0
   6   2   3    2.12    2.36   0
  -6   2  -3    8.30    3.04   0
  -6  -2  -3   -2.40    2.65   0
   6  -2   3    2.96    3.41   0
   7  -2   3  260.51    5.62   0
   7   2   3  260.43    4.20   0
  -7  -2  -3  279.04    3.95   0
  -8  -2  -3   71.16    2.79   0
   8  -2   3   70.09    4.76   0
   8   2   3   66.45    2.99   0
   9  -2   3  130.06    5.35   0
   9   2   3  130.99    3.59   0
   9  -2   3  134.28    5.76   0
  10  -2   3    5.09    5.54   0
  10  -2   3    7.57    5.32   0
  10   2   3    7.10    3.74   0
  11   2   3   82.98    3.97   0
  12   2   3    5.61    4.50   0
  12   2   3    1.78    4.64   0
  13   2   3   -3.60    5.21   0
  13   2   3    4.70    5.24   0
  14   3  -3   10.55    3.80   0
  14  -3  -3   14.26    7.60   0
  14   3  -3   11.27    4.81   0
  14  -3  -3   15.46    7.61   0
  13  -3  -3   -0.48    5.46   0
  13   3  -3    3.17    3.24   0
  13  -3  -3    3.73    5.66   0
  13   3  -3    7.00    3.23   0
  12   3  -3   28.97    3.10   0
  12   3  -3   29.03    3.85   0
  12  -3  -3   29.56    4.62   0
  12  -3  -3   31.87    4.80   0
  11   3  -3   17.09    2.83   0
  11   3  -3   16.26    3.51   0
  11  -3  -3   14.66    3.72   0
  11  -3  -3   16.91    3.55   0
  10  -3  -3   55.39    3.64   0
  10   3  -3   52.21    2.82   0
  10   3  -3   61.35    3.42   0
  10  -3  -3   55.40    4.26   0
   9  -3  -3    8.23    3.51   0
   9  -3  -3    9.90    3.21   0
   9   3  -3    9.18    2.48   0
   9   3  -3   14.24    3.14   0
   8  -3  -3 1109.71    7.98   0
   8   3  -3 1126.19    6.04   0
   8   3  -3 1081.41    6.54   0
   7   3  -3    2.36    2.49   0
   7  -3  -3    9.07    3.20   0
   7   3  -3    3.13    2.96   0
   6   3  -3  411.01    3.99   0
  -6   3   3  415.45    5.08   0
   6  -3  -3  414.60    5.17   0
   5  -3  -3  189.61    4.05   0
   5   3  -3  195.41    3.26   0
  -5   3   3  191.92    3.95   0
   4  -3  -3  909.06    6.60   0
   4   3  -3  932.95    5.68   0
  -4   3   3  946.87    6.78   0
   3  -3  -3  654.38    5.71   0
  -3   3   3  667.89    5.74   0
   3   3  -3  661.19    5.16   0
   2   3  -3  912.35    6.14   0
   2  -3  -3  845.28    6.27   0
  -2   3   3  843.84    6.28   0
   1  -3  -3    5.57    2.31   0
  -1   3   3    7.78    2.29   0
   1   3  -3    6.10    2.26   0
  -1  -3   3   20.51    2.30   0
   0   3   3 3429.86   11.04   0
   0  -3  -3 3416.75   11.00   0
   0  -3   3 3543.64   13.54   0
   0   3  -3 3641.11   13.46   0
   1   3   3  722.52    5.27   0
  -1  -3  -3  721.87    5.26   0
  -1   3  -3  771.58    7.20   0
   1  -3   3  767.05    7.10   0
  -2  -3  -3 2358.66    8.65   0
   2   3   3 2284.34    8.59   0
   2  -3   3 2400.09   13.26   0
  -2   3  -3 2314.28   12.75   0
  -3  -3  -3   42.99    2.35   0
   3  -3   3   45.63    3.37   0
   3   3   3   42.87    2.48   0
  -3   3  -3   43.04    3.38   0
  -4   3  -3   26.47    3.17   0
   4   3   3   23.31    2.41   0
  -4  -3  -3   28.04    2.61   0
   4  -3   3   28.26    4.00   0
   5  -3   3   83.20    4.60   0
  -5  -3  -3   75.45    2.53   0
   5   3   3   75.24    2.68   0
  -5   3  -3   80.82    4.25   0
   6   3   3  581.73    4.62   0
  -6  -3  -3  614.65    4.55   0
   6  -3   3  604.34    9.59   0
  -7  -3  -3   59.85    2.70   0
   7   3   3   62.20    2.81   0
   7  -3   3   55.17    5.46   0
   8  -3   3  195.59    9.02   0
   8  -3   3  192.44    9.54   0
   8   3   3  184.49    4.09   0
  -8  -3  -3  203.41    3.38   0
   9   3   3   18.28    3.37   0
  10   3   3  120.68    3.66   0
  11   3   3    2.81    3.38   0
  12   3   3   10.85    4.66   0
  14   4  -3   -1.42    3.79   0
  14   4  -3    6.62    4.68   0
  13   4  -3   19.26    3.42   0
  13   4  -3   17.28    3.43   0
  13  -4  -3   17.82    9.64   0
  13  -4  -3   19.00    8.86   0
  12   4  -3   -0.79    2.94   0
  12  -4  -3    2.55    5.08   0
  12   4  -3    1.88    3.78   0
  12  -4  -3   -2.16    4.77   0
  11   4  -3   22.88    2.95   0
  11  -4  -3   22.27    4.45   0
  11   4  -3   28.31    3.65   0
  11  -4  -3   24.72    4.77   0
  10  -4  -3   -0.83    3.85   0
  10   4  -3    4.65    2.63   0
  10   4  -3    4.05    2.60   0
  10  -4  -3    4.92    3.77   0
   9   4  -3  290.42    4.35   0
   9  -4  -3  292.33    5.60   0
   9  -4  -3  312.68    5.16   0
   9   4  -3  291.42    3.77   0
   8   4  -3   27.03    2.67   0
   8  -4  -3   25.55    4.00   0
   8   4  -3   23.20    2.76   0
   7  -4  -3  470.62    5.88   0
   7   4  -3  465.95    4.18   0
   7   4  -3  485.65    4.29   0
   6  -4  -3   25.30    2.66   0
  -6   4   3   22.37    3.05   0
   6   4  -3   23.94    2.37   0
   6   4  -3   29.42    2.18   0
   5  -4  -3  197.25    3.72   0
   5   4  -3  203.40    3.19   0
  -5   4   3  220.16    4.17   0
   4  -4  -3  167.42    3.86   0
   4   4  -3  172.54    3.11   0
  -4   4   3  183.89    3.87   0
  -3   4   3 1623.69    8.33   0
   3  -4  -3 1562.67    8.14   0
   3   4  -3 1600.82    7.06   0
   2  -4  -3 1029.15    6.60   0
   2   4  -3 1067.48    6.73   0
  -2   4   3 1033.12    6.89   0
   1   4  -3 2619.72   10.28   0
  -1   4   3 2424.68    9.35   0
   1  -4  -3 2469.73    9.35   0
   0   4  -3  117.02    3.16   0
   0   4   3   96.50    2.78   0
   0  -4  -3  105.60    2.87   0
  -1  -4  -3 3654.43   10.53   0
  -1   4  -3 3842.66   15.12   0
   1  -4   3 3807.42   14.63   0
   1   4   3 3740.10   10.58   0
   2  -4   3    3.08    3.08   0
   2   4   3   -0.84    2.11   0
  -2  -4  -3    3.51    2.09   0
  -2   4  -3    2.67    3.16   0
   3  -4   3  404.40    7.01   0
  -3   4  -3  386.22    6.72   0
  -3  -4  -3  391.52    3.77   0
   3   4   3  375.47    3.86   0
  -4  -4  -3  112.89    2.59   0
   4   4   3  102.06    2.69   0
   4  -4   3  109.47    5.83   0
  -4   4  -3  104.30    5.21   0
  -5  -4  -3  535.70    4.55   0
   5   4   3  509.00    4.26   0
   6   4   3   -1.25    2.95   0
  -6  -4  -3    6.97    2.27   0
  -7  -4  -3  680.86    4.89   0
   7   4   3  624.53    4.92   0
  -8  -4  -3    4.73    2.47   0
   8   4   3    5.10    2.53   0
   9   4   3  105.93    3.25   0
  10   4   3   12.51    3.06   0
  11   4   3   17.43    3.51   0
  12   4   3   -4.26    3.84   0
  14   5  -3   12.18    3.87   0
  14   5  -3    8.11    3.93   0
  13   5  -3    1.42    3.45   0
  13   5  -3    1.76    4.28   0
  12   5  -3   39.61    3.29   0
  12   5  -3   42.44    3.28   0
  11   5  -3    3.92    2.92   0
  11  -5  -3    2.99    5.18   0
  11  -5  -3    3.46    5.20   0
  11   5  -3    5.45    2.74   0
  10  -5  -3  152.34    5.87   0
  10   5  -3  169.77    3.46   0
  10  -5  -3  174.88    6.12   0
  10   5  -3  153.30    3.41   0
   9   5  -3    5.83    2.59   0
   9   5  -3    1.11    2.62   0
   9  -5  -3    0.81    3.77   0
   9  -5  -3    0.02    3.66   0
   8   5  -3  453.13    4.14   0
   8   5  -3  440.07    4.22   0
   8  -5  -3  432.13    6.20   0
   7  -5  -3  142.75    4.07   0
   7   5  -3  141.05    3.12   0
   7   5  -3  148.00    3.02   0
  -7   5   3  145.41    3.99   0
   6  -5  -3   48.40    3.64   0
   6   5  -3   51.70    2.56   0
   6   5  -3   44.58    2.35   0
  -6   5   3   51.95    3.17   0
   5   5  -3  262.04    3.13   0
   5  -5  -3  235.19    4.28   0
   5   5  -3  252.48    3.23   0
  -5   5   3  252.90    4.41   0
   4   5  -3  872.22    5.28   0
   4   5  -3  914.24    5.20   0
   4  -5  -3  839.97    6.16   0
  -4   5   3  885.60    6.61   0
   3  -5  -3   39.69    2.65   0
   3   5  -3   35.03    2.59   0
  -3   5   3   38.05    3.05   0
  -2   5   3 2239.17    9.11   0
   2  -5  -3 2291.82    9.11   0
   2   5  -3 2422.41    9.49   0
  -1   5   3  328.04    3.92   0
   1   5  -3  370.92    4.35   0
   1  -5  -3  333.06    4.05   0
   0  -5  -3 1076.05    5.97   0
   0   5  -3 1152.89    7.46   0
   0   5   3 1078.88    5.94   0
  -1   5  -3   15.71    2.76   0
  -1  -5  -3   14.07    2.05   0
   1   5   3   12.63    2.17   0
   2   5   3   64.75    2.40   0
  -2  -5  -3   62.82    2.24   0
  -2   5  -3   72.55    3.57   0
   3   5   3   15.17    2.08   0
  -3   5  -3   12.30    3.65   0
  -3  -5  -3   13.82    1.92   0
  -4  -5  -3  207.85    3.00   0
   4   5   3  187.95    3.10   0
  -5  -5  -3   47.34    2.48   0
   5   5   3   52.69    2.68   0
  -6  -5  -3  918.44    5.27   0
   6   5   3  842.98    5.65   0
  -7  -5  -3  100.19    2.95   0
   7   5   3   90.94    2.90   0
  -8  -5  -3  164.73    3.23   0
   8   5   3  136.68    3.22   0
   9   5   3   -1.92    3.46   0
  10   5   3   20.56    3.09   0
  11   5   3    2.78    4.02   0
  12   5   3   11.35    4.77   0
  13   6  -3   11.84    3.59   0
  13   6  -3    5.55    3.61   0
  12   6  -3    1.92    3.23   0
  12   6  -3    1.75    3.09   0
  11   6  -3   55.09    3.88   0
  11   6  -3   74.66    3.40   0
  10   6  -3   53.82    3.56   0
  10  -6  -3   48.13    6.41   0
  10   6  -3   41.28    3.11   0
  10  -6  -3   47.25    6.39   0
   9   6  -3  236.92    3.75   0
   9   6  -3  261.29    3.64   0
   9  -6  -3  240.97    6.36   0
   9  -6  -3  268.35    6.59   0
   8  -6  -3    7.93    3.72   0
   8   6  -3   11.54    2.54   0
   8   6  -3    3.00    2.56   0
  -7   6   3  125.68    4.40   0
   7   6  -3  118.11    2.79   0
   7   6  -3  113.02    2.84   0
   7  -6  -3  114.79    4.34   0
   6   6  -3   32.02    2.30   0
   6  -6  -3   27.42    3.03   0
   6   6  -3   33.72    2.37   0
  -6   6   3   29.92    3.14   0
   5   6  -3  104.61    2.76   0
   5  -6  -3  102.18    3.63   0
  -5   6   3  108.79    3.63   0
   5   6  -3  112.92    2.60   0
   4   6  -3  140.37    2.91   0
   4  -6  -3  141.28    3.59   0
   4   6  -3  164.96    2.90   0
  -4   6   3  149.40    3.29   0
  -3   6   3 2213.31    9.44   0
   3   6  -3 2466.24    8.33   0
   3   6  -3 2352.87    8.37   0
   3  -6  -3 2177.03    9.36   0
   2   6  -3    5.61    2.40   0
   2   6  -3    4.01    2.59   0
   2  -6  -3    1.60    2.46   0
  -2   6   3   18.69    2.43   0
   1   6  -3 1955.19    8.58   0
   1  -6  -3 1838.23    7.82   0
  -1   6   3 1863.98    7.69   0
   0   6  -3   91.40    2.87   0
   0  -6  -3   95.13    2.68   0
   0   6   3   88.22    2.65   0
   1   6   3  425.56    3.83   0
  -1   6  -3  460.17    5.28   0
  -1   6  -3  456.85    4.82   0
  -1  -6  -3  435.00    3.92   0
  -2  -6  -3  452.00    3.84   0
   2   6   3  464.27    3.85   0
  -2   6  -3  509.83    6.24   0
  -2   6  -3  500.76    6.25   0
   3   6   3  151.07    2.86   0
  -3   6  -3  134.04    4.93   0
  -3   6  -3  134.35    5.06   0
  -3  -6  -3  134.77    2.67   0
   4   6   3   35.50    2.50   0
  -4  -6  -3   35.86    2.38   0
   5   6   3  805.80    5.07   0
  -5  -6  -3  851.25    5.06   0
  -6  -6  -3   74.32    2.73   0
   6   6   3   63.34    2.85   0
   7   6   3  405.55    4.07   0
  -7  -6  -3  479.92    4.10   0
   8   6   3    3.55    2.60   0
  -8  -6  -3    0.71    2.99   0
   9   6   3   24.02    2.91   0
  10   6   3   -3.12    3.12   0
  11   6   3   16.82    3.50   0
  12   6   3    1.86    3.95   0
  13   7  -3    5.73    3.64   0
  13   7  -3   -1.37    3.54   0
  12   7  -3   32.08    3.48   0
  12   7  -3   35.03    3.42   0
  11   7  -3    1.84    2.94   0
  11   7  -3    0.78    2.99   0
  10   7  -3   66.74    3.19   0
  10   7  -3   83.38    3.15   0
   9   7  -3   43.59    2.84   0
   9   7  -3   46.70    2.71   0
   9  -7  -3   42.35    6.09   0
   9  -7  -3   43.36    6.15   0
   8  -7  -3  127.17    5.32   0
   8   7  -3  128.59    3.10   0
   8   7  -3  134.24    3.08   0
   7   7  -3  184.56    3.25   0
   7   7  -3  170.49    3.11   0
   7  -7  -3  171.49    4.91   0
  -7   7   3  174.74    5.06   0
   6   7  -3  348.10    3.75   0
   6  -7  -3  347.91    5.08   0
   6   7  -3  370.25    3.64   0
  -6   7   3  364.18    5.33   0
   5   7  -3    4.05    2.17   0
  -5   7   3    1.06    2.33   0
   5  -7  -3    2.91    3.00   0
  -4   7   3  779.27    6.27   0
   4  -7  -3  770.78    6.26   0
   4   7  -3  835.48    4.95   0
  -3   7   3   22.41    2.27   0
   3  -7  -3   25.34    2.85   0
   3   7  -3   27.61    2.27   0
   2   7  -3  893.55    5.29   0
   2   7  -3  875.29    5.52   0
  -2   7   3  780.80    5.30   0
   2  -7  -3  814.78    5.80   0
  -1   7   3  192.27    3.17   0
   1   7  -3  213.50    3.58   0
   1  -7  -3  203.59    3.23   0
   1   7  -3  210.37    3.36   0
   0   7   3  400.27    3.76   0
   0   7  -3  428.71    4.74   0
   0  -7  -3  414.27    3.85   0
   0   7  -3  420.74    4.56   0
   1   7   3    2.06    2.06   0
  -1   7  -3    7.81    2.54   0
  -1  -7  -3    4.99    2.10   0
  -1   7  -3    8.40    2.72   0
  -2  -7  -3  587.46    4.20   0
   2   7   3  552.04    4.14   0
  -2   7  -3  608.08    6.54   0
  -2   7  -3  591.76    6.24   0
  -3   7  -3  215.06    5.48   0
  -3  -7  -3  231.03    3.13   0
   3   7   3  216.32    3.16   0
  -3   7  -3  229.40    5.81   0
  -4  -7  -3  630.47    4.37   0
   4   7   3  610.15    4.44   0
  -5  -7  -3  177.26    2.98   0
   5   7   3  150.68    3.07   0
   6   7   3  204.20    3.42   0
  -6  -7  -3  219.63    3.32   0
  -7  -7  -3    3.84    2.22   0
   7   7   3    4.22    2.65   0
   8   7   3   48.97    2.97   0
  -8  -7  -3   68.84    2.88   0
   9   7   3    4.67    2.89   0
  10   7   3   34.13    3.45   0
  11   7   3    6.20    3.69   0
  12   7   3    3.03    5.09   0
  13   8  -3   12.01    3.63   0
  13   8  -3   10.80    3.76   0
  12   8  -3    1.39    4.08   0
  12   8  -3    6.19    3.35   0
  11   8  -3   28.68    3.10   0
  11   8  -3   32.39    3.21   0
  10   8  -3   18.54    2.97   0
  10   8  -3   25.83    2.88   0
   9   8  -3   72.19    3.00   0
   9   8  -3   59.74    2.91   0
   8  -8  -3    1.52    4.69   0
   8   8  -3    0.35    2.54   0
   8   8  -3   -1.02    2.49   0
  -7   8   3  370.51    6.29   0
   7  -8  -3  363.07    6.13   0
   7   8  -3  387.61    3.81   0
   7   8  -3  384.32    3.89   0
   6  -8  -3   20.84    3.32   0
   6   8  -3   22.31    2.52   0
  -6   8   3   22.91    3.92   0
   5  -8  -3  536.61    5.65   0
  -5   8   3  533.38    5.75   0
   5   8  -3  555.58    4.22   0
  -4   8   3   35.36    2.59   0
   4  -8  -3   35.14    3.14   0
   4   8  -3   33.24    2.43   0
  -3   8   3  191.18    3.72   0
   3  -8  -3  213.15    3.43   0
   3   8  -3  213.98    3.16   0
   2   8  -3    8.56    2.18   0
   2   8  -3   13.68    2.38   0
   2  -8  -3    7.61    2.74   0
  -2   8   3    8.90    2.23   0
   1   8  -3  515.24    4.61   0
   1  -8  -3  496.39    4.24   0
  -1   8   3  473.78    4.08   0
   1   8  -3  514.44    4.82   0
   0   8   3   82.67    2.54   0
   0   8  -3   80.66    3.26   0
   0   8  -3   78.60    2.68   0
   0  -8  -3   80.95    2.58   0
  -1  -8  -3  868.81    5.05   0
   1   8   3  790.57    4.83   0
  -1   8  -3  856.82    6.76   0
  -1   8  -3  847.61    6.38   0
  -2   8  -3  256.73    4.58   0
   2   8   3  238.43    3.31   0
  -2   8  -3  262.07    4.74   0
  -2  -8  -3  278.31    3.37   0
  -3   8  -3  766.93    9.02   0
  -3   8  -3  725.54    8.15   0
  -3  -8  -3  715.06    4.51   0
   3   8   3  707.67    4.46   0
   4   8   3    6.08    2.29   0
  -4  -8  -3    5.38    2.20   0
   5   8   3  155.44    3.07   0
  -5  -8  -3  175.52    3.05   0
  -6  -8  -3   66.07    2.66   0
   6   8   3   56.12    2.78   0
  -7  -8  -3   57.48    2.76   0
   7   8   3   50.68    2.98   0
  -8  -8  -3    3.95    2.54   0
   8   8   3   -0.84    2.78   0
   9   8   3   94.25    3.50   0
  10   8   3    1.56    3.38   0
  11   8   3   20.66    4.75   0
  12   9  -3   15.11    3.61   0
  12   9  -3   25.11    3.57   0
  11   9  -3    3.92    3.19   0
  11   9  -3    7.17    3.18   0
  10   9  -3   12.30    3.07   0
  10   9  -3   14.81    2.97   0
   9   9  -3    2.68    2.74   0
   9   9  -3    3.62    2.70   0
   8   9  -3   54.99    2.85   0
   8   9  -3   52.80    2.78   0
   8  -9  -3   58.02    6.16   0
   7   9  -3   45.72    2.62   0
   7   9  -3   38.73    2.78   0
  -7   9   3   43.31    4.26   0
   7  -9  -3   44.84    4.69   0
   6  -9  -3  775.00    7.58   0
   6   9  -3  773.65    4.82   0
  -6   9   3  757.30    7.57   0
   5  -9  -3   87.95    3.74   0
   5   9  -3   95.19    2.79   0
  -5   9   3   86.76    3.72   0
   4   9  -3  422.05    3.85   0
  -4   9   3  401.04    4.86   0
   4  -9  -3  414.02    5.01   0
   3   9  -3    8.93    2.36   0
   3  -9  -3   12.54    2.85   0
  -3   9   3    4.93    2.70   0
   2   9  -3   60.77    2.46   0
  -2   9   3   62.59    2.41   0
   2  -9  -3   62.13    2.46   0
   1   9  -3    4.86    2.14   0
   1   9  -3    4.13    2.66   0
  -1   9   3    2.36    2.14   0
   1  -9  -3    0.83    2.22   0
   0   9  -3  481.67    4.95   0
   0   9  -3  496.29    5.03   0
   0   9   3  461.58    4.00   0
   0  -9  -3  476.45    4.11   0
  -1   9  -3    1.66    2.36   0
  -1  -9  -3    4.98    2.38   0
   1   9   3   10.65    2.38   0
  -1   9  -3    1.58    2.97   0
  -2   9  -3 1437.02    9.16   0
  -2  -9  -3 1465.86    6.12   0
  -2   9  -3 1414.07    8.76   0
   2   9   3 1382.81    5.92   0
  -3   9  -3    1.82    3.34   0
  -3   9  -3    2.77    3.67   0
  -3  -9  -3    6.52    2.37   0
   3   9   3    4.02    1.64   0
   4   9   3  463.73    3.99   0
  -4  -9  -3  521.34    4.04   0
  -5  -9  -3   71.14    2.71   0
   5   9   3   66.00    2.70   0
   6   9   3   13.42    2.65   0
  -6  -9  -3   13.09    2.54   0
  -7  -9  -3   26.01    2.65   0
   7   9   3   19.17    2.69   0
   8   9   3   55.86    3.20   0
   9   9   3    1.60    3.19   0
  10   9   3   54.38    3.91   0
  11   9   3    4.99    4.67   0
  12  10  -3   -2.84    3.54   0
  12  10  -3    2.77    3.64   0
  11  10  -3   23.63    3.42   0
  11  10  -3   31.43    3.46   0
  10  10  -3    5.27    3.00   0
  10  10  -3    1.83    3.17   0
   9  10  -3   29.33    2.96   0
   9  10  -3   22.35    3.05   0
   8  10  -3   11.74    2.72   0
   8  10  -3   13.73    2.75   0
  -7  10   3  169.56    5.81   0
   7 -10  -3  169.98    5.43   0
   7  10  -3  147.18    3.24   0
   7  10  -3  165.52    3.21   0
   6  10  -3   21.31    2.58   0
   6 -10  -3   11.52    4.06   0
  -6  10   3    9.14    3.38   0
   5  10  -3  381.99    3.87   0
   5 -10  -3  392.93    5.45   0
  -5  10   3  372.45    5.17   0
  -4  10   3   46.84    2.70   0
   4  10  -3   54.14    2.66   0
   4 -10  -3   55.06    3.44   0
   3 -10  -3  160.11    3.23   0
   3  10  -3  144.51    2.99   0
  -3  10   3  146.63    3.57   0
   2  10  -3  259.35    3.40   0
  -2  10   3  242.19    3.87   0
   2 -10  -3  265.03    3.65   0
   1  10  -3  344.19    3.77   0
   1  10  -3  343.54    4.37   0
  -1  10   3  323.70    3.67   0
   1 -10  -3  344.16    3.81   0
   0  10  -3    2.77    2.87   0
   0  10  -3    1.96    2.45   0
   0 -10  -3   -1.49    2.25   0
   0  10   3   -4.72    2.26   0
  -1  10  -3  205.71    3.93   0
  -1 -10  -3  205.59    3.63   0
  -1  10  -3  214.00    3.82   0
   1  10   3  196.45    3.12   0
  -2 -10  -3   15.43    2.44   0
   2  10   3   19.31    2.42   0
  -2  10  -3   17.54    3.13   0
  -2  10  -3   20.73    3.37   0
   3  10   3  421.66    3.80   0
  -3  10  -3  406.29    6.01   0
  -3  10  -3  436.49    6.67   0
  -3 -10  -3  450.87    3.93   0
  -4 -10  -3   33.22    2.53   0
   4  10   3   36.02    2.58   0
  -5 -10  -3  130.64    2.92   0
   5  10   3  119.05    2.92   0
  -6 -10  -3    9.97    2.55   0
   6  10   3    7.53    2.58   0
  -7 -10  -3   34.31    2.90   0
   7  10   3   40.95    3.03   0
   8  10   3    8.95    3.13   0
   9  10   3   44.44    3.52   0
  10  10   3    2.39    3.71   0
  11  11  -3    7.52    3.40   0
  11  11  -3    4.47    3.52   0
  10  11  -3   37.40    3.47   0
  10  11  -3   36.91    3.29   0
   9  11  -3    7.99    3.01   0
   9  11  -3    5.89    2.97   0
   8  11  -3   16.54    2.82   0
   8  11  -3   20.95    2.69   0
  -7  11   3   -0.19    4.40   0
   7  11  -3    0.76    2.66   0
   7  11  -3    1.97    2.53   0
   7 -11  -3    0.88    4.57   0
   6  11  -3  182.36    3.27   0
  -6  11   3  175.01    4.94   0
   6 -11  -3  175.96    5.18   0
   5 -11  -3   39.17    3.57   0
   5  11  -3   41.67    2.71   0
  -5  11   3   37.35    3.51   0
   4 -11  -3  277.87    4.60   0
  -4  11   3  254.65    3.93   0
   4  11  -3  267.56    3.50   0
  -3  11   3   12.92    2.91   0
   3 -11  -3    9.60    2.53   0
   3  11  -3    8.63    2.37   0
   2 -11  -3  360.30    4.49   0
   2  11  -3  349.49    4.18   0
   2  11  -3  342.32    3.83   0
  -2  11   3  326.72    4.31   0
   1  11  -3    7.46    2.68   0
   1 -11  -3    9.99    3.03   0
  -1  11   3   13.10    2.50   0
   1  11  -3   12.93    2.43   0
   0 -11  -3  202.11    3.09   0
   0  11   3  183.48    3.00   0
   0  11  -3  196.13    3.37   0
   0  11  -3  188.20    3.50   0
  -1  11  -3   42.97    3.28   0
  -1  11  -3   35.57    3.25   0
   1  11   3   41.67    2.58   0
  -1 -11  -3   43.06    2.56   0
   2  11   3  151.01    3.08   0
  -2 -11  -3  175.55    3.10   0
  -2  11  -3  153.13    3.94   0
  -2  11  -3  151.83    4.22   0
  -3  11  -3   11.55    3.88   0
  -3 -11  -3    6.60    2.49   0
  -3  11  -3    8.30    3.49   0
   3  11   3   13.26    2.47   0
  -4 -11  -3  415.82    3.97   0
   4  11   3  362.18    3.86   0
  -4  11  -3  351.11   11.79   0
  -5 -11  -3    6.67    2.52   0
   5  11   3    7.15    2.57   0
   6  11   3   69.50    3.17   0
  -6 -11  -3   87.45    3.04   0
   7  11   3   10.89    3.02   0
  -7 -11  -3   11.56    2.90   0
   8  11   3   44.08    3.29   0
   9  11   3    7.77    3.47   0
  10  11   3    6.26    3.95   0
  11  12  -3   13.26    3.78   0
  11  12  -3   14.97    3.91   0
  10  12  -3    2.34    3.44   0
  10  12  -3   -8.97    3.48   0
   9  12  -3   27.14    3.15   0
   9  12  -3   37.00    3.30   0
   8  12  -3    3.40    2.93   0
   8  12  -3   10.86    2.88   0
   7  12  -3   43.63    3.04   0
   7 -12  -3   47.11    5.31   0
   7  12  -3   49.92    2.88   0
  -7  12   3   44.85    5.19   0
   6 -12  -3    0.18    3.68   0
  -6  12   3    4.62    4.01   0
   6  12  -3    3.18    2.65   0
   5 -12  -3   97.99    4.23   0
   5  12  -3   86.50    2.93   0
  -5  12   3   90.01    3.94   0
  -4  12   3   32.01    3.41   0
   4  12  -3   35.92    2.81   0
   4 -12  -3   32.17    3.59   0
   3 -12  -3  271.71    4.04   0
   3  12  -3  264.12    3.55   0
  -3  12   3  245.66    4.21   0
   2  12  -3   32.50    2.86   0
  -2  12   3   38.18    2.67   0
   2  12  -3   38.69    2.83   0
   2 -12  -3   41.02    2.77   0
   1  12  -3  416.85    4.44   0
  -1  12   3  395.08    3.93   0
   1  12  -3  399.39    4.06   0
   1 -12  -3  438.03    4.19   0
   0  12   3   76.17    2.84   0
   0  12  -3   77.97    3.61   0
   0  12  -3   78.71    3.43   0
   0 -12  -3   85.35    3.48   0
  -1  12  -3   27.94    3.12   0
   1  12   3   28.48    2.51   0
  -1 -12  -3   24.51    2.41   0
  -1  12  -3   24.12    2.77   0
  -2  12  -3    7.32    3.19   0
  -2  12  -3    9.66    3.42   0
  -2 -12  -3   10.52    2.57   0
   2  12   3    5.08    2.57   0
   3  12   3  107.20    3.01   0
  -3  12  -3  101.25    4.72   0
  -3 -12  -3  118.14    3.12   0
  -3  12  -3   97.89    4.50   0
  -4 -12  -3   23.63    2.72   0
  -4  12  -3   20.09    6.84   0
   4  12   3   20.66    2.67   0
  -4  12  -3   19.69    7.25   0
  -5 -12  -3  167.73    3.44   0
   5  12   3  147.37    3.39   0
   6  12   3    4.72    2.95   0
  -6 -12  -3   12.50    2.80   0
   7  12   3   43.42    3.34   0
   8  12   3   10.26    3.40   0
   9  12   3   13.94    3.73   0
  10  13  -3   16.01    3.96   0
  10  13  -3   -0.37    3.44   0
   9  13  -3   13.25    3.39   0
   9  13  -3    6.12    3.55   0
   8  13  -3   27.37    3.26   0
   8  13  -3   38.64    3.16   0
  -7  13   3    3.90    5.13   0
   7  13  -3   10.08    3.14   0
   7  13  -3    7.44    3.05   0
  -6  13   3   83.80    4.98   0
   6  13  -3   89.88    3.14   0
   6  13  -3   87.10    3.29   0
   6 -13  -3   89.29    4.56   0
  -5  13   3   12.50    3.59   0
   5  13  -3   16.51    3.02   0
   5  13  -3   18.95    2.63   0
   5 -13  -3   14.41    3.71   0
  -4  13   3   29.86    3.66   0
   4  13  -3   37.60    3.00   0
   4 -13  -3   33.49    3.78   0
   4  13  -3   31.97    3.30   0
   3 -13  -3    5.77    3.35   0
   3  13  -3    5.20    2.82   0
  -3  13   3    3.57    2.70   0
   3  13  -3    3.98    2.57   0
   2  13  -3  186.15    3.52   0
   2 -13  -3  186.56    3.51   0
  -2  13   3  173.76    3.37   0
   2  13  -3  178.87    3.37   0
  -1  13   3   49.87    2.94   0
   1  13  -3   49.65    3.04   0
   1  13  -3   50.30    2.82   0
   1 -13  -3   53.14    2.97   0
   0  13  -3  205.35    4.17   0
   0  13  -3  221.12    3.92   0
   0  13   3  205.67    3.34   0
   0 -13  -3  226.86    3.57   0
  -1  13  -3   36.54    2.88   0
  -1 -13  -3   32.22    2.61   0
   1  13   3   34.12    2.68   0
  -1  13  -3   27.11    3.72   0
  -2  13  -3   69.91    3.93   0
  -2  13  -3   66.62    3.60   0
  -2 -13  -3   65.63    2.93   0
   2  13   3   60.67    2.83   0
  -3  13  -3   32.89    4.48   0
  -3  13  -3   31.22    4.08   0
   3  13   3   28.60    2.88   0
  -3 -13  -3   29.79    2.84   0
   4  13   3   87.79    3.26   0
  -4 -13  -3  102.93    3.25   0
  -4  13  -3   92.26    8.64   0
  -4  13  -3  100.06    8.48   0
  -5 -13  -3    3.06    2.82   0
   5  13   3   -2.50    3.01   0
  -6 -13  -3   35.70    3.17   0
   6  13   3   46.63    3.21   0
   7  13   3    1.02    3.28   0
   8  13   3   31.66    3.71   0
   9  13   3    0.36    3.87   0
   9  14  -3    8.55    3.69   0
   9  14  -3    3.33    3.46   0
   8  14  -3    0.66    3.47   0
   8  14  -3   10.92    3.16   0
   7  14  -3   56.74    3.42   0
   7  14  -3   63.06    3.57   0
  -7  14   3   63.00    7.32   0
   6  14  -3    3.31    3.15   0
   6  14  -3   -3.91    3.03   0
  -6  14   3    0.23    4.47   0
  -5  14   3   56.95    4.11   0
   5  14  -3   63.64    3.30   0
   5  14  -3   53.88    2.97   0
   5 -14  -3   72.36    4.25   0
   4  14  -3    5.74    2.88   0
  -4  14   3    9.41    3.59   0
   4  14  -3   11.48    2.92   0
   4 -14  -3    3.80    3.07   0
  -3  14   3   25.25    3.56   0
   3  14  -3   25.75    3.14   0
   3  14  -3   26.48    2.80   0
   3 -14  -3   28.66    3.63   0
   2 -14  -3    7.02    2.97   0
  -2  14   3    7.01    2.74   0
   2  14  -3    5.46    3.69   0
   2  14  -3    8.31    3.48   0
   1  14  -3  208.40    4.32   0
   1  14  -3  236.50    3.99   0
  -1  14   3  224.32    3.71   0
   1 -14  -3  248.28    3.92   0
   0  14   3    1.62    2.80   0
   0 -14  -3    6.79    2.87   0
   0  14  -3    4.75    3.49   0
   0  14  -3    8.68    3.71   0
  -1  14  -3  128.00    3.58   0
   1  14   3  126.98    3.86   0
  -1  14  -3  136.19    4.47   0
  -1 -14  -3  141.43    3.41   0
  -2  14  -3   -0.20    3.86   0
  -2  14  -3    7.18    3.42   0
  -2 -14  -3    1.98    2.78   0
   2  14   3    0.01    2.85   0
  -3 -14  -3   81.66    3.19   0
  -3  14  -3   67.84    5.13   0
   3  14   3   65.36    3.18   0
  -3  14  -3   66.26    4.59   0
   4  14   3    6.68    3.00   0
  -4 -14  -3    7.59    2.93   0
   5  14   3   22.94    3.19   0
  -5 -14  -3   21.71    3.06   0
   6  14   3    1.53    2.28   0
   7  14   3    3.54    3.41   0
   8  14   3    4.46    3.72   0
   8  15  -3   15.41    3.60   0
   8  15  -3   18.91    3.84   0
   7  15  -3    3.14    3.39   0
  -7  15   3    1.55    8.04   0
   7  15  -3   11.40    3.52   0
   6  15  -3   43.10    3.65   0
   6  15  -3   54.83    3.46   0
  -6  15   3   55.39    5.32   0
   5  15  -3   -2.20    3.40   0
   5  15  -3   -0.31    3.14   0
  -5  15   3    8.42    4.06   0
  -4  15   3   10.72    3.20   0
   4  15  -3   12.07    3.31   0
   4  15  -3   14.51    3.00   0
   4 -15  -3   11.86    3.99   0
   3  15  -3    5.86    3.01   0
  -3  15   3    4.37    3.03   0
   3  15  -3    8.71    3.16   0
   3 -15  -3    7.14    3.75   0
   2  15  -3   55.95    3.57   0
   2  15  -3   62.15    3.32   0
  -2  15   3   59.29    3.23   0
   2 -15  -3   66.02    3.96   0
   1 -15  -3    2.50    3.06   0
   1  15  -3    3.90    2.93   0
   1  15  -3    1.85    3.20   0
  -1  15   3   -3.49    3.64   0
   0  15   3  137.16    3.62   0
   0 -15  -3  138.90    3.73   0
   0  15  -3  132.94    4.65   0
   0  15  -3  133.61    4.34   0
  -1  15  -3    5.65    3.18   0
   1  15   3    7.57    3.04   0
  -1  15  -3    6.46    3.03   0
  -1 -15  -3    7.73    3.02   0
  -2  15  -3   64.63    4.50   0
   2  15   3   61.31    3.30   0
  -2  15  -3   53.96    4.12   0
  -2 -15  -3   70.11    3.16   0
  -3  15  -3    6.28    4.41   0
  -3 -15  -3    7.81    3.12   0
   3  15   3    9.52    3.22   0
  -3  15  -3    5.38    5.55   0
  -4 -15  -3   16.52    3.20   0
   4  15   3   17.77    3.28   0
   5  15   3   14.02    3.33   0
   6  15   3    7.73    3.60   0
   7  15   3    3.73    3.68   0
   7  16  -3   13.95    3.65   0
   7  16  -3    8.78    3.97   0
  -6  16   3    3.51    5.93   0
   6  16  -3    0.52    3.56   0
   6  16  -3   -2.14    3.77   0
   5  16  -3   22.86    3.48   0
   5  16  -3   34.82    3.71   0
  -5  16   3   24.84    4.59   0
  -4  16   3   13.23    4.22   0
   4  16  -3   16.61    4.38   0
   4  16  -3   13.46    3.34   0
   3  16  -3   35.88    3.43   0
  -3  16   3   34.00    4.16   0
   3  16  -3   37.33    3.62   0
   2 -16  -3    4.94    3.30   0
   2  16  -3    7.30    3.83   0
   2  16  -3    2.75    4.31   0
  -2  16   3   -3.59    3.88   0
   1 -16  -3   73.71    3.56   0
   1  16  -3   70.92    3.65   0
  -1  16   3   75.71    3.47   0
   1  16  -3   79.35    4.58   0
   0  16  -3   17.40    4.03   0
   0 -16  -3   24.89    3.36   0
   0  16  -3   16.25    4.38   0
   0  16   3   20.98    3.90   0
   1  16   3   24.14    3.32   0
  -1  16  -3   23.28    4.44   0
  -1 -16  -3   29.22    3.28   0
  -1  16  -3   23.50    3.39   0
  -2  16  -3   -0.19    5.12   0
   2  16   3   -0.86    3.15   0
  -2 -16  -3    3.90    3.17   0
  -2  16  -3    1.43    4.04   0
  -3  16  -3   38.37    6.23   0
  -3  16  -3   25.98    5.24   0
   3  16   3   38.73    3.57   0
   4  16   3   12.36    3.48   0
   5  16   3   20.35    3.82   0
   5  17  -3    1.41    3.62   0
  -5  17   3    4.24    4.82   0
   5  17  -3    0.40    3.90   0
   4  17  -3   29.07    3.96   0
   4  17  -3   25.70    3.71   0
  -4  17   3   29.65    4.84   0
   3  17  -3    1.85    3.46   0
  -3  17   3    5.35    3.62   0
   3  17  -3    6.04    3.93   0
   2  17  -3   58.88    3.85   0
   2  17  -3   62.07    4.06   0
  -2  17   3   53.24    4.60   0
   1  17  -3   -0.34    3.69   0
  -1  17   3    1.52    3.53   0
   1  17  -3   12.85    4.35   0
   0  17   3   19.77    3.55   0
   0  17  -3   20.25    3.66   0
   0  17  -3   20.30    4.67   0
   1  17   3    5.04    3.53   0
  -1  17  -3    3.13    4.70   0
  -1  17  -3    5.27    3.49   0
  -2  17  -3   10.41    5.05   0
  -2  17  -3    9.80    4.65   0
   2  17   3    7.53    4.36   0
  -3  17  -3    4.67    6.11   0
   3  17   3    4.30    3.78   0
  -3  17  -3    3.02    5.78   0
   4  17   3   19.81    3.85   0
   3  18  -3   11.98    4.07   0
   2  18  -3    0.94    4.24   0
  -2  18   3   -0.32    4.80   0
   2  18  -3   10.21    4.79   0
  -1  18   3   10.43    3.87   0
   1  18  -3   13.31    5.22   0
   1  18  -3   10.31    4.00   0
   0  18   3   -0.24    3.82   0
   0  18  -3    0.15    5.21   0
   0  18  -3    2.24    4.01   0
   1  18   3    3.75    3.88   0
  -1  18  -3    7.11    4.83   0
  -1  18  -3    7.44    4.29   0
  14   0  -4   11.20    4.71   0
  14   0  -4   12.60    4.59   0
  12   0  -4  118.86    3.66   0
  12   0  -4  115.73    4.51   0
  10   0  -4   30.07    2.66   0
  10   0  -4   31.69    2.62   0
   8   0  -4  629.73    5.10   0
   6   0  -4  699.83    5.29   0
  -4   0   4 4540.77   12.54   0
   4   0  -4 4352.36   12.29   0
  -2   0   4 2616.08    9.99   0
   2   0  -4 2489.50    9.88   0
   0   0  -4  517.66    5.03   0
   0   0   4  516.69    5.02   0
   2   0   4 4042.51   13.04   0
  -2   0  -4 4085.71   12.37   0
   4   0   4  682.47    5.47   0
  -4   0  -4  672.77    5.18   0
  -6   0  -4  447.23    4.95   0
   6   0   4  430.55    5.19   0
   8   0   4   67.84    3.66   0
  -8   0  -4   64.64    2.94   0
  10   0   4   77.82    4.98   0
  12   0   4   23.30    6.07   0
  12   0   4   29.24    5.81   0
  14  -1  -4    1.78    4.50   0
  14   1  -4    3.23    4.41   0
  14   1  -4    1.78    3.89   0
  14  -1  -4   -3.17    4.65   0
  13   1  -4   58.33    4.40   0
  13  -1  -4   39.77    4.61   0
  13  -1  -4   49.00    4.50   0
  13   1  -4   40.14    4.25   0
  12  -1  -4    5.48    3.83   0
  12  -1  -4    9.36    3.92   0
  12   1  -4    9.04    3.74   0
  12   1  -4    8.06    3.59   0
  11  -1  -4   18.90    3.53   0
  11   1  -4   22.09    2.82   0
  11  -1  -4   18.72    2.83   0
  11   1  -4   18.09    2.76   0
  10   1  -4   16.50    2.62   0
  10   1  -4   20.18    2.51   0
  10  -1  -4   16.17    2.63   0
  10  -1  -4   26.95    3.15   0
   9   1  -4  156.58    3.22   0
   9   1  -4  148.69    3.28   0
   9  -1  -4  164.56    3.30   0
   8  -1  -4   36.35    3.42   0
   8   1  -4   34.93    2.66   0
   7   1  -4  931.97    5.72   0
   7  -1  -4  929.85    6.10   0
   6   1  -4  156.86    3.13   0
  -6   1   4  166.32    3.35   0
   6  -1  -4  171.75    3.31   0
  -5   1   4   68.65    2.80   0
  -5  -1   4   68.59    2.83   0
   5   1  -4   67.95    2.70   0
   5  -1  -4   67.41    2.85   0
   4   1  -4   54.15    2.83   0
  -4  -1   4   49.95    2.78   0
  -4   1   4   53.34    2.89   0
   4  -1  -4   58.87    3.01   0
  -3  -1   4 1241.14    6.88   0
   3   1  -4 1312.54    6.92   0
  -3   1   4 1289.94    7.19   0
   3  -1  -4 1252.04    7.10   0
   2  -1  -4  368.62    4.34   0
   2   1  -4  382.00    4.39   0
  -2  -1   4  377.78    4.31   0
  -2   1   4  387.72    4.35   0
   1  -1  -4  204.22    3.55   0
  -1  -1   4  219.80    3.66   0
   1   1  -4  216.65    3.61   0
  -1   1   4  210.80    3.57   0
   0   1   4  602.21    5.18   0
   0   1  -4  638.47    5.51   0
   0  -1   4  639.89    5.84   0
   0  -1  -4  619.15    5.11   0
   1   1   4 2747.22   10.12   0
  -1   1  -4 2759.03   11.09   0
   1  -1   4 2770.92   11.19   0
  -1  -1  -4 2649.77    9.90   0
   2   1   4  398.08    4.49   0
  -2  -1  -4  418.25    4.34   0
   2  -1   4  420.47    5.20   0
  -2   1  -4  393.36    4.94   0
   3  -1   4  934.44    6.73   0
   3   1   4  900.74    5.97   0
  -3  -1  -4  900.13    5.71   0
  -3   1  -4  910.70    6.49   0
   4  -1   4  234.24    4.23   0
  -4   1  -4  231.91    3.85   0
   4   1   4  219.83    3.46   0
  -4  -1  -4  237.34    3.60   0
  -5  -1  -4  262.82    3.81   0
   5   1   4  258.93    4.18   0
  -5   1  -4  261.17    4.13   0
   5  -1   4  259.55    4.17   0
   6   1   4  123.33    3.19   0
   6  -1   4  121.54    3.79   0
  -6  -1  -4  124.98    3.00   0
  -6   1  -4  119.72    3.48   0
   7   1   4  417.55    5.34   0
  -7  -1  -4  434.65    4.62   0
   7  -1   4  416.04    5.55   0
  -7   1  -4  440.14    5.26   0
   8  -1   4   16.95    3.62   0
  -8  -1  -4   22.04    3.00   0
   8   1   4   14.49    3.29   0
   9  -1   4   92.27    4.89   0
   9   1   4   95.86    4.09   0
  10  -1   4    5.64    4.54   0
  10   1   4    7.47    4.02   0
  11   1   4   56.66    4.78   0
  11  -1   4   57.26    6.12   0
  11  -1   4   59.97    6.33   0
  12   1   4   -0.95    5.57   0
  12   1   4    6.48    4.71   0
  12  -1   4    2.11    9.08   0
  12  -1   4    2.65    8.61   0
  14  -2  -4    6.52    4.77   0
  14  -2  -4    7.31    5.29   0
  14   2  -4    7.08    4.59   0
  14   2  -4   11.88    4.73   0
  13  -2  -4    3.91    4.04   0
  13   2  -4    8.97    3.36   0
  13   2  -4    7.99    3.50   0
  13  -2  -4    0.61    4.29   0
  12   2  -4   69.12    3.94   0
  12   2  -4   66.82    3.46   0
  12  -2  -4   70.85    4.15   0
  12  -2  -4   71.04    4.17   0
  11  -2  -4    4.30    2.75   0
  11   2  -4    8.47    2.70   0
  11   2  -4    7.01    3.30   0
  11  -2  -4    9.21    3.55   0
  10  -2  -4   28.80    2.73   0
  10   2  -4   30.23    2.69   0
  10   2  -4   27.96    2.65   0
  10  -2  -4   31.76    3.36   0
   9   2  -4  119.28    3.54   0
   9   2  -4  107.33    3.09   0
   9  -2  -4  112.80    3.86   0
   8  -2  -4  822.77    6.62   0
   8   2  -4  793.07    5.41   0
  -7   2   4   63.22    2.96   0
   7   2  -4   58.26    2.79   0
   7  -2  -4   67.32    3.49   0
  -6   2   4  570.97    4.99   0
   6  -2  -4  577.08    5.49   0
   6   2  -4  563.61    4.53   0
   5  -2  -4  860.40    5.95   0
   5   2  -4  845.33    5.51   0
  -5   2   4  846.02    5.96   0
   4   2  -4 1708.51    7.44   0
  -4  -2   4 1734.40    7.48   0
  -4   2   4 1679.59    8.22   0
   4  -2  -4 1632.23    8.09   0
   3  -2  -4  133.99    3.28   0
   3   2  -4  142.38    3.05   0
  -3  -2   4  132.53    3.05   0
  -3   2   4  138.02    3.23   0
  -2  -2   4 1691.09    7.94   0
   2   2  -4 1707.91    8.07   0
   2  -2  -4 1629.19    7.77   0
  -2   2   4 1650.97    7.97   0
  -1   2   4  923.65    5.97   0
   1  -2  -4  899.07    5.91   0
   1   2  -4  963.59    6.52   0
  -1  -2   4  945.08    6.60   0
   0  -2   4 1674.78    8.52   0
   0   2  -4 1684.20    8.59   0
   0   2   4 1584.60    7.47   0
   0  -2  -4 1548.22    7.42   0
  -1   2  -4   29.08    2.59   0
   1   2   4   28.18    2.51   0
  -1  -2  -4   30.02    2.47   0
   1  -2   4   28.79    2.58   0
  -2   2  -4 3257.03   12.24   0
   2  -2   4 3594.62   13.26   0
   2   2   4 3261.61   10.34   0
  -2  -2  -4 3379.49   10.36   0
  -3  -2  -4 1283.68    6.38   0
   3   2   4 1195.33    6.50   0
  -3   2  -4 1178.72    7.60   0
   3  -2   4 1296.66    8.81   0
  -4   2  -4  131.45    3.49   0
   4   2   4  134.26    2.92   0
   4  -2   4  142.38    4.00   0
  -4  -2  -4  134.43    2.78   0
  -5  -2  -4   16.70    2.11   0
   5   2   4   19.69    2.37   0
  -5   2  -4   20.67    2.71   0
   5  -2   4   19.42    3.07   0
  -6  -2  -4  299.86    4.05   0
   6   2   4  281.62    3.78   0
   6  -2   4  302.55    5.55   0
  -6   2  -4  301.58    4.80   0
   7   2   4  218.21    3.58   0
  -7  -2  -4  235.14    4.04   0
   7  -2   4  220.60    5.02   0
  -7   2  -4  244.82    5.10   0
  -8  -2  -4  201.49    3.95   0
   8   2   4  177.65    4.18   0
   8  -2   4  190.77    5.48   0
   9   2   4    3.66    2.85   0
   9  -2   4    2.86    4.77   0
  10   2   4   62.22    4.25   0
  10  -2   4   70.75    6.94   0
  10  -2   4   66.52    6.47   0
  11   2   4   14.58    4.48   0
  12   2   4    7.90    4.94   0
  14  -3  -4    0.72    5.49   0
  14  -3  -4    1.18    5.39   0
  14   3  -4    3.40    3.63   0
  14   3  -4   -0.64    3.80   0
  13  -3  -4   28.85    5.24   0
  13   3  -4   33.49    4.14   0
  13   3  -4   34.97    4.35   0
  13  -3  -4   35.94    4.52   0
  12  -3  -4    7.05    4.19   0
  12   3  -4    5.74    3.61   0
  12   3  -4   13.10    3.79   0
  12  -3  -4    4.35    3.95   0
  11   3  -4   29.74    2.97   0
  11  -3  -4   27.76    3.62   0
  11   3  -4   31.69    2.88   0
  11  -3  -4   30.67    3.75   0
  10   3  -4    8.98    2.50   0
  10  -3  -4   11.52    3.27   0
  10  -3  -4    9.55    3.47   0
  10   3  -4   10.22    2.58   0
   9   3  -4  290.40    3.98   0
   9   3  -4  308.69    3.73   0
   9  -3  -4  307.00    5.07   0
   8   3  -4   50.83    2.76   0
   8   3  -4   54.75    2.73   0
   8  -3  -4   45.71    3.57   0
   7  -3  -4  952.49    7.01   0
  -7   3   4  945.06    6.54   0
   7   3  -4  912.02    5.51   0
   6   3  -4   12.75    2.29   0
  -6   3   4   16.56    2.31   0
   6  -3  -4   15.01    2.42   0
   5   3  -4   53.33    2.50   0
  -5   3   4   56.20    2.59   0
   5  -3  -4   56.62    3.14   0
   4  -3  -4   65.51    2.87   0
   4   3  -4   68.87    2.59   0
  -4   3   4   71.61    2.83   0
   3  -3  -4 1117.23    6.77   0
   3   3  -4 1179.81    6.29   0
  -3   3   4 1172.45    7.13   0
  -3  -3   4 1251.85    6.45   0
  -2   3   4    3.24    2.30   0
   2  -3  -4    4.97    2.44   0
  -2  -3   4    3.08    2.32   0
   2   3  -4    8.67    2.37   0
  -1   3   4  762.34    5.38   0
   1  -3  -4  722.84    5.30   0
   1   3  -4  807.93    5.93   0
  -1  -3   4  804.78    5.80   0
   0   3   4  373.97    4.02   0
   0  -3   4  402.37    4.57   0
   0   3  -4  389.37    4.67   0
   0  -3  -4  370.32    4.00   0
   1  -3   4 1970.65    9.73   0
  -1   3  -4 1981.38    9.76   0
   1   3   4 1843.05    7.62   0
  -1  -3  -4 1879.75    7.64   0
   2  -3   4   76.45    3.42   0
  -2   3  -4   70.43    3.28   0
  -2  -3  -4   74.81    2.61   0
   2   3   4   61.99    2.73   0
  -3   3  -4  234.22    4.39   0
  -3  -3  -4  231.86    3.25   0
   3  -3   4  254.29    4.82   0
   3   3   4  229.93    3.38   0
  -4  -3  -4   92.84    2.50   0
  -4   3  -4   98.79    3.64   0
   4   3   4   85.85    2.73   0
   4  -3   4  102.78    3.83   0
   5  -3   4   93.53    4.20   0
   5   3   4   92.10    2.76   0
  -5   3  -4   87.73    3.71   0
  -5  -3  -4   83.18    2.41   0
   6   3   4   15.70    2.60   0
  -6   3  -4   19.48    3.88   0
  -6  -3  -4   18.47    2.32   0
   6  -3   4   18.95    3.80   0
  -7  -3  -4  495.14    4.88   0
   7   3   4  459.96    4.58   0
   7  -3   4  483.43    8.64   0
   8   3   4   -0.06    2.72   0
  -8  -3  -4    2.01    2.42   0
   8  -3   4    1.40    5.65   0
   9   3   4   83.45    3.35   0
  10   3   4    0.88    3.89   0
  11   3   4   28.53    4.56   0
  12   3   4    0.32    4.92   0
  14   4  -4    7.28    3.75   0
  14  -4  -4    6.05    8.52   0
  14  -4  -4    4.28    8.62   0
  14   4  -4    8.61    3.80   0
  13  -4  -4    0.53    5.03   0
  13   4  -4   -2.74    4.24   0
  13  -4  -4    1.61    5.45   0
  13   4  -4    6.96    4.07   0
  12   4  -4   58.68    3.36   0
  12  -4  -4   52.19    5.07   0
  12  -4  -4   55.89    4.83   0
  12   4  -4   54.71    4.14   0
  11  -4  -4   12.27    4.15   0
  11   4  -4   12.94    2.99   0
  11  -4  -4   10.03    3.70   0
  11   4  -4   10.03    2.85   0
  10   4  -4   71.36    3.09   0
  10  -4  -4   75.06    3.87   0
  10   4  -4   77.93    2.92   0
   9   4  -4   13.18    2.49   0
   9   4  -4   10.44    2.56   0
   9  -4  -4    9.17    4.03   0
   8  -4  -4  354.78    5.11   0
   8   4  -4  365.16    3.87   0
   8   4  -4  336.46    3.86   0
   7   4  -4   32.12    2.47   0
   7  -4  -4   28.66    3.33   0
  -7   4   4   30.61    3.20   0
   7   4  -4   22.91    2.49   0
   6  -4  -4  155.57    3.40   0
   6   4  -4  228.27    3.29   0
  -6   4   4  162.65    3.37   0
   5  -4  -4   33.00    3.06   0
   5   4  -4   31.86    2.27   0
  -5   4   4   36.79    2.86   0
   4  -4  -4 1212.05    7.03   0
  -4   4   4 1316.94    7.25   0
   4   4  -4 1263.13    6.27   0
   3  -4  -4   74.29    3.51   0
  -3   4   4   74.91    2.92   0
   3   4  -4   77.54    2.87   0
  -2   4   4 2373.23    9.02   0
   2  -4  -4 2231.98    8.73   0
   2   4  -4 2534.85    9.23   0
  -1   4   4   59.60    2.53   0
   1  -4  -4   58.08    2.63   0
   1   4  -4   62.00    2.79   0
  -1  -4   4   62.64    3.16   0
   0   4   4  671.67    4.78   0
   0  -4   4  709.44    5.99   0
   0   4  -4  773.08    6.19   0
   0  -4  -4  693.32    4.78   0
   1  -4   4  424.74    5.12   0
  -1   4  -4  435.19    5.20   0
   1   4   4  399.12    3.93   0
  -1  -4  -4  401.08    3.85   0
   2   4   4 1021.63    5.52   0
  -2   4  -4 1104.94    8.28   0
   2  -4   4 1123.86    8.38   0
  -2  -4  -4 1111.52    5.65   0
  -3  -4  -4   13.76    2.57   0
  -3   4  -4   11.27    2.94   0
   3  -4   4   13.58    3.40   0
   3   4   4   16.54    2.26   0
   4  -4   4  453.65    6.77   0
  -4   4  -4  425.17    6.41   0
   4   4   4  423.83    4.00   0
  -4  -4  -4  434.99    3.91   0
  -5   4  -4   20.22    3.87   0
  -5  -4  -4   26.03    2.32   0
   5  -4   4   23.68    4.64   0
   5   4   4   18.05    2.50   0
  -6  -4  -4  612.47    4.50   0
   6  -4   4  593.48   12.44   0
   6   4   4  576.90    4.59   0
   7   4   4   12.67    2.64   0
  -7  -4  -4   10.39    2.47   0
   8   4   4   97.31    3.22   0
  -8  -4  -4  110.71    3.06   0
   9   4   4    9.82    2.95   0
  10   4   4   27.38    3.31   0
  11   4   4    2.46    4.35   0
  12   4   4   13.51    4.07   0
  14   5  -4    5.47    3.79   0
  14   5  -4   -4.08    4.01   0
  13   5  -4   21.82    3.57   0
  13   5  -4   26.14    4.33   0
  13  -5  -4   24.68    9.32   0
  12   5  -4   -0.32    3.20   0
  12  -5  -4    1.66    5.11   0
  12  -5  -4    0.08    5.17   0
  12   5  -4    6.01    3.11   0
  11  -5  -4  129.10    5.13   0
  11   5  -4  126.19    3.49   0
  11  -5  -4  119.46    5.12   0
  11   5  -4  116.40    3.48   0
  10   5  -4   -2.34    3.27   0
  10  -5  -4    2.29    4.02   0
  10   5  -4   -5.59    2.55   0
   9   5  -4  157.99    3.23   0
   9  -5  -4  158.30    4.45   0
   9   5  -4  186.41    3.21   0
   8   5  -4    2.60    2.59   0
   8   5  -4   51.72    2.53   0
  -8   5   4    1.69    3.22   0
   8  -5  -4    4.38    3.20   0
   7   5  -4  130.89    2.95   0
   7  -5  -4  124.15    3.82   0
  -7   5   4  124.04    3.33   0
   7   5  -4  133.81    2.87   0
   6   5  -4   11.28    2.31   0
  -6   5   4   13.70    2.97   0
   6  -5  -4   14.12    3.13   0
   6   5  -4   14.14    2.29   0
   5  -5  -4  507.14    5.31   0
   5   5  -4  528.85    4.25   0
  -5   5   4  547.25    5.10   0
   4   5  -4  595.55    4.53   0
   4  -5  -4  575.96    5.35   0
  -4   5   4  596.47    5.40   0
  -3   5   4 3469.97   10.90   0
   3   5  -4 3528.59   10.34   0
   3  -5  -4 3243.94   10.67   0
   2  -5  -4  472.19    4.98   0
  -2   5   4  496.73    4.56   0
   2   5  -4  494.05    4.75   0
  -1   5   4  755.88    5.09   0
   1  -5  -4  814.76    5.22   0
   1   5  -4  827.42    5.76   0
   0   5  -4   27.04    2.86   0
   0   5   4   25.49    2.21   0
   0  -5  -4   21.05    2.15   0
  -1  -5  -4   40.95    2.20   0
   1   5   4   42.13    2.18   0
  -1   5  -4   46.30    2.93   0
   2   5   4   65.49    2.37   0
  -2  -5  -4   68.45    2.33   0
  -2   5  -4   70.58    3.48   0
   3   5   4  523.82    4.19   0
  -3  -5  -4  555.59    4.15   0
  -3   5  -4  539.75    6.73   0
   4   5   4   34.09    2.63   0
  -4  -5  -4   36.16    2.47   0
  -4   5  -4   38.82    4.18   0
  -5  -5  -4 1228.07    5.85   0
   5   5   4 1110.33    5.77   0
  -6  -5  -4   27.35    2.51   0
   6   5   4   30.58    2.62   0
  -7  -5  -4  231.60    3.84   0
   7   5   4  208.74    4.03   0
  -8  -5  -4   47.26    2.75   0
   8   5   4   33.28    2.96   0
  -9  -5  -4    1.22    2.75   0
   9   5   4    9.89    3.01   0
  10   5   4   20.34    3.29   0
  11   5   4   30.43    3.80   0
  12   5   4   -0.89    4.15   0
  14   6  -4    7.16    4.05   0
  14   6  -4    5.67    3.92   0
  13   6  -4    6.05    3.49   0
  13   6  -4    5.83    3.39   0
  12   6  -4   48.04    3.50   0
  12   6  -4   40.32    3.43   0
  11   6  -4    6.79    2.80   0
  11  -6  -4    3.99    4.84   0
  11  -6  -4    3.61    4.89   0
  11   6  -4    5.48    2.97   0
  10   6  -4  105.67    3.18   0
  10   6  -4   90.94    3.10   0
  10  -6  -4   94.06    5.25   0
   9   6  -4    9.90    2.59   0
   9  -6  -4    3.67    3.31   0
   9   6  -4    7.88    2.56   0
   8   6  -4   77.07    2.75   0
   8   6  -4   80.15    2.90   0
  -8   6   4   83.03    4.01   0
   8  -6  -4   79.62    4.04   0
   7  -6  -4   99.49    3.73   0
   7   6  -4  101.53    2.71   0
   7   6  -4  103.25    2.83   0
  -7   6   4  103.52    3.70   0
   6   6  -4  107.93    2.64   0
   6   6  -4  104.89    2.72   0
  -6   6   4  105.24    3.13   0
   6  -6  -4  109.05    3.63   0
   5   6  -4  103.25    2.70   0
   5  -6  -4   92.58    2.97   0
   5   6  -4   94.77    2.84   0
  -5   6   4  100.55    3.02   0
   4   6  -4 1254.15    6.17   0
   4  -6  -4 1196.46    7.08   0
  -4   6   4 1282.09    6.98   0
  -3   6   4   12.22    2.59   0
   3   6  -4    8.71    2.46   0
   3  -6  -4   12.45    2.56   0
  -2   6   4 1654.76    7.65   0
   2   6  -4 1762.92    7.80   0
   2  -6  -4 1630.26    7.34   0
   1  -6  -4   35.14    2.40   0
  -1   6   4   36.79    2.38   0
   1   6  -4   38.10    2.68   0
   0   6   4  128.30    2.67   0
   0  -6  -4  121.72    2.65   0
   0   6  -4  131.51    3.44   0
  -1   6  -4  122.26    3.09   0
   1   6   4  112.12    2.58   0
  -1  -6  -4  123.71    2.55   0
  -2   6  -4  351.24    5.24   0
  -2  -6  -4  339.80    3.43   0
   2   6   4  313.97    3.50   0
  -3   6  -4    6.70    3.23   0
  -3  -6  -4    6.15    2.23   0
   3   6   4   -1.40    2.31   0
  -4  -6  -4  949.54    5.17   0
   4   6   4  915.41    5.15   0
  -4   6  -4  924.44   11.93   0
  -4   6  -4 1058.67   13.14   0
   5   6   4   59.76    2.90   0
  -5  -6  -4   72.29    2.70   0
   6   6   4  524.20    4.44   0
  -6  -6  -4  596.88    4.87   0
  -7  -6  -4   12.22    2.33   0
   7   6   4   11.64    2.61   0
  -8  -6  -4   21.81    2.61   0
   8   6   4   22.15    3.41   0
   9   6   4    8.47    3.01   0
  -9  -6  -4    4.09    2.70   0
  10   6   4   23.85    3.35   0
  11   6   4   -3.03    4.46   0
  13   7  -4   12.80    3.61   0
  13   7  -4   13.11    4.47   0
  12   7  -4   -1.21    3.22   0
  12   7  -4    2.43    3.26   0
  11   7  -4   65.15    3.21   0
  11   7  -4   67.14    3.24   0
  10   7  -4    4.71    2.75   0
  10   7  -4   10.73    2.90   0
  10  -7  -4    7.60    5.03   0
   9  -7  -4   73.46    4.40   0
   9   7  -4   69.29    3.06   0
   9   7  -4   68.59    2.90   0
   8   7  -4    0.62    2.58   0
  -8   7   4    3.15    3.63   0
   8  -7  -4    4.22    3.11   0
   8   7  -4    8.97    2.36   0
   7   7  -4  171.20    3.20   0
   7   7  -4  180.00    3.13   0
   7  -7  -4  166.88    4.33   0
  -7   7   4  177.31    4.78   0
   6   7  -4   81.56    2.70   0
   6   7  -4   81.76    2.65   0
  -6   7   4   76.12    3.53   0
   6  -7  -4   78.76    3.47   0
   5   7  -4  608.78    4.29   0
   5   7  -4  552.91    4.28   0
  -5   7   4  575.36    5.50   0
   5  -7  -4  552.06    5.01   0
   4   7  -4  216.30    3.35   0
   4   7  -4  220.53    3.20   0
  -4   7   4  202.40    3.44   0
   4  -7  -4  199.33    3.97   0
  -3   7   4  951.22    5.80   0
   3  -7  -4  958.73    6.23   0
   3   7  -4 1035.88    5.58   0
   3   7  -4 1005.76    5.72   0
  -2   7   4   71.32    2.62   0
   2  -7  -4   69.29    2.65   0
   2   7  -4   76.83    2.80   0
   1  -7  -4  616.48    4.51   0
  -1   7   4  566.89    4.38   0
   1   7  -4  637.42    5.00   0
   0  -7  -4    5.25    2.11   0
   0   7   4    1.00    2.18   0
   0   7  -4    1.82    2.72   0
   1   7   4  464.84    3.93   0
  -1  -7  -4  503.72    3.97   0
  -1   7  -4  511.72    5.50   0
   2   7   4   57.79    2.57   0
  -2   7  -4   65.03    3.36   0
  -2  -7  -4   64.62    2.53   0
  -2   7  -4   61.69    3.83   0
  -3   7  -4  749.95    8.13   0
  -3  -7  -4  731.39    4.56   0
   3   7   4  705.88    4.54   0
  -3   7  -4  792.64    8.13   0
  -4   7  -4    3.45    5.82   0
  -4   7  -4    6.15    6.06   0
  -4  -7  -4    7.11    2.27   0
   4   7   4    5.77    2.37   0
   5   7   4  442.53    4.11   0
  -5  -7  -4  483.81    4.15   0
  -6  -7  -4   29.90    2.50   0
   6   7   4   31.62    2.59   0
   7   7   4   95.71    3.03   0
  -7  -7  -4   99.52    2.90   0
   8   7   4   13.78    2.91   0
  -8  -7  -4   22.11    2.61   0
   9   7   4   44.17    3.30   0
  10   7   4    3.79    3.47   0
  11   7   4   25.90    4.70   0
  13   8  -4    1.13    4.55   0
  13   8  -4   -4.98    3.78   0
  12   8  -4   11.27    3.37   0
  12   8  -4    6.79    3.47   0
  11   8  -4    7.08    3.05   0
  11   8  -4   -0.98    3.03   0
  10  -8  -4   39.23    6.89   0
  10   8  -4   39.52    2.99   0
  10  -8  -4   39.09    6.58   0
  10   8  -4   47.36    3.10   0
   9  -8  -4    8.82    4.07   0
   9   8  -4    5.83    2.74   0
   9   8  -4    7.79    2.69   0
   8  -8  -4  238.88    4.94   0
   8   8  -4  233.82    3.59   0
   8   8  -4  243.15    3.54   0
  -8   8   4  233.95    5.12   0
   7  -8  -4   36.81    3.62   0
   7   8  -4   36.39    2.69   0
  -7   8   4   41.44    3.46   0
   7   8  -4   40.59    2.61   0
   6   8  -4  521.47    4.15   0
   6   8  -4  488.31    4.25   0
   6  -8  -4  485.66    5.64   0
  -6   8   4  492.05    5.82   0
   5  -8  -4   20.35    2.58   0
   5   8  -4   25.49    2.49   0
   5   8  -4   26.41    2.30   0
  -5   8   4   28.46    3.04   0
   4  -8  -4   57.90    2.71   0
  -4   8   4   63.13    2.68   0
   4   8  -4   67.81    2.52   0
   4   8  -4   62.94    2.67   0
   3  -8  -4    4.86    2.16   0
  -3   8   4    7.40    2.10   0
   3   8  -4    8.08    2.34   0
   3   8  -4    9.91    2.24   0
   2   8  -4  106.67    2.70   0
   2  -8  -4  108.10    2.79   0
  -2   8   4   97.66    2.69   0
   2   8  -4  107.64    2.93   0
   1  -8  -4   23.70    2.40   0
   1   8  -4   23.74    2.51   0
   1   8  -4   57.04    2.96   0
  -1   8   4   44.16    2.52   0
   0   8  -4 1221.36    6.70   0
   0  -8  -4 1142.41    5.74   0
   0   8  -4 1165.92    6.79   0
   0   8   4 1088.68    5.58   0
   1   8   4   24.64    2.39   0
  -1  -8  -4   32.13    2.37   0
  -1   8  -4   30.49    2.60   0
  -1   8  -4   28.46    3.26   0
  -2   8  -4  657.33    6.25   0
  -2   8  -4  652.08    6.60   0
   2   8   4  617.58    4.29   0
  -2  -8  -4  636.98    4.38   0
  -3  -8  -4   21.40    2.36   0
  -3   8  -4   19.20    3.54   0
   3   8   4   16.52    1.75   0
  -3   8  -4   19.50    3.78   0
   4   8   4   59.77    2.59   0
  -4  -8  -4   56.40    2.55   0
   5   8   4   41.05    2.57   0
  -5  -8  -4   47.26    2.54   0
  -6  -8  -4   34.66    2.56   0
   6   8   4   30.30    2.77   0
   7   8   4    6.03    2.73   0
  -7  -8  -4    6.44    2.54   0
  -8  -8  -4  151.46    3.39   0
   8   8   4  125.59    3.52   0
   9   8   4    0.48    3.19   0
  10   8   4   32.37    3.65   0
  11   8   4   -5.76    3.94   0
  12   9  -4    1.17    3.47   0
  12   9  -4    4.16    3.51   0
  11   9  -4   13.58    3.23   0
  11   9  -4   14.08    3.32   0
  10   9  -4    6.59    2.91   0
  10   9  -4    5.62    2.90   0
   9   9  -4   48.13    3.02   0
   9   9  -4   48.28    3.01   0
   9  -9  -4   51.22    5.56   0
   8  -9  -4    0.76    3.95   0
   8   9  -4    7.37    2.67   0
  -8   9   4    0.66    3.89   0
   8   9  -4    1.76    2.57   0
   7   9  -4  338.15    3.80   0
   7  -9  -4  326.56    5.31   0
  -7   9   4  325.91    5.42   0
   7   9  -4  339.65    3.95   0
   6   9  -4    7.15    2.46   0
   6  -9  -4    2.92    3.29   0
   6   9  -4    1.66    2.55   0
  -6   9   4    1.48    3.42   0
   5  -9  -4  357.41    4.71   0
  -5   9   4  352.64    4.88   0
   5   9  -4  358.46    3.92   0
   5   9  -4  368.45    3.81   0
   4   9  -4   64.47    2.54   0
   4   9  -4   66.01    2.76   0
   4  -9  -4   58.45    3.15   0
  -4   9   4   55.20    2.63   0
   3   9  -4   28.04    2.37   0
   3   9  -4   26.37    2.42   0
   3  -9  -4   19.20    2.37   0
  -3   9   4   20.20    2.80   0
   2   9  -4  116.00    2.85   0
  -2   9   4   99.93    2.70   0
   2   9  -4  110.55    2.86   0
   2  -9  -4  101.27    2.75   0
  -1   9   4  510.49    4.19   0
   1   9  -4  567.48    4.53   0
   1   9  -4  544.51    4.74   0
   1  -9  -4  539.82    4.36   0
   0  -9  -4    1.33    2.45   0
   0   9  -4    3.48    2.98   0
   0   9  -4    1.88    2.53   0
   0   9   4    0.08    2.41   0
   1   9   4 1204.69    5.72   0
  -1   9  -4 1341.00    7.46   0
  -1  -9  -4 1278.72    5.96   0
  -1   9  -4 1330.78    7.73   0
  -2  -9  -4    9.60    2.41   0
   2   9   4   14.04    2.43   0
  -2   9  -4    5.88    3.09   0
  -2   9  -4    7.52    3.35   0
  -3  -9  -4  403.49    3.72   0
   3   9   4  367.14    3.61   0
  -3   9  -4  392.59    6.40   0
  -3   9  -4  394.97    6.03   0
  -4  -9  -4    7.87    2.31   0
   4   9   4    7.14    1.72   0
  -5  -9  -4   11.98    2.49   0
   5   9   4   10.84    2.62   0
  -6  -9  -4    0.35    2.53   0
   6   9   4   -0.85    2.66   0
  -7  -9  -4   98.43    2.97   0
   7   9   4   78.97    3.18   0
  -8  -9  -4    9.69    2.86   0
   8   9   4    2.09    3.09   0
   9   9   4  102.97    3.76   0
  10   9   4    7.17    3.73   0
  12  10  -4    2.21    3.65   0
  12  10  -4    7.05    3.70   0
  11  10  -4   -3.47    3.27   0
  11  10  -4    1.07    3.34   0
  10  10  -4   28.65    3.26   0
  10  10  -4   35.12    3.17   0
   9  10  -4   -3.17    2.82   0
   9 -10  -4    1.35    6.37   0
   9  10  -4   -2.35    2.78   0
   8  10  -4  114.00    3.09   0
   8  10  -4  106.94    3.24   0
  -8  10   4  109.26    5.62   0
   8 -10  -4  111.68    5.10   0
   7  10  -4    7.54    2.56   0
   7  10  -4   -3.11    2.64   0
  -7  10   4    2.12    3.39   0
   7 -10  -4    3.55    3.97   0
   6  10  -4  357.48    3.86   0
   6  10  -4  361.49    4.03   0
   6 -10  -4  359.49    4.76   0
  -6  10   4  361.39    5.32   0
   5  10  -4   39.08    2.72   0
  -5  10   4   34.54    3.47   0
   5  10  -4   40.03    2.91   0
   5 -10  -4   43.05    3.39   0
  -4  10   4   54.34    3.03   0
   4  10  -4   64.04    2.86   0
   4 -10  -4   65.27    3.24   0
   4  10  -4   71.39    2.66   0
  -3  10   4   15.20    2.88   0
   3  10  -4   10.66    2.39   0
   3  10  -4   17.17    2.42   0
   3 -10  -4   21.33    2.39   0
  -2  10   4  100.67    2.81   0
   2  10  -4  111.14    2.92   0
   2 -10  -4  108.97    2.90   0
   2  10  -4  114.50    3.64   0
  -1  10   4   85.85    2.73   0
   1  10  -4   86.78    3.52   0
   1 -10  -4   91.60    2.80   0
   1  10  -4   93.23    3.38   0
   0  10  -4  665.09    5.34   0
   0  10  -4  673.96    5.10   0
   0  10   4  616.47    4.45   0
   0 -10  -4  666.65    4.59   0
  -1 -10  -4  107.03    2.91   0
  -1  10  -4   99.09    3.65   0
   1  10   4   90.23    2.77   0
  -1  10  -4   95.76    3.77   0
  -2 -10  -4  256.25    3.40   0
  -2  10  -4  248.69    4.83   0
   2  10   4  228.68    3.26   0
  -2  10  -4  243.57    4.50   0
  -3 -10  -4    6.78    2.32   0
  -3  10  -4    7.10    3.39   0
   3  10   4    3.97    2.43   0
  -3  10  -4    7.21    3.81   0
   4  10   4   78.67    2.81   0
  -4 -10  -4   81.66    2.66   0
  -5 -10  -4    0.38    2.43   0
   5  10   4    2.89    2.60   0
   6  10   4   34.46    2.22   0
  -6 -10  -4   37.71    2.89   0
  -7 -10  -4   16.40    2.87   0
   7  10   4   12.95    3.00   0
  -8 -10  -4   79.41    3.46   0
   8  10   4   73.37    3.59   0
   9  10   4    4.93    3.38   0
  10  10   4   16.13    3.85   0
  11  11  -4   16.60    3.82   0
  11  11  -4   20.10    3.62   0
  10  11  -4    1.51    3.24   0
  10  11  -4    5.32    3.35   0
   9  11  -4   22.90    3.13   0
   9  11  -4   27.42    3.01   0
   8 -11  -4    7.72    4.30   0
   8  11  -4    4.03    2.86   0
  -8  11   4    5.56    4.78   0
   8  11  -4   11.14    2.83   0
   7  11  -4   50.27    2.86   0
   7 -11  -4   44.05    4.49   0
  -7  11   4   41.28    3.88   0
   7  11  -4   39.99    2.94   0
   6  11  -4    7.03    2.52   0
   6  11  -4    3.72    2.60   0
  -6  11   4    3.26    3.39   0
   6 -11  -4    3.31    4.04   0
   5  11  -4  313.62    3.81   0
   5  11  -4  330.75    3.91   0
   5 -11  -4  323.18    4.94   0
  -5  11   4  302.70    4.76   0
   4  11  -4    2.59    2.50   0
  -4  11   4    3.90    2.99   0
   4 -11  -4   10.84    3.14   0
   4  11  -4    0.98    2.60   0
  -3  11   4  196.15    3.52   0
   3  11  -4  207.46    3.31   0
   3 -11  -4  211.07    3.60   0
   3  11  -4  195.32    3.42   0
  -2  11   4    2.88    2.44   0
   2  11  -4    3.38    2.45   0
   2  11  -4   -0.83    2.67   0
   2 -11  -4    0.50    2.55   0
  -1  11   4  286.50    3.64   0
   1  11  -4  279.78    3.81   0
   1  11  -4  294.04    3.99   0
   1 -11  -4  293.46    4.24   0
   0  11  -4   56.20    3.47   0
   0 -11  -4   59.53    2.69   0
   0  11  -4   63.32    3.28   0
   0  11   4   47.77    2.63   0
  -1 -11  -4  133.24    3.06   0
  -1  11  -4  142.92    4.03   0
  -1  11  -4  129.17    3.29   0
   1  11   4  134.13    2.95   0
  -2 -11  -4    6.46    2.45   0
  -2  11  -4   -1.04    3.73   0
  -2  11  -4    3.94    3.02   0
   2  11   4    6.52    2.48   0
  -3  11  -4  212.88    5.14   0
  -3 -11  -4  233.25    3.42   0
   3  11   4  201.95    3.38   0
  -3  11  -4  230.65    5.69   0
   4  11   4    7.07    2.66   0
  -4 -11  -4    3.60    2.60   0
  -5 -11  -4  181.40    3.43   0
   5  11   4  188.69    3.41   0
   6  11   4    1.48    2.85   0
  -6 -11  -4    1.23    2.70   0
   7  11   4   30.41    3.20   0
  -7 -11  -4   33.15    2.96   0
   8  11   4    1.36    3.27   0
   9  11   4   19.48    3.71   0
  11  12  -4   -3.85    3.80   0
  11  12  -4    0.13    3.91   0
  10  12  -4   39.58    3.60   0
  10  12  -4   45.58    3.60   0
   9  12  -4    8.23    3.16   0
   9  12  -4   12.85    3.04   0
   8  12  -4   15.64    3.00   0
   8 -12  -4   16.68    4.71   0
  -8  12   4   14.97    5.18   0
   8  12  -4   19.12    2.85   0
   7  12  -4    2.17    2.87   0
   7  12  -4    5.13    2.78   0
  -7  12   4    4.47    3.75   0
   7 -12  -4    1.60    3.69   0
   6 -12  -4   78.98    4.12   0
  -6  12   4   70.57    3.99   0
   6  12  -4   87.99    3.11   0
   6  12  -4   68.39    3.30   0
   5  12  -4   15.51    2.65   0
   5 -12  -4   18.99    3.60   0
   5  12  -4   16.01    3.06   0
  -5  12   4   17.22    3.38   0
   4  12  -4  178.74    3.49   0
   4  12  -4  172.30    3.31   0
   4 -12  -4  174.84    4.15   0
  -4  12   4  169.25    3.48   0
   3  12  -4   -1.96    2.59   0
   3 -12  -4    6.10    2.65   0
  -3  12   4    3.31    2.56   0
   3  12  -4    1.14    2.65   0
   2 -12  -4  273.51    3.92   0
   2  12  -4  278.82    4.17   0
  -2  12   4  268.59    3.75   0
   2  12  -4  271.08    4.01   0
   1  12  -4   40.55    2.86   0
   1 -12  -4   35.66    3.38   0
  -1  12   4   37.26    2.72   0
   1  12  -4   39.52    2.75   0
   0  12  -4  115.14    3.66   0
   0  12   4  101.07    2.88   0
   0 -12  -4  118.92    3.04   0
   0  12  -4  115.98    3.82   0
  -1 -12  -4    4.02    2.38   0
  -1  12  -4    6.67    3.14   0
   1  12   4    1.86    2.52   0
  -1  12  -4    3.98    2.78   0
  -2  12  -4   36.60    3.40   0
  -2  12  -4   35.94    3.68   0
  -2 -12  -4   38.59    2.79   0
   2  12   4   32.05    2.76   0
  -3  12  -4   46.63    4.10   0
   3  12   4   49.08    2.81   0
  -3  12  -4   46.28    4.59   0
  -3 -12  -4   49.35    2.95   0
  -4 -12  -4  263.68    3.78   0
   4  12   4  231.04    3.56   0
   5  12   4    0.40    2.83   0
  -5 -12  -4    0.58    2.75   0
  -6 -12  -4   91.73    3.26   0
   6  12   4   86.01    3.34   0
   7  12   4    8.12    3.31   0
  -7 -12  -4    8.02    3.12   0
   8  12   4   13.81    3.71   0
   9  12   4    0.27    4.05   0
  10  13  -4    1.18    3.43   0
  10  13  -4    2.37    3.71   0
   9  13  -4   20.17    3.49   0
   9  13  -4   24.45    3.59   0
  -8  13   4    4.16    6.09   0
   8  13  -4   10.96    3.11   0
   8  13  -4    7.36    3.25   0
   7  13  -4   16.75    3.17   0
   7 -13  -4   23.10    4.23   0
  -7  13   4   21.89    4.75   0
   7  13  -4   24.38    3.00   0
   6  13  -4   25.52    3.17   0
   6 -13  -4   27.49    3.98   0
   6  13  -4   25.04    2.87   0
  -6  13   4   21.00    3.96   0
   5 -13  -4  122.61    3.74   0
   5  13  -4  111.57    3.37   0
   5  13  -4  114.02    3.22   0
  -5  13   4  102.34    4.16   0
  -4  13   4   10.03    2.86   0
   4  13  -4    9.70    3.58   0
   4 -13  -4    2.10    2.95   0
   4  13  -4    6.85    2.67   0
   3  13  -4  111.45    3.90   0
  -3  13   4  107.43    3.16   0
   3  13  -4  102.57    3.23   0
   3 -13  -4  121.68    3.92   0
  -2  13   4   52.26    3.46   0
   2 -13  -4   56.06    3.62   0
   2  13  -4   49.23    3.14   0
   2  13  -4   53.75    3.50   0
   1  13  -4  196.96    3.74   0
   1 -13  -4  212.41    3.63   0
   1  13  -4  191.18    3.54   0
  -1  13   4  211.62    3.39   0
   0  13  -4   35.92    3.75   0
   0  13   4   38.70    3.31   0
   0  13  -4   37.48    2.98   0
   0 -13  -4   45.59    2.84   0
  -1  13  -4   48.70    3.27   0
  -1  13  -4   48.40    3.01   0
   1  13   4   50.67    2.78   0
  -1 -13  -4   54.78    2.89   0
  -2  13  -4   40.58    3.63   0
   2  13   4   34.20    2.92   0
  -2  13  -4   40.68    4.58   0
  -2 -13  -4   43.50    2.91   0
   3  13   4   90.41    3.27   0
  -3 -13  -4   86.39    3.22   0
  -3  13  -4   80.22    5.55   0
  -3  13  -4   71.79    5.10   0
  -4 -13  -4   12.00    3.00   0
   4  13   4   16.79    3.10   0
  -5 -13  -4   95.71    3.42   0
   5  13   4   85.48    3.34   0
   6  13   4   16.16    3.35   0
  -6 -13  -4   21.83    3.20   0
   7  13   4   21.43    3.54   0
   8  13   4    6.20    3.85   0
   9  14  -4    0.52    3.71   0
   9  14  -4    1.98    3.43   0
   8  14  -4   10.94    3.44   0
   8  14  -4   12.78    3.53   0
  -8  14   4   18.28    8.21   0
  -7  14   4    1.51    4.80   0
   7  14  -4    1.01    3.38   0
   7  14  -4    1.73    3.27   0
   7 -14  -4    3.59    4.90   0
   6  14  -4   39.69    3.40   0
   6  14  -4   41.87    3.22   0
  -6  14   4   36.99    4.23   0
   6 -14  -4   39.77    4.41   0
   5 -14  -4    2.04    3.92   0
  -5  14   4    3.12    3.83   0
   5  14  -4    7.90    3.19   0
   5  14  -4    0.27    3.00   0
  -4  14   4   45.95    3.75   0
   4  14  -4   49.33    3.21   0
   4 -14  -4   45.47    4.00   0
   4  14  -4   44.74    2.95   0
   3 -14  -4    3.18    2.99   0
  -3  14   4    7.21    2.95   0
   3  14  -4    2.16    3.07   0
   3  14  -4    4.38    2.83   0
   2 -14  -4  103.83    3.44   0
  -2  14   4   93.61    3.25   0
   2  14  -4  108.95    3.50   0
   2  14  -4  102.32    3.92   0
  -1  14   4    4.96    2.88   0
   1  14  -4    2.10    3.80   0
   1  14  -4   12.42    3.55   0
   1 -14  -4    9.40    3.06   0
   0  14  -4  166.57    4.55   0
   0  14   4  148.73    3.58   0
   0  14  -4  157.58    4.29   0
   0 -14  -4  179.75    3.64   0
  -1 -14  -4    5.87    2.82   0
  -1  14  -4   10.72    3.65   0
   1  14   4    4.63    2.85   0
  -1  14  -4    6.79    3.92   0
  -2  14  -4   33.22    3.87   0
   2  14   4   31.26    2.99   0
  -2  14  -4   36.25    4.15   0
  -2 -14  -4   41.98    3.06   0
  -3  14  -4    0.10    4.31   0
   3  14   4    3.13    3.03   0
  -3 -14  -4   15.08    2.87   0
  -3  14  -4    0.37    4.71   0
  -4 -14  -4   72.72    3.46   0
   4  14   4   65.92    3.39   0
   5  14   4    8.42    3.31   0
  -5 -14  -4    4.27    3.23   0
   6  14   4   24.95    3.65   0
  -6 -14  -4   30.15    3.43   0
   7  14   4   -0.71    3.68   0
   8  15  -4   -2.42    3.87   0
   8  15  -4   -0.94    3.61   0
   7  15  -4   18.96    3.57   0
   7  15  -4   22.46    3.58   0
  -7  15   4   24.06    5.53   0
   6  15  -4   -0.47    3.30   0
   6  15  -4    2.07    3.41   0
  -6  15   4    4.40    4.27   0
   6 -15  -4    0.46    5.17   0
   5 -15  -4   44.50    4.44   0
   5  15  -4   36.66    3.27   0
   5  15  -4   40.31    3.54   0
  -5  15   4   39.56    4.31   0
   4  15  -4    2.66    3.25   0
  -4  15   4    6.34    3.18   0
   4 -15  -4    1.36    3.25   0
   4  15  -4   -0.85    3.02   0
  -3  15   4   26.75    3.93   0
   3 -15  -4   27.64    3.33   0
   3  15  -4   34.32    4.17   0
   3  15  -4   23.79    3.31   0
  -2  15   4   11.57    3.64   0
   2 -15  -4    5.22    3.13   0
   2  15  -4    2.99    2.97   0
   2  15  -4    1.91    3.18   0
   1  15  -4   88.24    4.17   0
  -1  15   4   96.76    3.50   0
   1  15  -4   98.61    3.75   0
   1 -15  -4   98.81    3.69   0
   0 -15  -4   10.18    3.04   0
   0  15   4    5.63    2.99   0
   0  15  -4   10.17    4.02   0
   0  15  -4    9.86    3.74   0
  -1  15  -4   53.63    4.22   0
   1  15   4   61.78    3.30   0
  -1 -15  -4   58.80    3.36   0
  -1  15  -4   53.36    4.56   0
  -2  15  -4    2.47    4.26   0
   2  15   4    6.66    3.12   0
  -2  15  -4    4.22    3.89   0
  -2 -15  -4   -1.87    3.16   0
  -3 -15  -4   34.57    3.31   0
  -3  15  -4   25.10    4.84   0
   3  15   4   20.80    3.36   0
  -3  15  -4   24.91    5.85   0
   4  15   4    5.49    3.31   0
  -4 -15  -4    2.57    3.32   0
  -5 -15  -4   13.79    3.57   0
   5  15   4   15.04    3.61   0
   6  15   4    2.44    3.64   0
  -7  16   4   -0.92    5.74   0
   7  16  -4   -2.80    4.09   0
   7  16  -4    1.75    3.85   0
  -6  16   4   19.04    4.98   0
   6  16  -4   18.93    3.62   0
   6  16  -4   30.17    3.90   0
   5 -16  -4   14.77    4.68   0
   5  16  -4   10.57    3.69   0
   5  16  -4    9.82    3.38   0
  -5  16   4    7.00    4.51   0
  -4  16   4   44.60    4.44   0
   4  16  -4   30.41    3.74   0
   4  16  -4   29.79    3.54   0
   4 -16  -4   41.23    4.62   0
  -3  16   4   -2.29    3.37   0
   3  16  -4    3.60    3.56   0
   3  16  -4    1.57    3.35   0
   3 -16  -4    4.80    3.44   0
   2 -16  -4   42.83    4.25   0
  -2  16   4   37.56    3.42   0
   2  16  -4   44.57    3.48   0
   2  16  -4   39.95    4.48   0
   1  16  -4   15.31    4.17   0
   1  16  -4   13.78    3.52   0
  -1  16   4   17.85    4.01   0
   1 -16  -4   19.06    3.36   0
   0  16  -4   32.52    3.56   0
   0 -16  -4   34.10    3.53   0
   0  16   4   31.67    3.46   0
   0  16  -4   32.74    4.49   0
   1  16   4    4.59    3.33   0
  -1 -16  -4    5.39    3.26   0
  -1  16  -4   -0.21    3.58   0
  -1  16  -4    2.14    4.06   0
   2  16   4   20.75    3.41   0
  -2  16  -4   13.88    4.74   0
  -2 -16  -4   20.87    3.38   0
  -2  16  -4   17.15    4.94   0
  -3 -16  -4   26.79    3.61   0
   3  16   4   23.23    3.56   0
  -3  16  -4   16.50    5.84   0
  -3  16  -4   20.17    6.32   0
   4  16   4   35.44    3.75   0
  -4 -16  -4   29.03    3.81   0
   5  16   4    7.25    3.85   0
   5  17  -4   16.68    3.94   0
   5  17  -4   12.72    4.11   0
  -5  17   4   19.86    5.17   0
   4  17  -4   -1.03    3.87   0
   4  17  -4    2.27    3.61   0
  -4  17   4    4.21    4.72   0
   3 -17  -4   20.03    4.74   0
  -3  17   4   24.95    4.63   0
   3  17  -4   26.96    3.86   0
   3  17  -4   24.72    4.16   0
   2  17  -4    3.31    3.46   0
  -2  17   4   -2.27    3.76   0
   2 -17  -4    2.40    3.70   0
   2  17  -4    4.22    3.87   0
   1  17  -4    7.27    4.43   0
   1 -17  -4   20.61    3.74   0
  -1  17   4   15.44    3.84   0
   1  17  -4   15.74    3.93   0
   0 -17  -4    1.33    3.68   0
   0  17   4    4.43    3.51   0
   0  17  -4    4.48    4.72   0
   0  17  -4    8.26    3.62   0
  -1 -17  -4    9.70    3.68   0
   1  17   4   16.01    3.70   0
  -1  17  -4    9.65    5.08   0
  -1  17  -4   18.30    4.77   0
  -2  17  -4    5.42    5.32   0
  -2 -17  -4    5.77    3.69   0
   2  17   4    2.04    3.71   0
  -2  17  -4    7.05    6.00   0
  -3  17  -4   25.03    7.39   0
   3  17   4   15.74    3.99   0
  -3  17  -4   22.46    7.91   0
  13   0  -5   36.03    4.40   0
  13   0  -5   28.96    4.20   0
  11   0  -5   90.19    3.76   0
  11   0  -5  103.51    3.47   0
   9   0  -5  135.16    3.68   0
   7   0  -5  971.74    5.80   0
  -5   0   5  330.40    3.79   0
   5   0  -5  312.57    3.75   0
   3   0  -5 3250.62   10.26   0
  -3   0   5 3326.25   10.32   0
   1   0  -5  622.06    5.05   0
  -1   0   5  653.19    5.12   0
  -1   0  -5  525.64    4.77   0
   1   0   5  555.77    4.93   0
   3   0   5  867.02    5.82   0
  -3   0  -5  851.13    5.49   0
   5   0   5   96.94    3.57   0
  -5   0  -5   95.88    3.20   0
   7   0   5  275.07    4.30   0
  -7   0  -5  299.48    4.55   0
   9   0   5   39.22    4.08   0
  11   0   5   30.51    4.85   0
  14   1  -5    7.12    4.78   0
  14  -1  -5    7.74    4.82   0
  14   1  -5    7.06    4.41   0
  14  -1  -5    5.07    4.44   0
  13   1  -5    2.41    4.17   0
  13   1  -5    1.17    3.19   0
  13  -1  -5    2.02    4.00   0
  13  -1  -5    0.77    3.40   0
  12  -1  -5   75.78    3.51   0
  12   1  -5   75.92    3.46   0
  12  -1  -5   81.71    4.29   0
  12   1  -5   82.17    3.36   0
  11  -1  -5    9.75    2.69   0
  11   1  -5    8.75    2.82   0
  11  -1  -5    9.71    3.49   0
  11   1  -5    8.59    2.79   0
  10   1  -5   15.01    3.17   0
  10  -1  -5   19.54    2.60   0
  10   1  -5   22.39    2.58   0
   9   1  -5   18.80    3.27   0
   9  -1  -5   21.23    3.24   0
   8   1  -5  653.58    4.99   0
   8  -1  -5  646.66    5.64   0
   7  -1  -5  133.04    3.18   0
   7   1  -5  127.64    3.19   0
  -7   1   5  131.94    3.17   0
  -6   1   5  457.16    4.33   0
  -6  -1   5  466.25    4.25   0
   6   1  -5  442.17    4.29   0
   6  -1  -5  455.72    4.44   0
   5  -1  -5   27.54    2.43   0
  -5  -1   5   26.77    2.37   0
   5   1  -5   24.86    2.37   0
  -5   1   5   30.12    2.46   0
  -4  -1   5  173.58    3.12   0
  -4   1   5  169.53    3.23   0
   4   1  -5  161.44    3.14   0
   4  -1  -5  159.29    3.27   0
  -3  -1   5  903.05    5.71   0
  -3   1   5  882.90    5.81   0
   3   1  -5  854.33    5.62   0
   3  -1  -5  869.38    5.78   0
   2  -1  -5 2148.33    8.39   0
  -2  -1   5 2206.55    8.59   0
  -2   1   5 2219.89    8.57   0
   2   1  -5 2154.30    8.54   0
   1   1  -5  198.24    3.57   0
   1  -1  -5  190.39    3.28   0
  -1  -1   5  243.01    3.69   0
  -1   1   5  186.91    3.28   0
   0   1  -5  907.25    6.07   0
   0  -1  -5  829.84    5.58   0
   0  -1   5  908.79    6.09   0
   0   1   5  865.95    5.67   0
   1   1   5  331.56    3.95   0
  -1  -1  -5  315.21    3.86   0
  -1   1  -5  330.53    4.15   0
   1  -1   5  342.30    4.22   0
   2   1   5 1906.84    8.06   0
  -2  -1  -5 1870.19    8.12   0
  -2   1  -5 1854.52    8.12   0
   2  -1   5 1960.13    9.06   0
  -3  -1  -5   59.86    2.48   0
   3   1   5   63.38    3.30   0
  -3   1  -5   58.88    2.96   0
   3  -1   5   61.59    3.22   0
   4  -1   5  164.50    3.99   0
  -4   1  -5  148.85    3.49   0
   4   1   5  162.84    3.22   0
  -4  -1  -5  156.82    3.31   0
   5  -1   5  239.22    4.26   0
   5   1   5  238.86    4.05   0
  -5   1  -5  225.41    3.94   0
  -5  -1  -5  225.59    3.29   0
  -6   1  -5  414.91    5.12   0
  -6  -1  -5  426.91    4.61   0
   6  -1   5  427.75    5.46   0
   6   1   5  420.31    4.44   0
   7  -1   5   20.04    3.51   0
   7   1   5   23.10    2.81   0
  -7   1  -5   24.00    3.23   0
  -7  -1  -5   22.93    2.60   0
   8  -1   5  214.17    4.96   0
   8   1   5  209.54    4.53   0
  -8   1  -5  224.56    5.05   0
  -8  -1  -5  224.36    4.19   0
   9  -1   5   25.62    4.43   0
   9   1   5   23.92    3.13   0
  10   1   5   27.28    4.27   0
  10  -1   5   28.05    5.07   0
  11   1   5    0.22    4.65   0
  11  -1   5    0.09    5.87   0
  11  -1   5   -1.10    6.16   0
  12   1   5    9.79    6.38   0
  12   1   5   12.41    5.33   0
  14  -2  -5    5.74    4.68   0
  14   2  -5    0.21    4.36   0
  14   2  -5    2.47    4.53   0
  14  -2  -5    4.04    4.53   0
  13   2  -5   19.09    4.12   0
  13   2  -5   16.29    3.36   0
  13  -2  -5   24.21    4.27   0
  13  -2  -5   22.70    4.47   0
  12  -2  -5    3.63    3.75   0
  12   2  -5    0.32    3.05   0
  12   2  -5    5.34    3.59   0
  12  -2  -5   -1.81    3.77   0
  11   2  -5   87.90    3.15   0
  11   2  -5   82.81    3.27   0
  11  -2  -5   82.67    3.44   0
  11  -2  -5   91.12    3.83   0
  10   2  -5   23.52    2.65   0
  10   2  -5   27.35    2.63   0
  10  -2  -5   19.31    3.47   0
   9   2  -5  183.47    3.52   0
   9  -2  -5  184.86    3.60   0
   8   2  -5    6.43    2.62   0
   8  -2  -5   -3.71    3.20   0
  -7   2   5  844.75    5.70   0
   7  -2  -5  888.06    6.20   0
   7   2  -5  860.13    5.46   0
  -6   2   5  382.74    4.13   0
   6  -2  -5  382.18    4.21   0
   6   2  -5  395.56    4.38   0
   5   2  -5   64.63    2.48   0
  -5   2   5   63.11    2.77   0
  -5  -2   5   69.88    2.52   0
   5  -2  -5  105.83    2.93   0
   4  -2  -5  181.15    3.32   0
  -4  -2   5  206.20    3.21   0
   4   2  -5  191.51    3.13   0
  -4   2   5  200.84    3.48   0
  -3  -2   5 2227.38    8.41   0
   3  -2  -5 2161.64    8.55   0
  -3   2   5 2258.28    8.67   0
   3   2  -5 2239.45    8.49   0
   2  -2  -5  515.83    4.64   0
  -2   2   5  563.11    4.75   0
  -2  -2   5  551.80    4.79   0
   2   2  -5  575.14    4.86   0
   1  -2  -5 1320.24    6.58   0
  -1  -2   5 1458.43    7.25   0
   1   2  -5 1452.10    7.33   0
  -1   2   5 1385.72    6.75   0
   0  -2  -5   39.79    2.45   0
   0   2   5   35.76    2.51   0
   0  -2   5   40.39    2.64   0
   0   2  -5   37.14    2.69   0
   1   2   5 1038.76    5.95   0
  -1   2  -5  984.24    6.44   0
  -1  -2  -5 1011.14    5.89   0
   1  -2   5 1097.25    7.12   0
   2   2   5  667.54    5.28   0
  -2   2  -5  663.96    5.42   0
   2  -2   5  720.89    6.09   0
  -2  -2  -5  668.48    4.79   0
   3   2   5  452.07    4.20   0
   3  -2   5  475.72    5.45   0
  -3   2  -5  439.91    4.65   0
  -3  -2  -5  432.26    4.01   0
  -4   2  -5    2.14    2.75   0
   4   2   5    2.30    2.25   0
   4  -2   5    2.28    3.05   0
  -4  -2  -5    0.69    2.00   0
   5   2   5  114.01    3.01   0
  -5   2  -5  115.37    3.52   0
  -5  -2  -5  110.71    2.82   0
   5  -2   5  121.69    3.78   0
  -6   2  -5  186.97    4.22   0
   6   2   5  177.18    3.87   0
  -6  -2  -5  191.98    3.72   0
   6  -2   5  188.30    4.58   0
  -7   2  -5  430.59    5.71   0
   7   2   5  398.73    4.51   0
  -7  -2  -5  435.79    4.73   0
   7  -2   5  420.26    6.11   0
  -8  -2  -5   14.59    2.73   0
   8   2   5   11.73    2.81   0
   8  -2   5   14.67    4.29   0
   9   2   5   61.26    4.17   0
   9  -2   5   57.49    5.03   0
  -9  -2  -5   68.24    3.18   0
  10   2   5   18.81    3.45   0
  10  -2   5   16.12    6.11   0
  10  -2   5   18.17    6.62   0
  11   2   5   19.19    4.87   0
  14  -3  -5    4.27    4.63   0
  14  -3  -5    3.66    5.48   0
  14   3  -5    4.86    3.76   0
  14   3  -5    6.13    3.55   0
  13  -3  -5    0.88    4.28   0
  13   3  -5    7.20    3.20   0
  13  -3  -5    2.77    4.74   0
  13   3  -5    0.73    3.46   0
  12   3  -5   56.42    3.32   0
  12  -3  -5   52.92    4.19   0
  12  -3  -5   54.34    4.09   0
  12   3  -5   47.72    4.16   0
  11  -3  -5    3.10    3.62   0
  11   3  -5    4.14    2.79   0
  11   3  -5    2.33    2.84   0
  11  -3  -5    2.99    3.46   0
  10   3  -5   45.49    2.94   0
  10   3  -5   44.08    2.71   0
  10  -3  -5   40.19    2.98   0
   9   3  -5   25.05    2.54   0
   9  -3  -5   24.78    3.48   0
   9   3  -5   27.81    3.13   0
  -8   3   5  516.52    5.35   0
   8   3  -5  508.40    4.42   0
   8  -3  -5  552.16    5.07   0
   7  -3  -5   95.19    3.43   0
   7   3  -5   95.24    3.02   0
  -7   3   5   97.94    3.56   0
   6  -3  -5  361.92    4.19   0
   6   3  -5  371.56    3.85   0
  -6   3   5  367.70    4.20   0
   5  -3  -5    9.19    2.36   0
  -5   3   5    4.99    2.31   0
   5   3  -5    3.60    2.15   0
   4  -3  -5  290.83    3.87   0
  -4  -3   5  310.93    3.60   0
   4   3  -5  315.11    3.56   0
  -4   3   5  323.05    3.96   0
   3   3  -5  477.01    4.39   0
   3  -3  -5  462.67    4.48   0
  -3  -3   5  477.35    4.34   0
  -3   3   5  488.65    4.59   0
   2  -3  -5 2294.44    8.53   0
  -2  -3   5 2391.34    8.83   0
   2   3  -5 2346.84    8.84   0
  -2   3   5 2343.57    8.62   0
  -1   3   5    2.73    2.21   0
   1  -3  -5    4.60    2.25   0
  -1  -3   5    8.55    2.42   0
   1   3  -5    9.55    3.03   0
   0   3   5 1421.66    6.52   0
   0  -3  -5 1270.48    6.28   0
   0  -3   5 1479.16    7.56   0
   0   3  -5 1411.25    7.55   0
  -1   3  -5   13.62    2.41   0
   1   3   5   15.26    2.35   0
   1  -3   5   15.04    2.28   0
  -1  -3  -5   17.06    2.31   0
  -2   3  -5 1375.49    7.72   0
   2   3   5 1334.41    6.26   0
   2  -3   5 1473.72    8.19   0
  -2  -3  -5 1384.63    6.24   0
  -3   3  -5   25.52    2.91   0
  -3  -3  -5   21.05    2.22   0
   3   3   5   19.74    2.32   0
   3  -3   5   20.37    3.09   0
   4  -3   5  235.30    4.51   0
   4   3   5  205.56    3.55   0
  -4  -3  -5  220.79    3.04   0
  -4   3  -5  209.94    4.02   0
   5   3   5  177.16    3.68   0
   5  -3   5  186.25    4.82   0
  -5  -3  -5  174.20    3.07   0
  -5   3  -5  178.43    4.33   0
  -6  -3  -5  442.96    4.51   0
  -6   3  -5  433.82    6.14   0
   6   3   5  446.98    4.44   0
   6  -3   5  439.23    6.69   0
  -7  -3  -5   10.20    2.41   0
   7  -3   5    8.18    3.99   0
  -7   3  -5    8.88    3.66   0
   7   3   5    7.85    3.21   0
   8   3   5  172.70    4.27   0
  -8  -3  -5  198.51    4.01   0
   8  -3   5  186.46    7.05   0
   9   3   5    9.79    3.09   0
  -9  -3  -5   11.31    2.76   0
  10   3   5   26.97    4.26   0
  11   3   5   -0.55    4.70   0
  14  -4  -5   -0.69    5.49   0
  14   4  -5    2.21    3.88   0
  14  -4  -5    5.73    5.33   0
  14   4  -5    0.24    3.72   0
  13   4  -5   22.81    3.40   0
  13  -4  -5   19.73    4.60   0
  13  -4  -5   21.89    4.52   0
  13   4  -5   26.10    3.50   0
  12  -4  -5    3.02    4.71   0
  12  -4  -5    1.79    3.87   0
  12   4  -5    0.50    3.88   0
  12   4  -5    4.30    3.68   0
  11  -4  -5   85.25    4.37   0
  11   4  -5   85.49    3.94   0
  11   4  -5   95.05    3.33   0
  10  -4  -5    7.82    3.52   0
  10   4  -5   10.05    2.63   0
  10   4  -5   14.02    2.80   0
   9  -4  -5   60.75    2.98   0
   9   4  -5   56.77    2.71   0
   9   4  -5   61.69    2.66   0
   8  -4  -5   22.78    3.36   0
  -8   4   5   24.37    2.51   0
   8   4  -5   17.35    2.61   0
   7  -4  -5  381.00    4.47   0
  -7   4   5  401.97    4.48   0
   7   4  -5  384.56    4.02   0
   6  -4  -5   31.15    2.49   0
  -6   4   5   29.01    3.04   0
   6   4  -5   26.46    2.51   0
   5  -4  -5  370.71    4.11   0
   5   4  -5  380.56    3.90   0
  -5   4   5  389.61    4.22   0
   4  -4  -5   21.38    2.59   0
  -4   4   5   24.03    2.58   0
   4   4  -5   23.38    2.30   0
   3   4  -5 1583.42    6.94   0
   3  -4  -5 1473.50    6.87   0
  -3   4   5 1599.69    7.11   0
  -2   4   5  305.64    3.84   0
   2   4  -5  311.29    3.92   0
  -2  -4   5  296.46    3.89   0
   2  -4  -5  295.36    3.74   0
   1   4  -5  275.85    3.87   0
  -1   4   5  240.60    3.38   0
  -1  -4   5  246.38    3.68   0
   1  -4  -5  245.63    3.34   0
   0  -4   5   35.32    2.47   0
   0   4   5   35.95    2.30   0
   0  -4  -5   31.56    2.29   0
   0   4  -5   39.93    2.62   0
   1   4   5  441.66    3.93   0
   1  -4   5  468.05    4.74   0
  -1  -4  -5  425.71    3.92   0
  -1   4  -5  470.05    5.06   0
  -2  -4  -5   79.26    2.56   0
  -2   4  -5   75.33    3.42   0
   2   4   5   71.16    2.63   0
   2  -4   5   79.29    3.12   0
   3   4   5  987.40    5.45   0
  -3  -4  -5 1011.87    5.37   0
   3  -4   5 1068.35    7.95   0
  -3   4  -5  983.02    7.38   0
   4   4   5   85.80    2.85   0
   4  -4   5   95.23    4.14   0
  -4  -4  -5   84.87    2.69   0
  -4   4  -5   85.96    3.75   0
   5  -4   5  322.86    6.06   0
   5   4   5  299.27    3.73   0
  -5  -4  -5  312.80    4.02   0
  -5   4  -5  310.38    5.81   0
  -6  -4  -5   -0.97    2.45   0
  -6   4  -5    0.93    3.89   0
   6  -4   5    1.11    4.48   0
   6   4   5    3.35    3.21   0
   7  -4   5  147.85    8.83   0
   7   4   5  147.50    3.35   0
  -7  -4  -5  157.31    3.22   0
   8   4   5    3.74    2.86   0
  -8  -4  -5    3.60    2.64   0
   9   4   5   31.01    3.95   0
  -9  -4  -5   43.27    3.63   0
  10   4   5    3.08    3.43   0
  11   4   5   29.12    4.87   0
  14  -5  -5    7.16    8.63   0
  14   5  -5   14.83    4.84   0
  14  -5  -5    4.61    8.21   0
  14   5  -5    6.37    3.84   0
  13   5  -5   11.05    4.19   0
  13  -5  -5    4.92    5.63   0
  13  -5  -5    6.83    5.13   0
  13   5  -5   -4.54    3.50   0
  12  -5  -5   75.59    4.60   0
  12  -5  -5   67.10    5.45   0
  12   5  -5   78.85    3.55   0
  12   5  -5   74.06    3.50   0
  11  -5  -5   18.52    4.44   0
  11   5  -5   21.46    2.98   0
  11   5  -5   19.11    2.93   0
  10   5  -5   38.33    2.79   0
  10  -5  -5   33.54    3.72   0
  10   5  -5   33.12    2.74   0
   9   5  -5   10.19    2.61   0
   9  -5  -5   10.09    3.17   0
   9   5  -5   13.93    2.56   0
   8   5  -5   74.92    2.69   0
   8  -5  -5   79.98    3.11   0
  -8   5   5   79.66    3.58   0
   8   5  -5   79.88    2.84   0
   7  -5  -5    6.99    3.08   0
   7   5  -5    2.07    2.38   0
  -7   5   5    4.13    3.12   0
   6  -5  -5  544.54    5.28   0
   6   5  -5  556.60    4.34   0
  -6   5   5  573.70    5.07   0
   5  -5  -5   16.21    3.13   0
   5   5  -5   17.55    2.50   0
  -5   5   5   18.53    2.51   0
   4  -5  -5 1633.90    7.42   0
  -4   5   5 1742.19    7.56   0
   4   5  -5 1672.77    7.04   0
   3  -5  -5    7.52    2.55   0
   3   5  -5    5.03    2.51   0
  -3   5   5    6.32    2.46   0
  -2   5   5  832.68    5.23   0
   2   5  -5  832.12    5.46   0
   2  -5  -5  782.98    5.14   0
   1   5  -5  483.86    4.61   0
  -1   5   5  470.29    4.05   0
   1  -5  -5  449.94    4.06   0
   0   5  -5   13.32    2.80   0
   0  -5   5   16.36    2.27   0
   0   5   5    9.56    1.56   0
   0  -5  -5    5.95    2.08   0
  -1  -5  -5  284.05    3.32   0
   1   5   5  271.85    3.27   0
   1  -5   5  297.86    4.08   0
  -1   5  -5  303.31    4.48   0
  -2   5  -5 1182.63    7.98   0
  -2  -5  -5 1198.33    5.71   0
   2  -5   5 1205.31    8.11   0
   2   5   5 1237.04    5.85   0
  -3   5  -5    2.24    3.39   0
   3  -5   5    1.41    3.03   0
  -3  -5  -5    2.20    2.42   0
   3   5   5   -0.89    2.51   0
   4  -5   5 1056.27    9.57   0
  -4  -5  -5 1067.74    5.43   0
   4   5   5 1009.23    5.88   0
  -4   5  -5 1011.27    8.70   0
  -5   5  -5   -0.56    4.04   0
   5   5   5   -4.87    2.48   0
  -5  -5  -5    4.98    2.30   0
  -6  -5  -5  167.16    3.03   0
   6   5   5  146.31    3.31   0
   7   5   5   -1.81    2.82   0
  -7  -5  -5    2.77    3.17   0
   8   5   5   16.89    3.01   0
  -8  -5  -5    9.20    2.68   0
   9   5   5    7.49    3.13   0
  -9  -5  -5    7.14    3.53   0
  10   5   5   26.31    3.64   0
  11   5   5    5.41    4.03   0
  14   6  -5    3.45    3.91   0
  13  -6  -5   28.01    7.85   0
  13  -6  -5   27.73    7.87   0
  13   6  -5   19.45    3.80   0
  13   6  -5   33.15    3.69   0
  12  -6  -5   -1.06    5.46   0
  12   6  -5    3.96    3.13   0
  12   6  -5    0.71    3.25   0
  12  -6  -5   -0.00    4.87   0
  11   6  -5   67.43    3.08   0
  11  -6  -5   60.12    4.24   0
  11   6  -5   72.60    3.23   0
  10   6  -5    9.60    2.81   0
  10  -6  -5   11.38    3.69   0
  10   6  -5   12.56    2.72   0
   9   6  -5   22.46    2.62   0
   9   6  -5   26.99    2.73   0
  -9   6   5   21.20    3.48   0
   9  -6  -5   43.05    3.50   0
   8   6  -5   18.11    2.53   0
  -8   6   5   16.88    3.22   0
   8  -6  -5   14.27    3.17   0
   8   6  -5   16.96    2.57   0
   7   6  -5  227.37    3.23   0
   7   6  -5  219.08    3.46   0
  -7   6   5  219.46    4.20   0
   7  -6  -5  218.61    4.28   0
   6   6  -5   13.51    1.71   0
   6  -6  -5   17.65    2.62   0
  -6   6   5   15.19    2.53   0
   5  -6  -5  863.42    6.17   0
  -5   6   5  942.42    5.95   0
   5   6  -5  926.42    5.28   0
   4   6  -5   62.73    2.83   0
   4  -6  -5   65.21    2.82   0
  -4   6   5   59.21    2.84   0
  -3   6   5  903.09    5.51   0
   3   6  -5  915.21    5.42   0
   3  -6  -5  835.73    5.39   0
  -2   6   5  175.93    2.99   0
   2   6  -5  183.18    3.15   0
   2  -6  -5  176.35    3.49   0
  -1   6   5   22.14    2.25   0
   1   6  -5   13.39    2.31   0
   1  -6  -5   12.66    2.23   0
   0  -6  -5   76.05    2.54   0
   0   6   5   72.76    2.55   0
   0   6  -5   78.80    2.81   0
  -1  -6  -5  249.12    3.24   0
   1   6   5  238.04    3.25   0
  -1   6  -5  265.14    4.41   0
  -2   6  -5  116.15    3.85   0
  -2  -6  -5  107.29    2.68   0
   2   6   5  105.35    2.77   0
  -3   6  -5 1191.53    8.98   0
  -3  -6  -5 1221.94    5.75   0
   3   6   5 1181.54    5.75   0
   4   6   5   65.71    2.74   0
  -4   6  -5   63.49    4.31   0
  -4  -6  -5   64.28    2.62   0
  -5  -6  -5  276.33    3.54   0
   5   6   5  254.63    3.58   0
  -6  -6  -5    3.40    2.95   0
   6   6   5    1.65    2.60   0
  -7  -6  -5   20.23    2.62   0
   7   6   5   17.72    2.68   0
  -8  -6  -5    4.84    2.74   0
   8   6   5    1.37    2.85   0
   9   6   5   24.00    3.34   0
  -9  -6  -5   28.02    3.10   0
  10   6   5    3.00    3.56   0
  11   6   5   18.69    5.14   0
  13   7  -5    4.12    3.69   0
  13   7  -5    5.40    3.56   0
  12  -7  -5   28.52    6.81   0
  12   7  -5   30.46    3.27   0
  12   7  -5   23.62    3.49   0
  12  -7  -5   31.81    6.79   0
  11   7  -5    0.31    3.13   0
  11   7  -5    0.23    2.99   0
  11  -7  -5    5.58    4.87   0
  10   7  -5   67.61    2.99   0
  10   7  -5   60.71    3.01   0
  10  -7  -5   57.05    4.11   0
  -9   7   5   22.91    3.59   0
   9   7  -5   22.91    2.85   0
   9   7  -5   27.71    2.73   0
   9  -7  -5   21.12    3.50   0
   8  -7  -5   97.48    3.86   0
   8   7  -5  108.09    3.02   0
   8   7  -5  114.49    2.94   0
  -8   7   5  103.92    3.90   0
   7   7  -5    2.07    2.33   0
   7   7  -5    4.78    2.38   0
  -7   7   5    6.86    3.21   0
   7  -7  -5    5.63    2.65   0
   6   7  -5  383.33    3.70   0
   6   7  -5  341.82    3.73   0
   6  -7  -5  336.20    4.18   0
  -6   7   5  363.32    4.70   0
   5   7  -5    3.75    2.39   0
   5   7  -5    4.85    2.36   0
   5  -7  -5    4.07    2.44   0
  -5   7   5   -0.22    2.42   0
   4   7  -5  526.70    4.49   0
   4  -7  -5  534.01    4.53   0
  -4   7   5  528.16    4.51   0
  -3   7   5   44.93    2.50   0
   3   7  -5   49.31    2.69   0
   3  -7  -5   48.74    2.53   0
   2  -7  -5  508.03    4.26   0
  -2   7   5  484.89    4.23   0
   2   7  -5  540.01    4.54   0
   1  -7  -5   96.39    2.78   0
  -1   7   5  100.76    2.68   0
   1   7  -5  106.96    3.27   0
   0  -7  -5  371.02    3.72   0
   0   7   5  365.80    3.66   0
   0   7  -5  393.49    4.36   0
   1   7   5   38.83    2.38   0
  -1  -7  -5   41.95    2.40   0
  -1   7  -5   44.50    2.81   0
   2   7   5  554.26    4.11   0
  -2  -7  -5  582.06    4.18   0
  -2   7  -5  579.07    6.37   0
  -3   7  -5   18.49    3.60   0
   3   7   5   13.87    2.45   0
  -3  -7  -5   22.20    2.28   0
   4   7   5  333.26    3.69   0
  -4   7  -5  323.61    6.95   0
  -4   7  -5  376.31    7.49   0
  -4  -7  -5  348.17    3.63   0
  -5  -7  -5   15.51    2.96   0
   5   7   5   11.14    2.59   0
   6   7   5  106.74    3.08   0
  -6  -7  -5  123.63    3.03   0
   7   7   5    7.56    2.76   0
  -7  -7  -5    1.41    2.63   0
   8   7   5   43.76    3.36   0
  -8  -7  -5   51.01    3.14   0
   9   7   5    6.80    3.31   0
  -9  -7  -5   -1.90    3.72   0
  10   7   5   32.91    3.89   0
  13   8  -5    5.99    3.89   0
  13   8  -5   12.63    3.60   0
  12   8  -5   -2.10    4.12   0
  12   8  -5   -2.43    3.33   0
  11  -8  -5   17.99    5.38   0
  11   8  -5   20.58    3.30   0
  11   8  -5   11.39    3.19   0
  11  -8  -5   23.71    5.88   0
  10   8  -5    0.09    2.91   0
  10   8  -5    4.16    2.87   0
  10  -8  -5    4.00    4.23   0
   9   8  -5  164.02    3.44   0
   9   8  -5  164.76    3.37   0
  -9   8   5  147.83    5.11   0
   9  -8  -5  147.45    5.05   0
   8   8  -5   17.16    2.59   0
   8   8  -5   18.46    2.65   0
  -8   8   5   12.05    3.49   0
   8  -8  -5   25.74    3.47   0
   7   8  -5  294.51    3.60   0
  -7   8   5  285.52    4.84   0
   7   8  -5  285.98    3.54   0
   7  -8  -5  288.62    4.75   0
  -6   8   5   28.84    3.44   0
   6   8  -5   18.47    2.46   0
   6  -8  -5   17.87    2.83   0
   6   8  -5   21.32    2.41   0
   5   8  -5  153.79    2.96   0
   5   8  -5  132.31    3.06   0
  -5   8   5  142.39    3.11   0
   5  -8  -5  133.97    3.60   0
  -4   8   5   69.52    2.65   0
   4   8  -5   75.67    2.55   0
   4  -8  -5   67.28    3.25   0
   4   8  -5   65.03    2.71   0
   3  -8  -5  111.43    2.82   0
  -3   8   5  111.76    2.80   0
   3   8  -5  121.41    2.87   0
   3   8  -5  114.50    2.96   0
   2  -8  -5   10.57    2.58   0
  -2   8   5    5.98    3.00   0
   2   8  -5   10.87    2.41   0
   1   8  -5 1142.59    6.29   0
   1  -8  -5 1106.45    5.75   0
  -1   8   5 1084.31    5.65   0
   0  -8  -5   37.05    2.60   0
   0   8   5   40.60    2.65   0
   0   8  -5   39.44    2.76   0
  -1  -8  -5  875.17    5.03   0
  -1   8  -5  936.79    7.05   0
   1   8   5  851.88    4.96   0
  -2   8  -5   30.54    3.14   0
   2   8   5   28.67    2.40   0
  -2  -8  -5   30.62    2.35   0
  -2   8  -5   34.63    3.44   0
   3   8   5   47.87    1.89   0
  -3   8  -5   56.47    3.95   0
  -3   8  -5   59.34    3.82   0
  -3  -8  -5   56.03    2.48   0
  -4  -8  -5   13.90    2.32   0
  -4   8  -5   10.19    4.69   0
   4   8   5    5.82    2.46   0
  -4   8  -5    8.93    4.61   0
  -5  -8  -5   71.41    2.77   0
   5   8   5   58.99    2.86   0
   6   8   5    4.31    2.87   0
  -6  -8  -5    2.25    2.58   0
  -7  -8  -5  155.42    3.35   0
   7   8   5  152.48    3.57   0
  -8  -8  -5    6.76    2.98   0
   8   8   5    9.40    3.17   0
   9   8   5   48.28    3.78   0
  -9  -8  -5   63.02    3.45   0
  10   8   5    2.18    3.83   0
  12   9  -5    7.35    3.43   0
  12   9  -5    6.78    3.38   0
  11   9  -5   12.00    3.27   0
  11   9  -5   12.77    3.36   0
  10   9  -5   77.70    3.39   0
  10   9  -5   68.17    3.55   0
  10  -9  -5   72.21    5.20   0
   9  -9  -5    5.38    4.38   0
   9   9  -5    8.06    2.99   0
   9   9  -5   10.92    2.88   0
  -9   9   5    3.28    3.74   0
   8   9  -5  153.03    3.44   0
   8  -9  -5  161.62    4.47   0
   8   9  -5  167.45    3.32   0
  -8   9   5  172.22    4.58   0
   7  -9  -5   -3.41    3.27   0
   7   9  -5    6.83    2.70   0
  -7   9   5   -1.22    3.27   0
   7   9  -5    5.37    2.50   0
   6  -9  -5  104.27    3.83   0
   6   9  -5  102.25    2.83   0
   6   9  -5   96.93    2.94   0
  -6   9   5  104.26    3.22   0
   5   9  -5    4.75    2.38   0
   5  -9  -5    4.47    2.96   0
   5   9  -5    1.12    2.52   0
  -5   9   5    3.60    2.84   0
  -4   9   5   27.27    2.34   0
   4  -9  -5   25.99    2.52   0
   4   9  -5   28.74    2.43   0
   4   9  -5   24.00    2.58   0
   3   9  -5    2.12    2.31   0
  -3   9   5    2.54    2.33   0
   3  -9  -5    3.21    2.36   0
   3   9  -5    7.37    2.43   0
  -2   9   5  451.26    4.13   0
   2  -9  -5  440.16    4.17   0
   2   9  -5  478.57    4.70   0
   2   9  -5  452.44    4.83   0
   1   9  -5   60.51    3.25   0
  -1   9   5   31.14    2.61   0
   1  -9  -5   30.25    2.66   0
   1   9  -5   39.00    3.29   0
   0   9   5 1090.98    5.57   0
   0   9  -5 1179.85    6.61   0
   0   9  -5 1153.41    6.74   0
   0  -9  -5 1167.68    5.72   0
   1   9   5   83.57    2.81   0
  -1  -9  -5   87.27    2.88   0
  -1   9  -5   91.17    3.69   0
  -1   9  -5   92.90    3.56   0
  -2   9  -5   98.43    4.01   0
   2   9   5   87.30    2.61   0
  -2   9  -5   97.07    3.95   0
  -2  -9  -5   89.89    2.65   0
  -3  -9  -5    4.58    2.29   0
  -3   9  -5    0.49    3.53   0
   3   9   5    3.02    2.27   0
  -3   9  -5    1.46    3.22   0
  -4  -9  -5   18.61    2.32   0
   4   9   5   15.95    2.51   0
  -4   9  -5   16.85    6.06   0
  -4   9  -5   17.97    5.95   0
  -5  -9  -5    6.07    2.48   0
   5   9   5    4.01    2.59   0
  -6  -9  -5  164.84    3.44   0
   6   9   5  166.08    3.49   0
   7   9   5    9.86    2.94   0
  -7  -9  -5   -2.92    2.79   0
  -8  -9  -5  126.63    3.69   0
   8   9   5  123.95    3.79   0
   9   9   5    4.67    3.65   0
  -9  -9  -5    1.58    3.27   0
  10   9   5   11.24    4.02   0
  12  10  -5    3.44    3.78   0
  12  10  -5   -0.75    3.80   0
  11  10  -5   12.02    3.46   0
  11  10  -5   15.76    3.32   0
  10 -10  -5    0.89    5.79   0
  10  10  -5    5.11    3.09   0
  10  10  -5   10.00    3.21   0
   9  10  -5   83.19    3.33   0
   9  10  -5   89.99    3.40   0
  -9  10   5   84.56    5.05   0
   9 -10  -5   89.50    5.00   0
   8 -10  -5   12.75    4.25   0
   8  10  -5   10.80    2.87   0
   8  10  -5   10.21    2.77   0
  -8  10   5    9.13    3.67   0
  -7  10   5  123.01    4.25   0
   7 -10  -5  118.95    4.06   0
   7  10  -5  119.97    3.17   0
   7  10  -5  127.48    3.01   0
   6  10  -5   -4.95    2.63   0
   6 -10  -5    2.53    3.29   0
  -6  10   5   -1.15    3.22   0
   6  10  -5    1.29    2.57   0
   5 -10  -5  117.01    3.24   0
   5  10  -5  131.38    3.13   0
  -5  10   5  116.21    3.15   0
   5  10  -5  128.41    3.10   0
  -4  10   5    9.37    2.43   0
   4  10  -5   14.25    2.46   0
   4 -10  -5   11.74    2.48   0
   4  10  -5   15.18    2.55   0
  -3  10   5   93.67    2.92   0
   3  10  -5   96.63    2.88   0
   3 -10  -5   94.87    2.85   0
   3  10  -5   86.64    2.92   0
   2  10  -5   39.37    3.26   0
  -2  10   5   36.07    2.66   0
   2  10  -5   39.47    2.55   0
   2 -10  -5   33.76    2.55   0
   1  10  -5  738.72    5.18   0
  -1  10   5  662.76    4.77   0
   1 -10  -5  678.22    4.86   0
   1  10  -5  695.18    5.46   0
   0  10  -5   14.83    3.01   0
   0  10   5   16.80    2.64   0
   0  10  -5   11.33    3.20   0
   0 -10  -5   17.86    2.67   0
   1  10   5  384.27    3.82   0
  -1  10  -5  388.54    5.26   0
  -1 -10  -5  386.21    3.92   0
  -1  10  -5  392.93    4.56   0
  -2 -10  -5   33.13    2.50   0
  -2  10  -5   32.85    3.32   0
   2  10   5   36.36    2.50   0
  -2  10  -5   38.25    3.54   0
  -3  10  -5   33.48    4.12   0
  -3 -10  -5   35.92    2.64   0
   3  10   5   29.19    2.62   0
  -3  10  -5   34.10    3.82   0
  -4 -10  -5   14.26    2.48   0
   4  10   5    9.25    2.61   0
   5  10   5  118.34    3.24   0
  -5 -10  -5  128.51    3.18   0
  -6 -10  -5   -1.34    2.80   0
   6  10   5   -9.56    2.84   0
   7  10   5   98.06    3.46   0
  -7 -10  -5  100.60    3.56   0
  -8 -10  -5   -1.55    3.26   0
   8  10   5   12.31    3.30   0
   9  10   5   22.34    3.91   0
  11  11  -5    0.79    3.58   0
  11  11  -5    7.46    3.47   0
  10  11  -5   41.28    3.58   0
  10  11  -5   25.46    3.39   0
   9  11  -5   -0.08    2.93   0
   9 -11  -5    1.72    5.31   0
  -9  11   5   -0.40    5.40   0
   9  11  -5    5.02    3.11   0
  -8  11   5   22.34    4.55   0
   8  11  -5   21.69    2.95   0
   8  11  -5   18.10    2.85   0
   8 -11  -5   23.95    4.55   0
  -7  11   5    0.02    3.47   0
   7  11  -5    4.16    2.80   0
   7  11  -5   -1.11    2.91   0
   7 -11  -5    4.75    3.50   0
   6  11  -5   89.04    3.13   0
   6 -11  -5   95.99    3.45   0
  -6  11   5   94.65    3.96   0
   6  11  -5  100.14    3.29   0
   5 -11  -5    4.62    2.74   0
   5  11  -5    5.28    2.69   0
   5  11  -5    8.11    2.80   0
  -5  11   5   10.74    3.29   0
  -4  11   5  268.18    3.94   0
   4 -11  -5  285.54    3.98   0
   4  11  -5  288.85    3.62   0
   4  11  -5  279.97    3.77   0
   3  11  -5    2.78    2.56   0
   3 -11  -5    6.63    2.58   0
   3  11  -5    1.80    2.57   0
  -3  11   5    9.92    2.95   0
   2 -11  -5  133.10    3.20   0
  -2  11   5  123.29    2.95   0
   2  11  -5  131.23    3.15   0
   2  11  -5  136.95    3.60   0
  -1  11   5   -3.44    2.93   0
   1  11  -5    1.27    2.48   0
   1  11  -5    5.71    3.30   0
   1 -11  -5    2.13    3.00   0
   0  11  -5  153.34    3.25   0
   0  11   5  144.10    3.03   0
   0  11  -5  156.22    3.89   0
   0 -11  -5  151.05    3.26   0
  -1 -11  -5   13.76    2.55   0
  -1  11  -5   11.57    3.10   0
   1  11   5    7.30    2.50   0
  -1  11  -5   12.79    3.41   0
  -2 -11  -5   77.17    2.85   0
   2  11   5   61.59    2.81   0
  -2  11  -5   65.31    3.85   0
  -2  11  -5   63.16    3.62   0
  -3 -11  -5   12.76    2.60   0
   3  11   5   11.51    2.56   0
  -3  11  -5   11.67    3.80   0
  -3  11  -5   12.05    4.59   0
   4  11   5  168.66    3.36   0
  -4 -11  -5  191.31    3.39   0
   5  11   5    6.52    2.87   0
  -5 -11  -5    3.92    2.84   0
  -6 -11  -5   61.80    3.19   0
   6  11   5   62.28    3.27   0
  -7 -11  -5    1.56    3.08   0
   7  11   5   11.03    3.23   0
  -8 -11  -5   11.59    3.51   0
   8  11   5   18.30    3.65   0
   9  11   5   -3.17    4.00   0
  11  12  -5    7.10    3.81   0
  11  12  -5   -2.08    3.71   0
  10  12  -5    7.83    3.54   0
  10  12  -5    0.14    3.41   0
  -9  12   5   22.48    5.73   0
   9  12  -5   26.16    3.52   0
   9 -12  -5   24.13    5.78   0
   9  12  -5   21.08    3.26   0
   8  12  -5   -1.25    2.86   0
  -8  12   5   -0.12    4.49   0
   8  12  -5    0.02    3.18   0
   8 -12  -5   -0.78    4.65   0
   7  12  -5   18.64    2.98   0
   7  12  -5   19.47    3.12   0
  -7  12   5   17.81    3.85   0
   7 -12  -5   22.55    3.85   0
   6  12  -5   21.26    2.82   0
   6  12  -5   21.54    3.02   0
  -6  12   5   15.22    3.02   0
   6 -12  -5   16.35    3.75   0
   5  12  -5  210.69    3.61   0
   5  12  -5  208.56    3.84   0
   5 -12  -5  210.88    4.69   0
  -5  12   5  208.69    3.93   0
  -4  12   5   16.85    3.36   0
   4  12  -5   23.62    2.72   0
   4  12  -5   22.23    2.97   0
   4 -12  -5   17.66    3.48   0
  -3  12   5  127.65    3.27   0
   3  12  -5  129.98    3.19   0
   3  12  -5  131.37    3.25   0
   3 -12  -5  143.70    3.36   0
  -2  12   5   36.79    2.67   0
   2  12  -5   43.74    2.80   0
   2  12  -5   39.56    2.99   0
   2 -12  -5   42.98    2.88   0
   1  12  -5  102.95    3.09   0
  -1  12   5   93.71    3.01   0
   1  12  -5   97.66    3.21   0
   1 -12  -5   96.99    3.10   0
   0 -12  -5    7.57    2.58   0
   0  12  -5    6.50    3.26   0
   0  12   5    6.39    2.56   0
   0  12  -5    4.30    2.79   0
  -1 -12  -5   77.97    3.06   0
   1  12   5   77.33    3.00   0
  -1  12  -5   69.34    3.64   0
  -1  12  -5   74.59    3.92   0
  -2 -12  -5   33.36    2.75   0
   2  12   5   29.17    2.71   0
  -2  12  -5   35.80    4.15   0
  -2  12  -5   41.94    3.94   0
   3  12   5  158.51    3.46   0
  -3  12  -5  157.92    5.22   0
  -3 -12  -5  165.47    3.51   0
  -3  12  -5  170.12    5.65   0
  -4 -12  -5   -1.44    2.82   0
   4  12   5    8.32    2.88   0
  -5 -12  -5  127.63    3.51   0
   5  12   5  109.38    3.45   0
  -6 -12  -5   21.08    3.19   0
   6  12   5   18.75    3.26   0
   7  12   5   10.94    3.49   0
  -7 -12  -5   14.94    3.35   0
  -8 -12  -5   -0.49    3.51   0
   8  12   5    2.02    3.71   0
  10  13  -5   10.07    3.90   0
  10  13  -5    8.11    3.55   0
   9  13  -5   -0.46    3.43   0
  -9  13   5    1.39    6.94   0
   9 -13  -5    1.60    6.83   0
   9  13  -5    3.39    3.38   0
  -8  13   5   12.83    4.98   0
   8  13  -5   13.89    3.21   0
   8  13  -5   14.86    3.52   0
   8 -13  -5   11.17    5.13   0
   7  13  -5    7.66    3.06   0
   7  13  -5    3.00    3.00   0
   7 -13  -5   11.30    4.73   0
  -7  13   5    5.95    4.69   0
   6 -13  -5   77.36    4.35   0
   6  13  -5   68.25    3.54   0
  -6  13   5   67.84    4.26   0
   6  13  -5   69.09    3.32   0
   5  13  -5    6.22    2.92   0
   5 -13  -5    6.54    3.11   0
   5  13  -5    6.57    3.18   0
  -5  13   5   10.80    3.69   0
  -4  13   5  164.85    4.28   0
   4  13  -5  173.06    4.05   0
   4 -13  -5  171.32    4.40   0
   4  13  -5  168.13    4.28   0
   3  13  -5   45.15    2.95   0
   3 -13  -5   43.18    3.59   0
  -3  13   5   44.79    3.00   0
   3  13  -5   46.44    3.19   0
   2  13  -5   62.01    3.62   0
   2 -13  -5   66.82    3.12   0
  -2  13   5   64.76    3.10   0
   2  13  -5   64.02    3.12   0
   1  13  -5   11.39    3.56   0
   1 -13  -5    6.42    3.50   0
  -1  13   5   11.50    2.71   0
   1  13  -5    9.45    2.77   0
   0 -13  -5   81.75    3.10   0
   0  13   5   83.12    3.01   0
   0  13  -5   80.14    3.50   0
   0  13  -5   75.80    3.81   0
  -1 -13  -5   22.49    2.78   0
  -1  13  -5   23.48    3.83   0
   1  13   5   22.97    2.80   0
  -1  13  -5   23.27    3.64   0
  -2  13  -5   66.30    4.48   0
   2  13   5   69.06    3.10   0
  -2 -13  -5   71.11    3.12   0
  -2  13  -5   67.95    4.40   0
  -3  13  -5    7.65    4.36   0
   3  13   5    9.97    2.98   0
  -3 -13  -5    7.12    3.07   0
  -3  13  -5    6.07    5.16   0
  -4 -13  -5   97.23    3.40   0
   4  13   5  105.95    3.37   0
   5  13   5   24.29    3.20   0
  -5 -13  -5   23.53    3.14   0
  -6 -13  -5    9.13    3.42   0
   6  13   5   16.95    3.37   0
  -7 -13  -5    3.30    3.43   0
   7  13   5    0.56    3.64   0
   9  14  -5    9.62    3.91   0
   9  14  -5   -7.93    3.59   0
   8 -14  -5   -2.01    5.22   0
  -8  14   5    0.69    5.23   0
   8  14  -5    1.59    3.51   0
   8  14  -5   -3.32    3.36   0
   7 -14  -5   18.17    4.39   0
   7  14  -5   14.82    3.54   0
  -7  14   5   20.15    4.36   0
   7  14  -5   10.30    3.24   0
   6 -14  -5    3.15    4.12   0
   6  14  -5    5.72    3.01   0
   6  14  -5    1.42    3.24   0
  -6  14   5    2.86    4.08   0
   5  14  -5   58.08    3.34   0
   5 -14  -5   69.65    4.28   0
   5  14  -5   57.79    3.40   0
  -5  14   5   58.81    3.42   0
  -4  14   5    7.22    3.17   0
   4  14  -5    7.77    3.03   0
   4 -14  -5    3.88    3.64   0
   4  14  -5    6.19    3.00   0
   3 -14  -5   37.96    3.25   0
   3  14  -5   34.22    3.29   0
  -3  14   5   34.88    3.02   0
   3  14  -5   42.98    3.14   0
  -2  14   5    9.61    2.80   0
   2  14  -5    3.32    2.87   0
   2 -14  -5    5.41    3.68   0
   2  14  -5    3.88    3.02   0
   1  14  -5   98.91    4.02   0
  -1  14   5   93.71    3.31   0
   1 -14  -5   98.58    3.45   0
   1  14  -5   94.53    3.68   0
   0  14   5    6.57    2.90   0
   0  14  -5    4.52    3.72   0
   0  14  -5    2.40    3.72   0
   0 -14  -5    8.80    3.02   0
   1  14   5   84.36    3.28   0
  -1  14  -5   73.70    4.29   0
  -1  14  -5   84.92    4.68   0
  -1 -14  -5   79.42    3.28   0
  -2  14  -5    3.42    3.71   0
   2  14   5    3.80    3.03   0
  -2  14  -5    0.73    4.11   0
  -2 -14  -5    6.16    3.16   0
  -3 -14  -5   44.84    3.26   0
   3  14   5   24.51    3.27   0
  -3  14  -5   34.86    5.31   0
  -3  14  -5   39.63    5.80   0
   4  14   5    4.40    3.33   0
  -4 -14  -5    6.08    3.24   0
  -5 -14  -5   36.83    3.61   0
   5  14   5   33.31    3.58   0
  -6 -14  -5    1.71    3.49   0
   6  14   5    0.73    3.63   0
   8  15  -5   10.05    3.78   0
  -8  15   5   15.38    6.51   0
   8  15  -5    8.91    4.02   0
   7 -15  -5    3.91    4.73   0
   7  15  -5    0.23    3.73   0
   7  15  -5    2.80    3.48   0
  -7  15   5    4.57    5.38   0
   6 -15  -5   30.69    4.77   0
   6  15  -5   24.82    3.82   0
   6  15  -5   32.71    3.57   0
  -6  15   5   33.28    3.79   0
   5 -15  -5    4.92    4.35   0
   5  15  -5    0.87    3.35   0
   5  15  -5    6.00    3.15   0
  -5  15   5    1.82    4.23   0
  -4  15   5   29.54    4.21   0
   4  15  -5   38.48    3.65   0
   4  15  -5   44.87    3.40   0
   4 -15  -5   51.05    3.67   0
  -3  15   5   11.10    3.83   0
   3  15  -5    5.74    4.08   0
   3  15  -5    2.77    3.11   0
   3 -15  -5    4.21    3.95   0
  -2  15   5   37.42    3.29   0
   2  15  -5   37.12    3.48   0
   2  15  -5   38.05    3.22   0
   2 -15  -5   36.21    4.12   0
  -1  15   5    8.68    3.16   0
   1  15  -5    1.00    3.11   0
   1  15  -5   -3.41    3.40   0
   1 -15  -5    4.65    3.18   0
   0  15  -5   85.53    3.83   0
   0  15  -5   77.60    3.58   0
   0  15   5   73.66    3.42   0
   0 -15  -5   80.67    3.59   0
  -1 -15  -5    6.90    3.29   0
  -1  15  -5    5.02    4.06   0
   1  15   5    1.80    3.08   0
  -1  15  -5    3.04    4.37   0
  -2  15  -5   30.14    4.89   0
  -2 -15  -5   38.08    3.48   0
   2  15   5   32.33    3.38   0
  -2  15  -5   38.36    5.41   0
  -3 -15  -5    7.80    3.33   0
   3  15   5    6.16    3.33   0
  -3  15  -5    5.06    5.60   0
  -3  15  -5    6.72    6.57   0
  -4 -15  -5   31.02    3.70   0
   4  15   5   19.66    3.66   0
   5  15   5   -3.59    3.65   0
  -5 -15  -5    4.42    3.54   0
   6  16  -5    6.48    4.01   0
   6  16  -5    9.55    4.58   0
   6 -16  -5    7.13    5.02   0
  -6  16   5    6.44    3.95   0
   5  16  -5   39.69    4.02   0
   5 -16  -5   42.99    3.98   0
   5  16  -5   21.18    3.70   0
  -5  16   5   27.13    4.81   0
  -4  16   5    3.73    4.32   0
   4  16  -5    2.45    3.71   0
   4  16  -5   -5.86    3.49   0
   4 -16  -5    3.03    4.47   0
  -3  16   5   24.84    4.42   0
   3  16  -5   27.88    4.36   0
   3  16  -5   13.72    4.54   0
   3 -16  -5   25.02    3.68   0
  -2  16   5   12.26    3.39   0
   2 -16  -5   12.67    4.37   0
   2  16  -5    7.82    3.39   0
   2  16  -5    4.46    3.70   0
  -1  16   5   30.20    3.59   0
   1  16  -5   28.01    3.52   0
   1 -16  -5   27.23    3.61   0
   1  16  -5   29.42    3.76   0
   0  16  -5    0.45    4.38   0
   0  16   5    1.36    3.26   0
   0 -16  -5    0.08    4.17   0
   0  16  -5    9.00    4.50   0
  -1  16  -5   18.74    4.54   0
   1  16   5   22.36    3.53   0
  -1  16  -5   29.27    4.82   0
  -1 -16  -5   20.00    3.67   0
  -2 -16  -5   14.28    3.46   0
  -2  16  -5   20.39    4.90   0
  -2  16  -5   11.04    4.55   0
   2  16   5   10.70    3.57   0
  -3  16  -5   20.01    8.02   0
   3  16   5   28.79    3.81   0
  -3  16  -5   18.85    7.34   0
  -3 -16  -5    9.32    3.72   0
   4  16   5    1.37    3.86   0
  -4 -16  -5    3.11    3.86   0
  -4  17   5   17.21    4.99   0
   4  17  -5   22.22    3.87   0
   4  17  -5   11.82    5.20   0
   4 -17  -5   23.00    4.19   0
  -3  17   5    5.38    3.63   0
   3 -17  -5    5.55    3.92   0
   3  17  -5    5.81    3.76   0
   3  17  -5    6.70    4.05   0
  -2  17   5   11.92    3.84   0
   2  17  -5    6.10    3.69   0
   2  17  -5   11.16    3.97   0
   2 -17  -5   11.76    3.90   0
   1  17  -5    5.26    4.53   0
  -1  17   5   -0.42    3.66   0
   1  17  -5    0.17    5.00   0
   1 -17  -5    6.64    3.95   0
   0  17  -5   11.83    5.15   0
   0  17  -5    8.17    4.84   0
   0 -17  -5   13.90    3.83   0
   0  17   5   11.75    3.73   0
   1  17   5   11.31    3.84   0
  -1 -17  -5    0.94    3.84   0
  -1  17  -5    7.82    6.10   0
  -1  17  -5    3.88    4.89   0
  -2  17  -5   25.32    5.80   0
   2  17   5   18.61    3.98   0
  -2  17  -5   24.72    6.26   0
  -2 -17  -5   12.70    3.92   0
  14   0  -6    1.69    3.59   0
  14   0  -6   -0.01    3.90   0
  12   0  -6   87.95    3.44   0
  12   0  -6   88.81    3.63   0
  10   0  -6   68.98    3.53   0
   8   0  -6  147.51    3.26   0
  -6   0   6  320.79    3.85   0
   6   0  -6  323.87    3.81   0
  -4   0   6  472.19    4.26   0
   4   0  -6  483.43    4.26   0
   2   0  -6 2318.89    8.35   0
  -2   0   6 2500.67    8.63   0
   0   0  -6   48.12    2.43   0
   0   0   6   43.98    2.54   0
  -2   0  -6  643.99    4.87   0
   2   0   6  693.50    5.13   0
   4   0   6  778.63    6.06   0
  -4   0  -6  778.10    5.67   0
   6   0   6  276.74    4.74   0
  -6   0  -6  282.38    3.85   0
   8   0   6   90.05    3.61   0
  -8   0  -6   96.21    3.84   0
  10   0   6   22.64    4.64   0
  14   1  -6    2.99    4.41   0
  14  -1  -6   -0.76    4.49   0
  14   1  -6   -0.92    4.65   0
  14  -1  -6    8.47    4.66   0
  13  -1  -6   16.33    4.07   0
  13   1  -6    9.68    3.44   0
  13   1  -6   19.41    3.94   0
  13  -1  -6   22.09    4.19   0
  12  -1  -6    2.93    3.68   0
  12   1  -6    4.43    3.98   0
  12   1  -6   -0.65    3.74   0
  12  -1  -6   -1.72    3.81   0
  11   1  -6  139.05    3.63   0
  11   1  -6  142.31    3.48   0
  11  -1  -6  144.46    4.36   0
  10   1  -6    2.18    2.56   0
  10  -1  -6   -0.10    2.53   0
   9   1  -6   32.63    2.83   0
   9  -1  -6   39.03    3.27   0
  -8   1   6   52.21    2.79   0
   8   1  -6   53.01    2.74   0
   8  -1  -6   55.00    2.73   0
  -7   1   6  780.97    5.16   0
   7   1  -6  791.23    5.33   0
   7  -1  -6  796.10    5.36   0
  -6  -1   6   93.61    2.84   0
  -6   1   6   96.48    2.95   0
   6   1  -6   97.59    2.94   0
   6  -1  -6   91.33    2.99   0
  -5  -1   6  306.13    3.60   0
  -5   1   6  315.46    3.65   0
   5   1  -6  313.98    3.66   0
   5  -1  -6  303.31    3.60   0
  -4  -1   6  216.66    3.29   0
  -4   1   6  226.93    3.41   0
   4   1  -6  217.25    3.26   0
   4  -1  -6  219.31    3.84   0
   3  -1  -6 1803.92    7.52   0
  -3  -1   6 1812.56    7.47   0
  -3   1   6 1878.94    7.59   0
   3   1  -6 1809.07    7.32   0
   2  -1  -6   38.37    2.60   0
  -2  -1   6   30.93    2.68   0
  -2   1   6   44.83    2.63   0
   2   1  -6   28.97    2.74   0
   1   1  -6 1369.67    6.80   0
   1  -1  -6 1256.28    6.46   0
  -1  -1   6 1416.54    6.84   0
  -1   1   6 1305.49    6.51   0
   0   1  -6  439.96    4.37   0
   0  -1  -6  455.09    4.17   0
   0  -1   6  482.39    4.53   0
   0   1   6  466.08    4.19   0
   1   1   6  343.80    3.91   0
  -1   1  -6  337.59    4.06   0
  -1  -1  -6  324.97    3.74   0
   1  -1   6  345.76    4.11   0
   2   1   6   22.30    2.51   0
  -2   1  -6   23.20    2.84   0
  -2  -1  -6   24.74    2.82   0
   2  -1   6   22.96    2.47   0
   3   1   6  890.95    5.62   0
  -3   1  -6  886.23    6.05   0
   3  -1   6  939.85    6.20   0
  -3  -1  -6  904.86    5.32   0
  -4   1  -6  137.97    3.08   0
   4   1   6  141.42    3.28   0
  -4  -1  -6  142.43    3.02   0
   4  -1   6  150.72    3.92   0
   5   1   6  254.68    4.28   0
  -5   1  -6  240.15    3.95   0
  -5  -1  -6  243.77    3.97   0
   5  -1   6  255.50    4.12   0
   6   1   6   35.43    2.85   0
  -6   1  -6   28.72    3.21   0
  -6  -1  -6   33.37    3.04   0
   6  -1   6   36.60    3.53   0
   7   1   6  246.17    4.62   0
  -7  -1  -6  247.10    4.30   0
  -7   1  -6  240.37    4.56   0
   7  -1   6  244.71    4.44   0
   8   1   6   31.24    3.81   0
  -8  -1  -6   38.03    3.46   0
  -8   1  -6   29.61    3.61   0
   8  -1   6   34.67    4.07   0
   9   1   6   21.76    4.20   0
  -9  -1  -6   23.71    3.78   0
   9  -1   6   22.19    4.90   0
  10   1   6    3.17    4.58   0
  10  -1   6    3.72    5.22   0
  11   1   6   15.51    5.18   0
  11  -1   6   20.89    7.25   0
  11  -1   6   20.92    7.46   0
  14  -2  -6    1.22    4.74   0
  14   2  -6    4.00    3.72   0
  14  -2  -6    2.11    4.61   0
  14   2  -6   -0.92    4.53   0
  13  -2  -6    3.44    3.31   0
  13   2  -6    0.29    3.42   0
  13   2  -6    0.99    3.94   0
  13  -2  -6    0.93    4.31   0
  12  -2  -6   70.18    4.09   0
  12   2  -6   69.94    3.46   0
  12   2  -6   63.24    3.57   0
  12  -2  -6   63.82    3.69   0
  11   2  -6    1.73    2.81   0
  11   2  -6    3.62    2.99   0
  11  -2  -6    3.81    3.53   0
  10   2  -6   84.78    3.24   0
  10  -2  -6   85.45    3.75   0
   9   2  -6   -2.33    2.43   0
   9  -2  -6    5.49    3.15   0
   8   2  -6  273.50    3.64   0
  -8   2   6  263.06    3.73   0
   8  -2  -6  281.73    3.91   0
  -7   2   6   36.71    2.75   0
   7   2  -6   35.21    2.74   0
   7  -2  -6   33.19    2.74   0
  -6   2   6  246.03    4.02   0
   6   2  -6  234.49    3.50   0
  -6  -2   6  244.44    3.47   0
   6  -2  -6  238.92    3.60   0
   5  -2  -6   61.75    2.66   0
  -5  -2   6   68.74    2.63   0
  -5   2   6   69.61    2.57   0
   5   2  -6   69.31    2.55   0
   4  -2  -6  135.58    3.01   0
  -4  -2   6  128.67    2.80   0
  -4   2   6  125.09    2.99   0
   4   2  -6  133.50    2.83   0
   3  -2  -6  588.98    4.60   0
  -3  -2   6  610.63    4.67   0
  -3   2   6  586.01    4.71   0
   3   2  -6  563.00    4.57   0
   2  -2  -6 2261.61    8.12   0
  -2  -2   6 2379.18    8.73   0
  -2   2   6 2502.04    8.44   0
   2   2  -6 2394.36    8.59   0
   1  -2  -6  468.36    4.22   0
  -1  -2   6  493.54    4.94   0
  -1   2   6  479.79    4.27   0
   1   2  -6  506.09    4.55   0
   0   2   6  231.07    3.35   0
   0   2  -6  235.32    3.70   0
   0  -2  -6  225.39    3.32   0
   0  -2   6  234.51    3.72   0
   1   2   6  223.62    3.30   0
  -1   2  -6  211.61    3.79   0
  -1  -2  -6  209.81    3.23   0
   1  -2   6  220.00    3.48   0
   2   2   6  399.76    4.34   0
  -2   2  -6  391.37    4.52   0
   2  -2   6  423.10    4.87   0
  -2  -2  -6  401.27    3.80   0
  -3  -2  -6   21.31    2.32   0
   3   2   6   27.02    2.51   0
   3  -2   6   27.01    3.22   0
  -3   2  -6   25.47    2.45   0
   4   2   6  243.16    3.56   0
  -4  -2  -6  239.87    3.33   0
   4  -2   6  252.88    4.07   0
  -4   2  -6  233.61    4.07   0
   5   2   6   82.18    2.94   0
  -5   2  -6   82.09    2.85   0
  -5  -2  -6   76.03    2.72   0
   5  -2   6   80.91    3.85   0
   6   2   6  281.06    4.54   0
   6  -2   6  293.74    5.20   0
  -6   2  -6  285.05    4.61   0
  -6  -2  -6  304.14    4.26   0
   7   2   6   25.07    2.97   0
  -7   2  -6   19.37    3.39   0
  -7  -2  -6   18.04    2.74   0
   7  -2   6   20.70    3.84   0
  -8   2  -6  152.58    4.64   0
  -8  -2  -6  160.28    3.59   0
   8   2   6  144.11    3.79   0
   8  -2   6  146.06    5.56   0
  -9  -2  -6   20.26    3.62   0
   9   2   6   13.77    4.16   0
   9  -2   6   19.92    5.53   0
  10   2   6   10.96    3.86   0
  10  -2   6   15.20    7.16   0
  11   2   6    6.48    5.16   0
  14  -3  -6    3.30    4.78   0
  14   3  -6    3.39    3.72   0
  14  -3  -6    2.89    4.65   0
  14   3  -6    1.49    3.97   0
  13  -3  -6   16.28    4.37   0
  13  -3  -6   16.51    4.21   0
  13   3  -6   17.74    4.32   0
  13   3  -6   14.73    3.38   0
  12  -3  -6    2.63    3.94   0
  12   3  -6   -1.92    3.01   0
  12  -3  -6    2.86    3.70   0
  12   3  -6    5.06    3.80   0
  11  -3  -6   65.05    3.49   0
  11   3  -6   75.48    3.14   0
  11   3  -6   72.85    3.34   0
  10  -3  -6   10.99    2.81   0
  10   3  -6   12.17    3.28   0
  10   3  -6    8.43    2.55   0
   9  -3  -6   89.18    3.10   0
   9   3  -6   97.49    2.93   0
   8  -3  -6    5.58    2.68   0
   8   3  -6   -1.82    2.58   0
  -8   3   6    9.21    2.62   0
   7  -3  -6  729.87    5.34   0
  -7   3   6  750.10    5.39   0
   7   3  -6  718.37    4.94   0
   6  -3  -6   86.43    3.04   0
  -6   3   6   92.21    2.94   0
   6   3  -6   92.66    2.89   0
   5  -3  -6  195.31    3.31   0
  -5  -3   6  208.11    3.24   0
  -5   3   6  193.03    3.26   0
   5   3  -6  191.79    3.14   0
   4  -3  -6  149.51    3.08   0
  -4  -3   6  161.98    2.94   0
  -4   3   6  152.31    2.97   0
   4   3  -6  162.27    2.96   0
   3  -3  -6  922.50    5.50   0
  -3  -3   6  970.10    5.58   0
   3   3  -6 1009.30    5.68   0
  -3   3   6  967.30    5.62   0
   2  -3  -6   -1.80    2.37   0
  -2  -3   6    1.78    2.45   0
   2   3  -6    8.70    2.60   0
  -2   3   6    4.65    2.30   0
   1  -3  -6 1490.86    6.64   0
  -1  -3   6 1632.89    7.36   0
  -1   3   6 1673.05    6.90   0
   1   3  -6 1673.16    7.50   0
   0   3  -6  226.20    4.08   0
   0   3   6  219.85    3.24   0
   0  -3  -6  214.87    3.28   0
   0  -3   6  230.45    3.65   0
   1   3   6  648.34    4.65   0
  -1   3  -6  677.93    5.28   0
   1  -3   6  709.41    5.39   0
  -1  -3  -6  646.34    4.56   0
   2   3   6   42.67    2.56   0
  -2   3  -6   47.73    2.56   0
   2  -3   6   51.48    2.67   0
  -2  -3  -6   46.29    2.51   0
  -3  -3  -6  463.82    4.15   0
   3   3   6  435.84    4.28   0
  -3   3  -6  438.33    4.65   0
   3  -3   6  465.13    4.96   0
   4   3   6   60.94    2.67   0
  -4  -3  -6   62.97    2.46   0
   4  -3   6   60.91    3.50   0
  -4   3  -6   60.65    3.14   0
   5   3   6   79.77    2.91   0
  -5   3  -6   77.96    3.71   0
   5  -3   6   81.92    3.68   0
  -5  -3  -6   82.47    2.65   0
  -6  -3  -6   12.61    2.49   0
   6   3   6    8.14    2.69   0
   6  -3   6    9.86    3.43   0
  -6   3  -6   10.43    3.51   0
  -7   3  -6  248.11    5.55   0
   7   3   6  227.14    3.78   0
  -7  -3  -6  241.14    4.28   0
   7  -3   6  245.12    6.38   0
  -8  -3  -6   22.04    2.87   0
   8   3   6   19.45    3.81   0
   8  -3   6   20.60    5.22   0
   9   3   6   40.14    3.60   0
  -9  -3  -6   42.86    3.92   0
  10   3   6   -0.93    3.68   0
  11   3   6    8.35    4.29   0
  14   4  -6    7.50    3.81   0
  14  -4  -6    5.33    5.49   0
  14  -4  -6    5.55    5.69   0
  14   4  -6    0.54    4.02   0
  13  -4  -6    2.07    4.37   0
  13  -4  -6    6.24    4.89   0
  13   4  -6    7.57    4.09   0
  13   4  -6   -1.49    3.54   0
  12  -4  -6   50.47    4.10   0
  12  -4  -6   49.92    4.37   0
  12   4  -6   48.67    3.52   0
  12   4  -6   45.45    3.37   0
  11  -4  -6    5.12    3.80   0
  11   4  -6    9.82    2.87   0
  11   4  -6    8.97    3.00   0
  10  -4  -6   45.52    3.69   0
  10   4  -6   48.33    2.87   0
  10   4  -6   49.05    3.48   0
   9  -4  -6   14.50    3.37   0
  -9   4   6    7.49    3.26   0
   9   4  -6    8.35    2.56   0
   8  -4  -6  218.42    3.73   0
   8   4  -6  234.21    3.41   0
  -8   4   6  231.87    3.70   0
   7  -4  -6   66.43    2.96   0
   7   4  -6   63.26    2.82   0
  -7   4   6   63.17    3.51   0
   6  -4  -6  684.60    5.42   0
   6   4  -6  693.52    4.73   0
  -6   4   6  705.24    5.10   0
   5  -4  -6    5.49    2.51   0
   5   4  -6    5.17    2.31   0
  -5   4   6    5.69    2.37   0
   4  -4  -6  203.98    3.26   0
   4   4  -6  218.80    3.23   0
  -4   4   6  215.84    3.26   0
   3  -4  -6   10.77    2.22   0
   3   4  -6    4.98    2.26   0
  -3  -4   6    4.90    2.18   0
  -3   4   6    3.48    2.18   0
   2  -4  -6  604.97    4.50   0
  -2  -4   6  643.53    4.72   0
   2   4  -6  632.14    5.10   0
  -2   4   6  639.08    4.62   0
  -1   4   6  149.73    2.91   0
  -1  -4   6  157.23    3.18   0
   1  -4  -6  140.61    2.93   0
   1   4  -6  168.61    3.33   0
   0   4   6  278.86    3.37   0
   0  -4   6  278.30    4.12   0
   0  -4  -6  265.01    3.36   0
   0   4  -6  282.01    3.74   0
  -1   4  -6  261.50    3.88   0
   1   4   6  254.09    3.41   0
   1  -4   6  253.32    4.21   0
  -1  -4  -6  250.28    3.34   0
  -2  -4  -6 1029.20    5.41   0
  -2   4  -6  987.64    6.73   0
   2   4   6 1018.49    5.55   0
   2  -4   6 1099.46    7.44   0
   3  -4   6    7.28    3.06   0
  -3  -4  -6    6.70    2.38   0
   3   4   6    1.34    2.46   0
  -3   4  -6    5.87    2.99   0
   4   4   6  221.11    3.34   0
  -4  -4  -6  220.09    3.22   0
   4  -4   6  233.29    4.74   0
  -4   4  -6  210.53    4.30   0
  -5   4  -6   58.24    3.31   0
   5   4   6   57.68    2.73   0
   5  -4   6   63.97    4.06   0
  -5  -4  -6   62.77    2.63   0
  -6  -4  -6   69.25    2.77   0
   6  -4   6   68.19    4.40   0
  -6   4  -6   66.34    4.38   0
   6   4   6   68.76    2.92   0
   7  -4   6    3.05    4.95   0
   7   4   6    2.13    2.80   0
  -7  -4  -6   -0.36    2.62   0
  -7   4  -6    0.24    4.66   0
  -8  -4  -6  104.41    3.36   0
   8   4   6  100.06    4.20   0
  -9  -4  -6    6.72    3.70   0
   9   4   6    0.33    3.17   0
  10   4   6   36.44    3.95   0
  11   4   6    2.49    4.28   0
  14   5  -6    2.31    3.95   0
  14  -5  -6    0.19    5.77   0
  14   5  -6   -3.05    4.03   0
  14  -5  -6    4.23    5.89   0
  13  -5  -6   19.53    5.20   0
  13   5  -6   19.08    3.43   0
  13  -5  -6   12.61    4.65   0
  13   5  -6   15.93    3.61   0
  12  -5  -6    2.42    4.07   0
  12   5  -6    5.43    3.28   0
  12  -5  -6    1.65    3.86   0
  12   5  -6   -0.16    3.15   0
  11   5  -6   38.62    3.92   0
  11  -5  -6   35.20    4.07   0
  11   5  -6   45.59    3.10   0
  10   5  -6   27.56    2.84   0
  10  -5  -6   18.84    2.84   0
  10   5  -6   16.86    2.81   0
   9  -5  -6   15.53    2.77   0
  -9   5   6   16.10    2.75   0
   9   5  -6   14.22    2.76   0
   9   5  -6   14.06    2.68   0
   8  -5  -6   74.27    3.60   0
  -8   5   6   74.66    3.00   0
   8   5  -6   69.47    2.97   0
  -7   5   6  548.28    4.85   0
   7  -5  -6  527.19    5.13   0
   7   5  -6  541.71    4.53   0
   6  -5  -6   26.81    2.77   0
   6   5  -6   27.71    2.63   0
  -6   5   6   29.62    2.75   0
   5   5  -6  758.56    4.95   0
   5  -5  -6  721.14    4.99   0
  -5   5   6  775.03    5.27   0
   4  -5  -6    7.13    2.47   0
  -4   5   6   -0.86    2.24   0
   4   5  -6    3.64    2.38   0
   3  -5  -6  422.15    3.94   0
  -3   5   6  318.50    3.59   0
   3   5  -6  323.96    3.73   0
  -2   5   6    1.11    2.23   0
  -2  -5   6    6.10    2.33   0
   2  -5  -6    4.46    2.26   0
   2   5  -6    8.26    2.12   0
  -1   5   6  198.29    3.07   0
  -1  -5   6  192.34    3.31   0
   1  -5  -6  195.09    3.10   0
   1   5  -6  202.99    3.47   0
   0   5   6   52.51    2.48   0
   0  -5   6   62.79    2.61   0
   0   5  -6   62.91    3.22   0
   0  -5  -6   54.43    2.55   0
   1   5   6  988.57    5.31   0
   1  -5   6 1035.72    6.63   0
  -1   5  -6 1008.68    6.60   0
  -1  -5  -6 1014.48    5.27   0
  -2  -5  -6  122.24    2.84   0
  -2   5  -6  138.74    3.90   0
   2  -5   6  134.72    3.93   0
   2   5   6  121.23    2.95   0
   3   5   6 1074.11    5.59   0
  -3  -5  -6 1134.01    5.60   0
   3  -5   6 1116.13    8.11   0
  -3   5  -6 1053.63    7.52   0
   4   5   6   65.36    2.71   0
   4  -5   6   63.45    4.16   0
  -4  -5  -6   64.19    2.66   0
  -4   5  -6   64.77    3.85   0
  -5   5  -6   53.80    3.82   0
   5   5   6   48.37    2.78   0
   5  -5   6   59.63    4.71   0
  -5  -5  -6   61.16    2.60   0
  -6  -5  -6    2.93    2.38   0
   6   5   6    3.86    2.45   0
  -6   5  -6    3.81    4.68   0
   7   5   6   23.90    3.57   0
  -7  -5  -6   34.33    2.80   0
  -8  -5  -6    1.61    2.87   0
   8   5   6   -3.42    3.89   0
   9   5   6   57.05    3.71   0
  -9  -5  -6   58.57    4.08   0
  10   5   6   -1.03    3.81   0
  13   6  -6    4.28    3.50   0
  13   6  -6    0.54    3.60   0
  13  -6  -6    3.83    5.22   0
  13  -6  -6    5.52    5.18   0
  12   6  -6   25.41    3.29   0
  12  -6  -6   33.65    4.42   0
  12   6  -6   36.57    3.45   0
  12  -6  -6   30.87    4.17   0
  11  -6  -6    7.84    3.88   0
  11   6  -6   15.38    3.66   0
  11   6  -6    8.62    2.97   0
  10  -6  -6   21.76    3.65   0
  10   6  -6   18.87    2.89   0
  10   6  -6   20.04    2.80   0
   9   6  -6    9.81    2.70   0
   9  -6  -6   15.47    3.35   0
  -9   6   6   11.30    3.40   0
   9   6  -6    6.56    2.71   0
   8  -6  -6  100.71    3.22   0
  -8   6   6  106.72    3.28   0
   8   6  -6   91.69    3.02   0
   8   6  -6  109.59    2.94   0
   7  -6  -6   17.63    2.61   0
   7   6  -6   12.89    2.56   0
  -7   6   6   11.11    3.31   0
   6  -6  -6  681.86    5.20   0
   6   6  -6  726.97    4.85   0
  -6   6   6  691.37    5.25   0
   5  -6  -6   37.09    2.76   0
   5   6  -6   37.68    2.52   0
  -5   6   6   43.49    2.66   0
   4   6  -6  498.64    4.35   0
   4  -6  -6  518.72    4.49   0
  -4   6   6  497.44    4.33   0
   3   6  -6   11.07    2.40   0
   3  -6  -6   17.07    2.46   0
  -3   6   6   12.96    2.32   0
  -2   6   6   93.01    2.71   0
   2   6  -6   95.57    2.81   0
   2  -6  -6   89.36    2.74   0
  -1   6   6    8.18    2.22   0
   1   6  -6   13.21    2.81   0
   1  -6  -6   10.47    2.32   0
   0   6   6  286.48    3.32   0
   0   6  -6  311.75    4.31   0
   0  -6  -6  291.28    3.34   0
  -1  -6  -6  150.87    2.87   0
   1   6   6  152.77    2.84   0
  -1   6  -6  154.28    3.91   0
  -2   6  -6 1188.90    7.77   0
  -2  -6  -6 1181.34    5.61   0
   2   6   6 1171.40    5.62   0
   3   6   6   36.23    2.60   0
  -3  -6  -6   41.73    2.55   0
  -3   6  -6   35.48    3.81   0
   4   6   6  378.42    3.96   0
  -4  -6  -6  408.00    3.90   0
  -4   6  -6  361.93    5.80   0
   5   6   6   19.30    2.70   0
  -5   6  -6   16.44    4.43   0
  -5  -6  -6   14.67    2.30   0
  -6  -6  -6   18.10    2.59   0
   6   6   6   22.08    3.36   0
   7   6   6   20.69    2.94   0
  -7  -6  -6   24.43    2.81   0
   8   6   6   54.20    3.37   0
  -8  -6  -6   48.41    3.14   0
   9   6   6   -0.49    3.42   0
  -9  -6  -6   -2.76    3.18   0
  10   6   6   47.02    4.02   0
  13   7  -6    3.38    3.61   0
  13  -7  -6    6.37    6.69   0
  13   7  -6    8.02    3.68   0
  13  -7  -6   11.21    6.69   0
  12   7  -6   -1.36    3.24   0
  12  -7  -6    2.51    4.87   0
  12   7  -6   -1.97    3.38   0
  12  -7  -6   -2.07    4.84   0
  11  -7  -6   36.35    4.80   0
  11   7  -6   49.15    3.22   0
  11   7  -6   33.75    3.26   0
  10   7  -6    0.43    2.84   0
  10   7  -6    7.00    2.88   0
  10  -7  -6    8.30    3.66   0
  -9   7   6   70.43    3.83   0
   9   7  -6   72.57    3.02   0
   9   7  -6   74.11    2.95   0
   9  -7  -6   67.33    3.70   0
   8   7  -6   38.38    2.74   0
   8   7  -6   38.65    2.77   0
  -8   7   6   34.12    2.83   0
   8  -7  -6   34.46    2.88   0
   7   7  -6  155.62    3.16   0
   7  -7  -6  151.23    3.99   0
  -7   7   6  158.27    4.01   0
   7   7  -6  156.83    3.07   0
   6   7  -6   98.11    2.94   0
   6  -7  -6   93.04    2.92   0
  -6   7   6   95.20    3.43   0
   5   7  -6  245.51    3.49   0
   5  -7  -6  240.09    3.54   0
  -5   7   6  235.01    3.59   0
   4   7  -6   11.44    2.47   0
   4  -7  -6   11.11    2.50   0
  -4   7   6   11.56    2.43   0
  -3   7   6  274.07    3.52   0
   3   7  -6  293.82    4.20   0
   3  -7  -6  274.02    3.57   0
  -2   7   6   39.05    2.52   0
   2   7  -6   41.28    2.64   0
   2  -7  -6   39.33    2.61   0
  -1   7   6  352.15    3.73   0
   1   7  -6  375.33    4.08   0
   1  -7  -6  377.47    3.84   0
   0  -7  -6    5.09    2.30   0
   0   7   6    0.70    1.63   0
   0   7  -6    1.13    2.54   0
  -1  -7  -6  390.62    3.69   0
   1   7   6  410.03    3.75   0
  -1   7  -6  407.93    5.08   0
  -2   7  -6    5.37    3.18   0
   2   7   6    3.92    2.37   0
  -2  -7  -6    1.97    2.28   0
  -3   7  -6  240.16    4.74   0
   3   7   6  253.96    3.46   0
  -3  -7  -6  269.62    3.44   0
   4   7   6   29.55    2.66   0
  -4   7  -6   26.18    4.22   0
  -4  -7  -6   28.94    2.62   0
  -5  -7  -6  112.03    3.00   0
   5   7   6  107.39    3.08   0
  -6  -7  -6   40.49    2.76   0
   6   7   6   46.13    2.90   0
   7   7   6   66.98    3.35   0
  -7  -7  -6   68.52    3.21   0
   8   7   6    2.89    3.14   0
  -8  -7  -6    0.64    3.01   0
  -9  -7  -6   30.88    3.52   0
   9   7   6   37.00    3.78   0
  10   7   6    7.99    4.02   0
  13   8  -6    4.10    3.75   0
  13   8  -6   -2.77    3.92   0
  12  -8  -6    7.63    5.66   0
  12  -8  -6    6.93    5.82   0
  12   8  -6   10.69    3.40   0
  12   8  -6    6.27    3.48   0
  11   8  -6   12.28    3.22   0
  11   8  -6    3.23    3.25   0
  11  -8  -6    4.71    4.77   0
  10   8  -6   74.06    3.30   0
  10  -8  -6   69.38    4.32   0
  10   8  -6   81.33    3.28   0
   9   8  -6    7.29    2.85   0
  -9   8   6    7.96    3.66   0
   9   8  -6    7.72    2.93   0
   9  -8  -6    6.68    3.69   0
   8   8  -6  117.95    3.26   0
   8   8  -6  132.40    3.04   0
  -8   8   6  122.14    4.04   0
   8  -8  -6  120.05    4.08   0
   7   8  -6   -0.96    2.54   0
  -7   8   6    1.46    2.58   0
   7  -8  -6    1.91    2.66   0
   7   8  -6   -1.98    2.33   0
   6   8  -6   78.69    2.73   0
   6   8  -6   73.56    2.87   0
  -6   8   6   74.25    2.89   0
   6  -8  -6   73.55    2.90   0
   5   8  -6   60.20    2.61   0
   5   8  -6   50.66    2.85   0
   5  -8  -6   47.17    3.33   0
  -5   8   6   50.87    2.69   0
   4   8  -6  232.59    3.42   0
   4  -8  -6  210.66    3.46   0
  -4   8   6  220.55    3.84   0
  -3   8   6   54.62    2.69   0
   3   8  -6   58.42    2.83   0
   3  -8  -6   54.91    2.75   0
   2  -8  -6  657.87    4.76   0
  -2   8   6  663.38    4.73   0
   2   8  -6  729.47    5.20   0
   1  -8  -6   14.67    2.51   0
  -1   8   6   12.29    2.48   0
   1   8  -6   10.90    2.69   0
   0  -8  -6  710.22    4.69   0
   0   8   6  700.74    4.64   0
   0   8  -6  734.63    5.55   0
   1   8   6   13.73    2.46   0
  -1  -8  -6   18.92    2.43   0
  -1   8  -6   17.12    3.19   0
   2   8   6   80.34    2.63   0
  -2  -8  -6   81.19    2.59   0
  -2   8  -6   84.04    3.84   0
   3   8   6   43.63    2.65   0
  -3   8  -6   30.64    3.94   0
  -3  -8  -6   29.28    2.49   0
  -4   8  -6   81.22    4.78   0
  -4   8  -6   95.30    5.07   0
   4   8   6   87.25    2.95   0
  -4  -8  -6   91.64    2.92   0
   5   8   6    5.15    2.69   0
  -5  -8  -6    3.06    2.54   0
   6   8   6  193.98    3.67   0
  -6  -8  -6  219.37    3.72   0
  -7  -8  -6   10.71    2.88   0
   7   8   6    5.65    3.07   0
   8   8   6   54.73    3.62   0
  -8  -8  -6   52.26    3.45   0
   9   8   6    4.87    3.68   0
  -9  -8  -6    1.49    4.21   0
  12   9  -6    8.71    3.59   0
  12  -9  -6   -0.83    9.78   0
  12   9  -6   -1.96    3.71   0
  12  -9  -6    1.94    9.43   0
  11  -9  -6   27.07    5.23   0
  11   9  -6   28.85    3.45   0
  11   9  -6   23.72    3.53   0
  10  -9  -6    3.29    4.65   0
  10   9  -6    6.97    3.10   0
  10   9  -6    4.71    3.07   0
   9   9  -6  157.67    3.64   0
  -9   9   6  153.95    4.80   0
   9   9  -6  170.20    3.47   0
   9  -9  -6  148.76    4.73   0
  -8   9   6   28.03    3.62   0
   8   9  -6   24.99    2.87   0
   8  -9  -6   26.64    3.64   0
   8   9  -6   34.13    2.82   0
   7   9  -6   30.50    2.63   0
   7   9  -6   28.21    2.69   0
  -7   9   6   27.74    2.81   0
   7  -9  -6   25.44    2.76   0
   6   9  -6   18.59    2.62   0
  -6   9   6   14.44    2.53   0
   6   9  -6    9.26    2.44   0
   6  -9  -6   15.09    2.58   0
   5   9  -6   41.20    2.58   0
  -5   9   6   32.19    2.59   0
   5  -9  -6   33.67    2.66   0
   5   9  -6   37.55    2.69   0
   4  -9  -6   10.54    3.01   0
   4   9  -6   -2.99    2.38   0
   4   9  -6    2.67    2.52   0
  -4   9   6   -0.28    2.54   0
  -3   9   6  358.51    4.40   0
   3  -9  -6  355.81    3.91   0
   3   9  -6  381.71    3.90   0
   3   9  -6  396.67    3.86   0
  -2   9   6    5.37    2.55   0
   2  -9  -6    3.19    2.51   0
   2   9  -6    3.96    2.61   0
   2   9  -6    0.46    2.64   0
  -1   9   6  651.19    4.75   0
   1  -9  -6  664.19    4.77   0
   1   9  -6  677.34    5.28   0
   1   9  -6  699.24    5.27   0
   0   9   6    8.47    2.47   0
   0  -9  -6   10.59    2.43   0
   0   9  -6    7.06    2.61   0
   0   9  -6    9.53    2.37   0
  -1   9  -6   57.32    3.48   0
   1   9   6   52.27    2.65   0
  -1  -9  -6   52.59    2.59   0
  -1   9  -6   57.65    3.70   0
   2   9   6   17.15    2.44   0
  -2   9  -6   13.45    3.08   0
  -2  -9  -6   12.98    2.33   0
  -2   9  -6   15.19    3.32   0
  -3   9  -6    4.30    3.74   0
  -3  -9  -6    6.66    2.42   0
  -3   9  -6    3.91    3.72   0
   3   9   6    7.35    2.49   0
  -4  -9  -6   23.71    2.57   0
  -4   9  -6   16.94    5.21   0
   4   9   6   18.17    2.76   0
  -4   9  -6   25.56    5.18   0
  -5  -9  -6  190.14    3.54   0
   5   9   6  197.51    3.59   0
   6   9   6    0.77    3.05   0
  -6  -9  -6   -1.03    2.91   0
  -7  -9  -6  109.41    3.69   0
   7   9   6   95.50    3.66   0
   8   9   6   -8.36    3.30   0
  -8  -9  -6    1.98    3.15   0
   9   9   6    7.80    3.99   0
  -9  -9  -6    4.06    3.72   0
  12  10  -6    3.77    3.83   0
  12  10  -6   12.59    3.71   0
  11  10  -6    4.82    3.45   0
  11  10  -6    4.66    3.56   0
  11 -10  -6    1.81    6.41   0
  10 -10  -6   43.16    4.65   0
  10  10  -6   44.79    3.16   0
  10  10  -6   40.23    3.45   0
   9 -10  -6    2.12    3.87   0
   9  10  -6    1.12    3.03   0
   9  10  -6    4.57    2.86   0
  -9  10   6    0.78    3.97   0
   8 -10  -6   52.85    3.91   0
   8  10  -6   56.93    3.07   0
  -8  10   6   58.38    3.98   0
   8  10  -6   57.17    2.94   0
   7  10  -6    8.09    2.63   0
   7 -10  -6   10.31    2.88   0
   7  10  -6   17.08    2.83   0
  -7  10   6    7.79    3.51   0
   6 -10  -6   64.71    3.02   0
   6  10  -6   81.05    2.94   0
   6  10  -6   66.64    3.03   0
  -6  10   6   70.04    3.57   0
   5 -10  -6    0.40    2.59   0
   5  10  -6    1.80    2.51   0
   5  10  -6    3.74    2.72   0
  -5  10   6    3.89    2.64   0
  -4  10   6  227.32    4.01   0
   4 -10  -6  252.65    3.71   0
   4  10  -6  251.32    3.56   0
   4  10  -6  258.62    3.65   0
  -3  10   6    4.00    3.10   0
   3 -10  -6    4.50    2.53   0
   3  10  -6    5.53    2.60   0
   3  10  -6    6.02    2.48   0
   2  10  -6  373.24    4.23   0
   2  10  -6  385.06    4.02   0
  -2  10   6  345.77    3.81   0
   2 -10  -6  367.77    3.90   0
   1  10  -6   10.48    3.09   0
  -1  10   6   12.56    2.52   0
   1 -10  -6    3.77    2.55   0
   1  10  -6    8.24    3.28   0
   0  10   6  287.29    3.59   0
   0 -10  -6  306.36    3.72   0
   0  10  -6  309.77    4.26   0
   0  10  -6  312.51    4.44   0
   1  10   6   41.47    2.63   0
  -1  10  -6   41.42    3.28   0
  -1 -10  -6   37.14    2.62   0
  -1  10  -6   36.62    3.48   0
   2  10   6   46.82    2.71   0
  -2 -10  -6   51.55    2.66   0
  -2  10  -6   51.71    4.20   0
  -2  10  -6   45.56    3.47   0
  -3 -10  -6    3.80    2.49   0
  -3  10  -6    2.58    3.89   0
  -3  10  -6   -0.21    3.77   0
   3  10   6    2.38    2.48   0
  -4 -10  -6  141.64    3.23   0
   4  10   6  125.01    3.24   0
  -4  10  -6  128.20    8.43   0
  -4  10  -6  122.03    8.15   0
   5  10   6   -3.37    3.00   0
  -5 -10  -6    2.47    2.82   0
  -6 -10  -6  130.35    3.55   0
   6  10   6  132.53    3.72   0
  -7 -10  -6    1.70    3.17   0
   7  10   6   -2.25    3.32   0
  -8 -10  -6   17.51    3.45   0
   8  10   6   21.51    3.69   0
   9  10   6    4.22    4.02   0
  11  11  -6   15.28    3.68   0
  11  11  -6   15.12    3.58   0
  10  11  -6    4.01    3.34   0
  10  11  -6   -0.15    3.29   0
  10 -11  -6    0.65    5.17   0
   9  11  -6   39.59    3.14   0
   9  11  -6   39.09    3.30   0
   9 -11  -6   41.01    5.00   0
  -9  11   6   38.28    5.04   0
   8  11  -6    7.18    2.94   0
   8 -11  -6    3.16    3.71   0
   8  11  -6    1.91    3.04   0
  -8  11   6    3.70    3.81   0
   7  11  -6   27.85    3.01   0
   7  11  -6   21.59    2.79   0
  -7  11   6   23.45    3.17   0
   7 -11  -6   21.80    3.74   0
   6  11  -6   -0.90    2.89   0
   6 -11  -6    0.95    3.52   0
   6  11  -6   -0.26    2.86   0
  -6  11   6    1.51    2.87   0
   5 -11  -6  214.76    4.42   0
   5  11  -6  225.76    3.75   0
  -5  11   6  213.11    3.77   0
   5  11  -6  230.24    3.58   0
  -4  11   6   -2.18    3.31   0
   4  11  -6    8.95    2.74   0
   4 -11  -6    3.66    3.33   0
   4  11  -6    9.84    2.85   0
   3  11  -6  219.73    3.58   0
   3  11  -6  169.51    3.51   0
   3 -11  -6  162.30    3.39   0
  -3  11   6  158.32    3.48   0
   2 -11  -6    2.78    3.00   0
  -2  11   6    5.70    2.33   0
   2  11  -6   14.90    2.69   0
   2  11  -6   -0.52    3.40   0
   1  11  -6   63.14    2.87   0
  -1  11   6   54.49    2.74   0
   1  11  -6   63.82    3.59   0
   1 -11  -6   58.36    2.73   0
   0  11   6    0.02    2.57   0
   0  11  -6    0.07    2.81   0
   0 -11  -6    2.32    2.56   0
   0  11  -6    2.40    3.25   0
   1  11   6   91.32    3.00   0
  -1  11  -6   95.97    3.85   0
  -1  11  -6  100.83    4.07   0
  -1 -11  -6   98.69    3.06   0
  -2 -11  -6   13.02    2.72   0
  -2  11  -6   12.54    3.99   0
  -2  11  -6   12.45    3.66   0
   2  11   6   10.88    2.72   0
  -3  11  -6  130.59    5.27   0
  -3 -11  -6  133.37    3.26   0
   3  11   6  128.76    3.22   0
  -3  11  -6  127.32    5.50   0
  -4 -11  -6    4.36    2.79   0
   4  11   6   -1.24    2.85   0
   5  11   6  124.78    3.53   0
  -5 -11  -6  138.73    3.56   0
  -6 -11  -6    3.89    3.12   0
   6  11   6   -4.41    3.37   0
   7  11   6    9.89    2.61   0
  -7 -11  -6   10.20    3.43   0
  -8 -11  -6    0.20    3.48   0
   8  11   6   -2.28    3.84   0
  10  12  -6   15.89    3.64   0
  10 -12  -6   14.91    6.94   0
  10  12  -6    1.78    3.37   0
   9  12  -6   -2.17    3.21   0
  -9  12   6    1.38    5.16   0
   9  12  -6    1.16    3.30   0
   9 -12  -6    2.21    5.01   0
   8  12  -6   26.87    3.13   0
   8  12  -6   18.87    3.23   0
  -8  12   6   16.76    4.07   0
   8 -12  -6   18.96    4.09   0
   7  12  -6    5.05    3.07   0
   7  12  -6    1.98    3.22   0
   7 -12  -6    2.80    3.91   0
  -7  12   6   13.24    3.84   0
   6  12  -6  100.97    3.19   0
   6  12  -6   99.04    3.54   0
   6 -12  -6  109.46    3.61   0
  -6  12   6  105.51    4.18   0
   5  12  -6    8.02    3.00   0
   5  12  -6    9.69    2.79   0
   5 -12  -6   12.30    3.00   0
  -5  12   6   11.51    3.51   0
  -4  12   6  189.74    3.72   0
   4  12  -6  185.35    3.80   0
   4  12  -6  218.88    3.69   0
   4 -12  -6  197.91    4.33   0
  -3  12   6   44.72    3.50   0
   3  12  -6   40.49    3.07   0
   3  12  -6   49.98    2.95   0
   3 -12  -6   38.61    3.56   0
  -2  12   6   19.13    2.69   0
   2  12  -6   18.86    2.88   0
   2  12  -6   21.50    2.71   0
   2 -12  -6   20.53    2.71   0
  -1  12   6    7.35    2.73   0
   1  12  -6   14.13    2.69   0
   1  12  -6   12.07    2.90   0
   1 -12  -6    9.54    2.70   0
   0  12   6   85.74    3.06   0
   0  12  -6  107.28    4.21   0
   0  12  -6   97.46    3.90   0
   0 -12  -6   94.63    3.15   0
  -1 -12  -6   12.40    2.93   0
  -1  12  -6   19.13    3.55   0
   1  12   6   14.03    2.86   0
  -1  12  -6   14.92    3.74   0
  -2 -12  -6  143.77    3.44   0
   2  12   6  149.22    3.38   0
  -2  12  -6  153.28    5.35   0
  -2  12  -6  151.94    5.12   0
  -3  12  -6    4.79    4.60   0
   3  12   6   11.13    2.89   0
  -3 -12  -6   11.80    2.88   0
  -3  12  -6    4.37    4.76   0
  -4 -12  -6  101.42    3.39   0
   4  12   6   97.67    3.35   0
   5  12   6   13.67    3.20   0
  -5 -12  -6   16.85    3.09   0
   6  12   6   10.91    3.40   0
  -6 -12  -6   16.22    3.32   0
  -7 -12  -6   -1.04    3.52   0
   7  12   6   -9.59    3.76   0
  10  13  -6   -0.34    3.82   0
  10 -13  -6    1.33    8.22   0
  10  13  -6    4.99    3.63   0
  -9  13   6   10.88    5.54   0
   9  13  -6    5.59    3.78   0
   9 -13  -6   17.49    5.75   0
   9  13  -6   14.49    3.44   0
   8  13  -6    0.99    3.31   0
   8 -13  -6    6.81    4.33   0
   8  13  -6    4.91    3.47   0
  -8  13   6   -0.90    4.28   0
   7  13  -6   22.01    3.22   0
   7  13  -6   21.84    3.40   0
  -7  13   6   25.37    4.22   0
   7 -13  -6   25.25    4.27   0
   6  13  -6    6.88    3.07   0
   6  13  -6    0.63    3.09   0
  -6  13   6    0.71    3.09   0
   6 -13  -6    6.94    3.15   0
   5  13  -6  117.08    3.39   0
   5  13  -6  114.51    3.58   0
   5 -13  -6  122.13    3.83   0
  -5  13   6  117.72    4.25   0
  -4  13   6   23.27    2.92   0
   4  13  -6   22.20    3.03   0
   4  13  -6   20.39    3.11   0
   4 -13  -6   22.49    3.73   0
  -3  13   6   53.60    3.83   0
   3  13  -6   57.79    3.25   0
   3  13  -6   60.68    3.89   0
   3 -13  -6   56.17    3.34   0
  -2  13   6    3.96    2.76   0
   2  13  -6    1.02    2.86   0
   2  13  -6   -0.96    3.08   0
   2 -13  -6   -1.48    2.85   0
   1  13  -6   39.13    3.06   0
  -1  13   6   40.14    2.93   0
   1  13  -6   40.06    3.38   0
   1 -13  -6   50.10    3.07   0
   0  13  -6   23.27    3.77   0
   0 -13  -6   23.69    2.98   0
   0  13   6   25.78    2.92   0
   0  13  -6   23.72    3.35   0
  -1 -13  -6  146.02    3.57   0
   1  13   6  132.56    3.39   0
  -1  13  -6  143.71    4.72   0
  -1  13  -6  131.20    4.52   0
   2  13   6    5.38    3.01   0
  -2 -13  -6    0.88    3.05   0
  -2  13  -6    5.21    3.78   0
  -2  13  -6   -2.68    3.97   0
  -3  13  -6   76.76    5.93   0
  -3  13  -6   72.87    5.69   0
   3  13   6   70.15    3.47   0
  -3 -13  -6   88.25    3.47   0
   4  13   6   16.68    3.17   0
  -4 -13  -6   15.83    3.19   0
   5  13   6   25.88    3.43   0
  -5 -13  -6   25.31    3.49   0
   6  13   6    5.61    3.65   0
  -6 -13  -6   -0.74    3.52   0
  -9  14   6   -1.58    5.75   0
   9  14  -6    3.56    3.88   0
   9 -14  -6    1.37    5.85   0
   9  14  -6   -2.59    3.71   0
   8  14  -6   25.95    3.92   0
  -8  14   6   17.74    4.82   0
   8 -14  -6   26.94    4.89   0
   8  14  -6   20.28    3.64   0
   7 -14  -6    1.71    4.36   0
   7  14  -6    5.23    3.55   0
  -7  14   6    2.91    4.34   0
   7  14  -6   -0.71    3.17   0
   6 -14  -6   31.62    4.38   0
   6  14  -6   23.98    3.58   0
  -6  14   6   25.20    3.54   0
   6  14  -6   26.62    3.30   0
   5  14  -6    2.49    3.04   0
   5 -14  -6    6.89    3.92   0
   5  14  -6    7.29    3.17   0
  -5  14   6    5.03    3.88   0
  -4  14   6   36.38    3.35   0
   4  14  -6   42.20    3.19   0
   4 -14  -6   40.02    3.38   0
   4  14  -6   40.66    3.43   0
   3  14  -6   -0.97    3.63   0
  -3  14   6    6.23    2.99   0
   3 -14  -6    4.36    3.78   0
   3  14  -6    7.97    3.23   0
   2 -14  -6   27.19    3.11   0
  -2  14   6   20.84    3.27   0
   2  14  -6   17.62    4.19   0
   2  14  -6   33.66    3.79   0
  -1  14   6    7.80    3.17   0
   1 -14  -6    7.93    3.22   0
   1  14  -6    5.22    3.28   0
   1  14  -6    0.65    2.99   0
   0  14  -6  126.78    3.81   0
   0  14   6  111.06    3.47   0
   0 -14  -6  113.21    3.67   0
   0  14  -6  122.10    4.69   0
   1  14   6    4.32    3.09   0
  -1  14  -6    3.49    3.86   0
  -1 -14  -6    0.94    3.08   0
  -1  14  -6    0.87    3.46   0
  -2  14  -6   34.19    4.80   0
   2  14   6   35.00    3.36   0
  -2 -14  -6   33.48    3.42   0
  -2  14  -6   33.94    4.55   0
  -3  14  -6    3.52    6.21   0
   3  14   6    1.28    3.30   0
  -3  14  -6    4.84    5.75   0
  -3 -14  -6   11.45    3.30   0
  -4 -14  -6   11.44    3.51   0
   4  14   6   17.69    3.33   0
   5  14   6    1.63    3.59   0
  -5 -14  -6    9.78    3.54   0
  -7  15   6    9.09    4.83   0
   7  15  -6   14.89    3.91   0
   7  15  -6   17.25    3.85   0
   7 -15  -6    4.30    5.10   0
   6  15  -6    5.30    3.65   0
   6 -15  -6    5.15    3.78   0
   6  15  -6    6.13    3.51   0
  -6  15   6    2.23    4.46   0
   5  15  -6   26.32    3.87   0
   5 -15  -6   35.75    4.49   0
   5  15  -6   24.65    3.46   0
  -5  15   6   26.62    3.72   0
  -4  15   6    7.00    3.42   0
   4 -15  -6    4.79    3.42   0
   4  15  -6    7.99    3.56   0
   4  15  -6    6.33    3.38   0
  -3  15   6   33.31    4.09   0
   3 -15  -6   25.63    3.47   0
   3  15  -6   27.29    4.32   0
   3  15  -6   24.41    4.08   0
  -2  15   6    0.86    3.27   0
   2 -15  -6    5.13    3.28   0
   2  15  -6    4.14    3.37   0
   2  15  -6    2.14    3.24   0
   1  15  -6   47.88    3.64   0
  -1  15   6   56.38    3.44   0
   1 -15  -6   55.14    3.59   0
   1  15  -6   53.24    3.89   0
   0  15   6    4.43    3.16   0
   0  15  -6    7.82    3.42   0
   0 -15  -6    3.93    3.26   0
   0  15  -6    5.74    4.49   0
   1  15   6   59.87    3.56   0
  -1  15  -6   47.25    4.64   0
  -1  15  -6   53.05    4.99   0
  -1 -15  -6   57.50    3.72   0
  -2 -15  -6   -1.32    3.41   0
  -2  15  -6    5.24    4.95   0
   2  15   6    6.88    3.42   0
  -2  15  -6    3.48    4.74   0
  -3  15  -6   16.02    7.97   0
   3  15   6   16.41    3.70   0
  -3 -15  -6   14.40    3.61   0
  -3  15  -6   14.02    7.02   0
   4  15   6   -1.02    3.64   0
  -4 -15  -6    0.70    3.76   0
   6 -16  -6   18.95    5.18   0
   6  16  -6   10.29    4.07   0
   6  16  -6    3.74    3.87   0
  -6  16   6    7.92    5.10   0
   5 -16  -6    1.04    4.74   0
   5  16  -6    4.47    4.49   0
   5  16  -6    2.68    3.94   0
  -5  16   6    3.69    4.64   0
  -4  16   6   15.64    4.53   0
   4  16  -6    9.37    4.00   0
   4  16  -6   14.12    3.74   0
   4 -16  -6   24.24    4.72   0
  -3  16   6   11.03    3.57   0
   3  16  -6    8.73    4.73   0
   3  16  -6   12.52    4.31   0
   3 -16  -6    8.71    3.68   0
  -2  16   6   17.69    3.61   0
   2  16  -6   19.44    3.60   0
   2  16  -6   22.78    3.98   0
   2 -16  -6   16.63    3.68   0
  -1  16   6    1.28    3.51   0
   1  16  -6    6.23    4.41   0
   1  16  -6    6.41    3.95   0
   1 -16  -6    9.10    3.55   0
   0 -16  -6   29.53    3.79   0
   0  16   6   29.74    4.51   0
   0  16  -6   31.15    4.76   0
   0  16  -6   13.92    5.10   0
  -1  16  -6    7.18    4.60   0
  -1 -16  -6    8.45    3.62   0
   1  16   6   19.12    3.77   0
  -1  16  -6    7.17    4.98   0
   2  16   6    9.34    3.81   0
  -2 -16  -6   12.74    3.89   0
  -2  16  -6   13.65    6.16   0
  -2  16  -6   13.70    5.66   0
   3  16   6    2.24    3.84   0
  -3  17   6    6.72    5.00   0
   3 -17  -6   15.09    4.16   0
   3  17  -6   -1.11    4.14   0
   2  17  -6    4.51    4.71   0
  -2  17   6    4.27    3.88   0
   2 -17  -6    3.37    4.04   0
   2  17  -6   -1.40    5.04   0
  -1  17   6   15.86    3.89   0
   1  17  -6    7.28    3.95   0
   1 -17  -6    7.18    3.93   0
   1  17  -6   15.20    4.34   0
   0  17  -6    0.38    5.07   0
  13   0  -7   17.30    3.33   0
  13   0  -7   14.51    3.56   0
  11   0  -7  105.86    3.51   0
   9   0  -7    9.83    2.55   0
  -7   0   7  472.98    4.35   0
   7   0  -7  461.19    4.32   0
  -5   0   7  616.14    4.71   0
   5   0  -7  560.00    4.56   0
   3   0  -7  675.51    4.77   0
  -3   0   7  690.08    4.83   0
   1   0  -7  451.26    4.19   0
  -1   0   7  482.84    4.25   0
  -1   0  -7  185.01    3.22   0
   1   0   7  198.54    3.28   0
  -3   0  -7 1383.74    6.67   0
   3   0   7 1471.81    7.50   0
  -5   0  -7  197.14    3.42   0
   5   0   7  190.40    4.23   0
  -7   0  -7   30.79    3.43   0
   7   0   7   29.85    3.15   0
  -9   0  -7   32.12    4.15   0
   9   0   7   32.63    4.67   0
  14  -1  -7    3.20    4.58   0
  14   1  -7    5.95    3.74   0
  14   1  -7    4.03    4.78   0
  14  -1  -7    1.18    4.85   0
  13  -1  -7    1.07    3.36   0
  13   1  -7    0.77    3.97   0
  13   1  -7    1.78    3.54   0
  13  -1  -7    2.62    3.52   0
  12   1  -7   76.86    4.01   0
  12   1  -7   74.61    3.61   0
  12  -1  -7   77.10    3.57   0
  11   1  -7   -4.34    3.07   0
  11  -1  -7   -1.44    3.01   0
  10   1  -7   67.50    3.11   0
  10  -1  -7   75.04    3.25   0
   9   1  -7   23.70    2.59   0
   9  -1  -7   14.27    2.69   0
  -8   1   7   59.05    2.75   0
   8   1  -7   56.50    2.65   0
   8  -1  -7   64.38    2.96   0
  -7   1   7    2.58    2.54   0
  -7  -1   7   -0.41    2.53   0
   7   1  -7    9.43    2.52   0
   7  -1  -7    1.01    2.60   0
  -6  -1   7 1066.33    5.87   0
  -6   1   7 1073.33    6.46   0
   6   1  -7 1062.56    5.86   0
   6  -1  -7 1053.56    5.94   0
  -5  -1   7   67.22    2.78   0
  -5   1   7   64.70    2.83   0
   5   1  -7   63.38    2.77   0
   5  -1  -7   63.71    2.73   0
   4  -1  -7  346.70    3.84   0
  -4  -1   7  369.67    3.86   0
  -4   1   7  373.21    3.87   0
   4   1  -7  361.24    3.79   0
   3  -1  -7    8.03    2.39   0
  -3  -1   7    9.72    2.39   0
  -3   1   7   13.88    2.30   0
   3   1  -7    7.89    2.44   0
   2   1  -7  944.31    5.51   0
   2  -1  -7  952.51    5.41   0
  -2  -1   7  975.28    5.52   0
  -2   1   7  976.44    5.52   0
   1   1  -7  207.87    3.34   0
   1  -1  -7  195.84    3.28   0
  -1  -1   7  204.57    3.73   0
  -1   1   7  204.05    3.25   0
   0   1  -7   47.94    2.66   0
   0  -1  -7   70.57    2.59   0
   0  -1   7   58.77    2.55   0
   0   1   7   50.93    2.57   0
  -1  -1  -7    1.35    2.33   0
   1  -1   7    1.35    2.86   0
  -1   1  -7    5.52    2.28   0
   1   1   7    8.94    2.87   0
  -2   1  -7  550.93    4.53   0
  -2  -1  -7  544.89    4.90   0
   2  -1   7  586.41    4.81   0
   2   1   7  578.88    4.54   0
   3   1   7  142.76    3.24   0
  -3   1  -7  123.91    3.59   0
   3  -1   7  137.14    3.38   0
  -3  -1  -7  130.45    3.06   0
  -4   1  -7  467.35    4.39   0
   4   1   7  487.67    4.60   0
  -4  -1  -7  481.54    4.31   0
   4  -1   7  494.35    4.83   0
   5   1   7   -3.31    3.24   0
  -5   1  -7    0.22    2.88   0
  -5  -1  -7    4.60    2.86   0
   5  -1   7    4.83    2.63   0
   6   1   7   48.68    2.94   0
  -6   1  -7   46.56    2.78   0
  -6  -1  -7   48.01    3.25   0
   6  -1   7   52.89    3.06   0
   7   1   7   17.02    3.85   0
  -7   1  -7   21.80    3.48   0
  -7  -1  -7   16.67    3.35   0
   7  -1   7   19.66    3.76   0
  -8  -1  -7   53.31    3.85   0
   8   1   7   50.03    4.16   0
  -8   1  -7   53.67    3.93   0
   8  -1   7   42.03    4.30   0
   9   1   7    3.45    4.38   0
  -9  -1  -7    3.18    3.79   0
   9  -1   7    2.58    4.41   0
  10  -1   7   16.87    5.84   0
  10   1   7   11.67    4.96   0
  14  -2  -7    0.37    4.50   0
  14  -2  -7    0.36    3.89   0
  14   2  -7    2.94    4.51   0
  14   2  -7   -3.41    4.75   0
  13  -2  -7    8.56    4.34   0
  13   2  -7    6.53    3.27   0
  13  -2  -7    8.32    4.15   0
  13   2  -7   10.14    3.50   0
  12   2  -7    9.62    3.81   0
  12   2  -7    6.18    3.94   0
  12  -2  -7   15.52    3.98   0
  11   2  -7  131.89    3.85   0
  11  -2  -7  135.91    3.77   0
  10   2  -7   32.31    2.90   0
  10  -2  -7   32.72    3.62   0
  -9   2   7   40.39    2.86   0
   9   2  -7   38.58    2.75   0
   9  -2  -7   36.80    2.88   0
   8   2  -7    4.78    2.50   0
  -8   2   7   -0.54    2.57   0
   8  -2  -7    3.31    2.33   0
  -7   2   7  331.35    3.86   0
   7   2  -7  353.21    3.83   0
   7  -2  -7  314.83    3.87   0
   6  -2  -7   74.23    2.90   0
  -6  -2   7   70.88    2.89   0
  -6   2   7   67.45    2.95   0
   6   2  -7   71.93    2.85   0
   5  -2  -7  230.95    3.53   0
  -5  -2   7  245.66    3.40   0
  -5   2   7  241.00    3.51   0
   5   2  -7  245.58    3.40   0
   4  -2  -7  168.52    3.20   0
  -4  -2   7  169.30    3.04   0
  -4   2   7  173.27    3.12   0
   4   2  -7  161.45    3.02   0
   3  -2  -7  826.63    4.79   0
  -3  -2   7  928.77    5.41   0
  -3   2   7  905.62    5.34   0
   3   2  -7  890.24    5.40   0
   2  -2  -7   71.85    2.83   0
  -2  -2   7   81.29    2.85   0
  -2   2   7   78.57    2.81   0
   2   2  -7   91.49    2.87   0
   1   2  -7 1248.94    6.41   0
  -1  -2   7 1317.51    6.56   0
   1  -2  -7 1218.29    6.01   0
  -1   2   7 1248.41    6.16   0
   0   2  -7  149.67    3.63   0
   0  -2  -7  142.20    3.03   0
   0  -2   7  161.91    3.22   0
   0   2   7  158.32    3.07   0
   1   2   7  104.94    2.85   0
  -1   2  -7  102.31    2.82   0
  -1  -2  -7  106.69    2.87   0
   1  -2   7  111.06    3.29   0
   2   2   7  336.18    3.90   0
  -2   2  -7  331.53    4.27   0
   2  -2   7  361.90    4.54   0
  -2  -2  -7  323.85    3.76   0
  -3  -2  -7  621.52    4.62   0
   3   2   7  622.17    4.78   0
   3  -2   7  670.30    5.48   0
  -3   2  -7  615.97    5.47   0
   4   2   7   46.11    2.84   0
  -4  -2  -7   44.22    2.57   0
   4  -2   7   49.39    3.58   0
  -4   2  -7   48.31    2.95   0
   5   2   7  244.83    3.74   0
  -5   2  -7  238.88    3.84   0
  -5  -2  -7  245.42    3.97   0
   5  -2   7  262.75    4.75   0
   6   2   7   22.27    2.80   0
  -6   2  -7   23.24    3.29   0
   6  -2   7   24.34    3.78   0
  -6  -2  -7   26.88    3.19   0
   7   2   7  136.60    3.66   0
  -7  -2  -7  144.50    3.43   0
  -7   2  -7  136.25    4.31   0
   7  -2   7  143.35    5.20   0
   8   2   7   10.04    4.04   0
   8  -2   7   10.67    4.24   0
  -8   2  -7    6.73    3.77   0
  -8  -2  -7   10.30    3.00   0
   9   2   7   21.69    3.63   0
  -9  -2  -7   22.17    4.13   0
   9  -2   7   23.60    5.30   0
  10   2   7    5.14    4.96   0
  10  -2   7    5.88    7.59   0
  14  -3  -7    2.39    4.74   0
  14  -3  -7   -1.37    4.83   0
  14   3  -7    3.41    3.72   0
  14   3  -7   -1.32    4.00   0
  13  -3  -7    4.66    4.30   0
  13   3  -7    5.12    4.02   0
  13   3  -7    4.90    3.59   0
  13  -3  -7    4.52    3.41   0
  12   3  -7   38.52    3.77   0
  12  -3  -7   39.25    4.21   0
  12   3  -7   44.65    3.27   0
  11  -3  -7    5.93    3.04   0
  11   3  -7    4.12    2.89   0
  11   3  -7    6.46    3.01   0
  10  -3  -7   87.39    3.95   0
  10   3  -7   99.39    3.31   0
   9  -3  -7   11.05    3.31   0
  -9   3   7    3.58    2.75   0
   9   3  -7    6.16    2.58   0
   8  -3  -7  111.76    3.29   0
  -8   3   7  114.36    3.70   0
   8   3  -7  106.81    3.10   0
   7  -3  -7   23.12    2.60   0
  -7   3   7   24.87    2.68   0
   7   3  -7   27.94    2.65   0
   6  -3  -7  349.67    3.94   0
  -6   3   7  370.70    4.25   0
   6   3  -7  379.30    3.85   0
   5  -3  -7    0.81    2.50   0
  -5  -3   7    8.21    2.28   0
  -5   3   7    8.94    2.41   0
   5   3  -7    9.26    2.27   0
   4  -3  -7  131.09    3.00   0
  -4  -3   7  135.07    2.90   0
  -4   3   7  137.07    2.99   0
   4   3  -7  137.65    2.92   0
   3  -3  -7    1.34    2.43   0
  -3  -3   7    2.24    2.48   0
  -3   3   7    2.73    2.42   0
   3   3  -7    4.48    2.52   0
   2  -3  -7 1234.60    5.97   0
  -2  -3   7 1298.99    6.34   0
   2   3  -7 1247.73    6.74   0
  -2   3   7 1287.32    6.13   0
   1  -3  -7  120.13    3.02   0
  -1  -3   7  129.24    3.16   0
  -1   3   7  128.72    3.00   0
   1   3  -7  132.73    3.28   0
   0   3   7  564.88    4.42   0
   0   3  -7  554.38    4.65   0
   0  -3  -7  550.92    4.37   0
   0  -3   7  551.97    4.65   0
   1   3   7   55.89    2.62   0
  -1   3  -7   58.05    2.59   0
   1  -3   7   63.31    2.58   0
  -1  -3  -7   56.10    2.59   0
  -2   3  -7  173.36    3.81   0
   2   3   7  166.78    3.19   0
   2  -3   7  179.68    3.89   0
  -2  -3  -7  177.03    3.09   0
  -3  -3  -7   30.74    2.45   0
   3   3   7   35.69    2.61   0
  -3   3  -7   26.00    2.48   0
   3  -3   7   31.44    3.14   0
   4  -3   7  214.14    4.36   0
   4   3   7  194.64    3.36   0
  -4  -3  -7  203.52    3.41   0
  -4   3  -7  197.83    4.02   0
   5   3   7   36.90    2.81   0
  -5   3  -7   33.07    3.23   0
   5  -3   7   32.78    3.60   0
  -5  -3  -7   33.68    2.64   0
   6   3   7  179.18    3.66   0
   6  -3   7  183.85    4.86   0
  -6   3  -7  179.14    4.39   0
  -6  -3  -7  190.58    3.45   0
   7   3   7    6.21    3.73   0
  -7  -3  -7    6.69    3.45   0
  -7   3  -7    1.99    3.47   0
   7  -3   7    4.30    4.41   0
   8   3   7   98.48    4.57   0
  -8   3  -7  113.98    5.34   0
   8  -3   7  103.34    5.69   0
  -8  -3  -7  110.04    3.55   0
   9   3   7    5.01    4.33   0
   9  -3   7    1.89    8.62   0
  -9  -3  -7    1.75    3.18   0
  10   3   7    8.09    5.05   0
  14  -4  -7    0.50    4.69   0
  14  -4  -7    1.43    4.97   0
  14   4  -7    1.37    3.77   0
  14   4  -7    6.75    4.82   0
  13  -4  -7    2.80    4.21   0
  13  -4  -7    5.10    3.59   0
  13   4  -7    6.94    3.61   0
  13   4  -7   12.07    3.39   0
  12  -4  -7   -1.27    3.34   0
  12   4  -7    1.38    3.09   0
  12   4  -7    0.96    3.31   0
  11  -4  -7   70.27    4.21   0
  11   4  -7   82.45    3.22   0
  11   4  -7   66.02    3.33   0
  10  -4  -7   13.07    2.94   0
  10   4  -7   10.94    2.86   0
   9  -4  -7   73.13    3.18   0
  -9   4   7   79.01    3.15   0
   9   4  -7   78.17    3.08   0
   8  -4  -7   66.72    3.57   0
  -8   4   7   66.25    3.55   0
   8   4  -7   63.20    2.98   0
   7  -4  -7  417.72    4.34   0
  -7   4   7  422.07    4.51   0
   7   4  -7  449.40    4.30   0
   6  -4  -7    4.24    2.56   0
  -6   4   7    4.21    2.53   0
   6   4  -7    6.06    2.34   0
   5  -4  -7  167.91    3.25   0
   5   4  -7  174.26    3.02   0
  -5   4   7  163.98    3.25   0
   4  -4  -7   28.83    2.54   0
  -4  -4   7   25.86    2.46   0
   4   4  -7   32.37    2.46   0
  -4   4   7   30.05    2.46   0
  -3  -4   7  281.16    3.56   0
   3  -4  -7  283.09    3.64   0
   3   4  -7  284.30    3.62   0
  -3   4   7  300.48    3.59   0
  -2  -4   7   13.42    2.41   0
   2  -4  -7    9.88    2.49   0
   2   4  -7   11.52    2.50   0
  -2   4   7    9.01    2.51   0
  -1   4   7 1128.56    5.78   0
  -1  -4   7 1146.43    6.28   0
   1  -4  -7 1103.87    5.67   0
   1   4  -7 1174.00    6.33   0
   0   4  -7   12.91    3.02   0
   0   4   7    9.50    2.39   0
   0  -4   7   18.81    2.43   0
   0  -4  -7    6.85    2.36   0
   1   4   7  428.13    3.98   0
  -1   4  -7  432.55    4.43   0
   1  -4   7  452.79    4.47   0
  -1  -4  -7  444.34    4.02   0
  -2  -4  -7  134.31    2.94   0
   2   4   7  135.17    3.05   0
  -2   4  -7  134.16    3.69   0
   2  -4   7  146.31    3.46   0
  -3  -4  -7  286.86    3.52   0
   3   4   7  289.71    3.58   0
  -3   4  -7  290.67    4.49   0
   3  -4   7  306.11    4.79   0
   4   4   7   67.88    2.74   0
  -4  -4  -7   67.69    2.63   0
   4  -4   7   74.76    3.61   0
  -4   4  -7   62.97    3.43   0
  -5   4  -7   68.22    3.57   0
   5   4   7   70.48    2.90   0
   5  -4   7   67.23    3.94   0
  -5  -4  -7   68.07    2.88   0
   6   4   7    9.16    2.81   0
   6  -4   7    3.99    3.42   0
  -6   4  -7    3.87    3.62   0
  -6  -4  -7    3.94    2.59   0
   7   4   7  137.77    3.74   0
  -7   4  -7  154.04    6.05   0
  -7  -4  -7  146.83    4.22   0
   7  -4   7  143.74    6.74   0
  -8  -4  -7    8.26    3.80   0
   8   4   7   12.48    3.43   0
   9   4   7   39.13    3.90   0
  -9  -4  -7   40.05    3.56   0
  10   4   7    3.08    5.08   0
  13  -5  -7   -0.12    4.37   0
  13  -5  -7    2.26    4.54   0
  13   5  -7    5.07    3.55   0
  13   5  -7   -0.83    3.37   0
  12   5  -7   16.21    3.19   0
  12  -5  -7   22.37    4.22   0
  12   5  -7   16.98    3.21   0
  11   5  -7    3.30    2.97   0
  11  -5  -7    4.30    3.80   0
  11   5  -7    4.92    3.09   0
  10  -5  -7   35.07    3.79   0
 -10   5   7   37.47    3.09   0
  10   5  -7   40.53    3.00   0
  10   5  -7   35.35    2.91   0
   9  -5  -7    2.10    3.33   0
  -9   5   7    1.45    3.29   0
   9   5  -7    5.79    2.65   0
   8  -5  -7  182.47    3.64   0
  -8   5   7  184.01    4.12   0
   8   5  -7  189.11    3.38   0
   7  -5  -7   32.20    3.56   0
  -7   5   7   34.75    2.82   0
   7   5  -7   34.02    2.81   0
   6  -5  -7  461.21    4.45   0
   6   5  -7  494.12    4.36   0
  -6   5   7  486.76    4.60   0
   5  -5  -7  217.47    3.43   0
  -5   5   7  231.31    3.44   0
   5   5  -7  234.29    3.42   0
   4  -5  -7   32.55    2.66   0
   4   5  -7   33.46    2.56   0
  -4   5   7   29.29    2.55   0
  -3  -5   7   42.99    2.64   0
   3  -5  -7   40.25    2.55   0
   3   5  -7   48.42    2.61   0
  -3   5   7   50.15    2.51   0
  -2  -5   7  250.56    3.57   0
   2  -5  -7  250.64    3.41   0
   2   5  -7  257.10    3.67   0
  -2   5   7  267.80    3.47   0
  -1   5   7   11.37    2.41   0
  -1  -5   7   15.87    2.42   0
   1  -5  -7    8.45    2.43   0
   1   5  -7   11.53    2.59   0
   0   5   7  724.39    4.71   0
   0  -5   7  777.24    5.78   0
   0  -5  -7  753.18    4.72   0
   0   5  -7  760.80    5.47   0
  -1   5  -7   32.34    2.71   0
   1   5   7   29.04    2.56   0
   1  -5   7   30.71    3.21   0
  -1  -5  -7   12.28    2.67   0
  -2  -5  -7  593.65    4.29   0
   2   5   7  580.59    4.39   0
  -2   5  -7  556.18    5.13   0
   2  -5   7  611.06    5.39   0
   3   5   7   71.36    2.81   0
  -3  -5  -7   66.07    2.77   0
   3  -5   7   69.92    3.70   0
  -3   5  -7   65.49    3.43   0
   4   5   7   46.87    2.65   0
   4  -5   7   58.81    4.11   0
  -4  -5  -7   58.98    2.59   0
  -4   5  -7   47.40    3.35   0
  -5   5  -7   17.35    3.54   0
   5   5   7   21.90    2.64   0
   5  -5   7   13.95    3.87   0
  -5  -5  -7   16.16    2.55   0
  -6   5  -7   31.38    4.53   0
  -6  -5  -7   38.36    2.71   0
   6   5   7   34.95    3.01   0
   6  -5   7   37.08    4.97   0
   7   5   7   24.37    3.87   0
  -7  -5  -7   22.54    3.70   0
  -8  -5  -7  111.46    3.60   0
   8   5   7  101.89    4.54   0
   9   5   7    1.07    3.82   0
  -9  -5  -7   -1.81    3.37   0
  10   5   7   16.09    4.31   0
 -10  -5  -7   20.33    3.84   0
  13  -6  -7   10.80    5.09   0
  13  -6  -7    8.13    4.75   0
  13   6  -7   11.21    3.63   0
  13   6  -7   11.45    3.78   0
  12  -6  -7    4.72    4.12   0
  12   6  -7    4.75    3.38   0
  12   6  -7    3.02    3.24   0
  11   6  -7   20.18    3.03   0
  11  -6  -7   14.67    3.96   0
  11   6  -7   21.77    3.12   0
 -10   6   7    5.87    2.95   0
  10   6  -7   -0.99    2.77   0
  10  -6  -7    0.69    3.59   0
  10   6  -7   -1.91    2.89   0
   9  -6  -7   66.71    3.96   0
  -9   6   7   68.07    3.85   0
   9   6  -7   67.22    3.00   0
   9   6  -7   67.50    2.99   0
   8  -6  -7   25.63    2.87   0
  -8   6   7   25.90    2.78   0
   8   6  -7   20.17    2.81   0
   7  -6  -7  365.40    4.22   0
   7   6  -7  377.43    3.96   0
  -7   6   7  376.69    4.28   0
   6  -6  -7   41.96    2.98   0
   6   6  -7   44.34    2.77   0
  -6   6   7   48.68    2.92   0
   5  -6  -7  279.70    3.76   0
   5   6  -7  286.80    3.72   0
  -5   6   7  293.23    3.85   0
   4  -6  -7    5.04    2.34   0
   4   6  -7    2.37    2.49   0
  -4   6   7    3.78    2.87   0
   3  -6  -7   94.51    2.83   0
   3   6  -7  105.44    2.92   0
  -3   6   7   94.27    2.80   0
  -2   6   7   50.97    2.60   0
   2  -6  -7   54.17    2.62   0
   2   6  -7   54.68    2.72   0
   1  -6  -7  400.98    3.87   0
  -1   6   7  431.87    3.95   0
   1   6  -7  422.10    4.28   0
   0   6   7   39.18    2.48   0
   0  -6   7   34.13    2.68   0
   0   6  -7   32.19    2.83   0
   0  -6  -7   30.87    2.44   0
  -1   6  -7  685.68    5.50   0
  -1  -6  -7  717.10    4.68   0
   1   6   7  669.90    4.56   0
   1  -6   7  703.65    5.99   0
  -2   6  -7    0.57    3.12   0
  -2  -6  -7    4.96    2.45   0
   2   6   7   -3.23    2.47   0
   2  -6   7    0.85    3.23   0
   3   6   7  272.78    3.60   0
   3  -6   7  270.42    4.89   0
  -3   6  -7  256.35    4.70   0
  -3  -6  -7  267.16    3.45   0
   4   6   7   10.29    2.51   0
  -4  -6  -7    8.05    2.53   0
  -4   6  -7    7.80    3.12   0
  -5   6  -7   19.16    4.22   0
   5   6   7   20.62    2.76   0
  -5  -6  -7   18.03    2.57   0
  -6  -6  -7   25.57    3.38   0
   6   6   7   29.67    2.95   0
  -6   6  -7   31.02    7.43   0
   7   6   7   54.57    3.34   0
  -7  -6  -7   57.92    3.18   0
  -8  -6  -7    5.09    3.14   0
   8   6   7    6.28    3.45   0
   9   6   7   52.14    4.11   0
  -9  -6  -7   40.09    4.52   0
  13   7  -7    5.02    3.63   0
  13  -7  -7    3.14    5.43   0
  13   7  -7    4.00    3.71   0
  13  -7  -7    2.02    5.59   0
  12   7  -7   10.87    3.47   0
  12  -7  -7   10.41    4.51   0
  12   7  -7   18.64    3.48   0
  11   7  -7    0.70    2.98   0
  11  -7  -7    1.26    3.99   0
  11   7  -7    3.26    3.03   0
  10  -7  -7   61.03    3.40   0
 -10   7   7   53.90    4.07   0
  10   7  -7   52.81    3.16   0
  10   7  -7   74.45    3.16   0
   9   7  -7   -0.44    2.66   0
  -9   7   7    2.44    2.82   0
   9  -7  -7    0.23    3.51   0
   9   7  -7    3.31    2.79   0
   8   7  -7  118.42    3.04   0
   8  -7  -7  104.54    3.82   0
  -8   7   7  102.99    3.76   0
   8   7  -7  106.93    3.08   0
  -7   7   7    6.42    2.58   0
   7  -7  -7    2.14    3.12   0
   7   7  -7   -3.21    2.44   0
   6  -7  -7  192.82    3.55   0
   6   7  -7  219.84    3.54   0
  -6   7   7  205.71    3.97   0
   5   7  -7   25.59    2.75   0
   5  -7  -7   26.56    2.53   0
  -5   7   7   31.40    3.10   0
   4  -7  -7  180.00    3.27   0
   4   7  -7  232.92    3.50   0
  -4   7   7  192.97    3.23   0
   3   7  -7  298.26    3.81   0
   3  -7  -7  274.02    3.61   0
  -3   7   7  305.89    3.68   0
  -2   7   7  355.22    3.80   0
   2   7  -7  398.57    4.26   0
   2  -7  -7  349.06    3.79   0
  -1   7   7    5.04    2.43   0
   1   7  -7    0.17    2.62   0
   1  -7  -7    2.36    2.38   0
   0  -7  -7  319.03    3.62   0
   0   7   7  320.34    3.57   0
   0   7  -7  333.67    4.59   0
  -1  -7  -7   37.25    2.52   0
   1   7   7   40.03    2.62   0
  -1   7  -7   41.82    2.77   0
  -2   7  -7  220.75    4.40   0
   2   7   7  217.76    3.30   0
  -2  -7  -7  226.16    3.28   0
   3   7   7    3.81    1.81   0
  -3   7  -7   -3.30    3.09   0
  -3  -7  -7    2.33    2.53   0
   4   7   7   99.40    3.04   0
  -4   7  -7   90.98    4.33   0
  -4  -7  -7  101.97    2.97   0
  -5  -7  -7   19.94    3.32   0
   5   7   7   23.42    2.83   0
  -5   7  -7   20.89    4.91   0
  -6  -7  -7   76.07    3.02   0
   6   7   7   74.36    3.23   0
   7   7   7    7.47    3.29   0
  -7  -7  -7    0.68    2.97   0
   8   7   7   35.41    3.68   0
  -8  -7  -7   47.58    3.48   0
   9   7   7    7.72    3.99   0
  -9  -7  -7    7.41    3.64   0
  13   8  -7    9.91    3.79   0
  12   8  -7    5.39    3.47   0
  12   8  -7    0.92    3.62   0
  12  -8  -7    2.26    5.26   0
  11   8  -7   26.62    3.51   0
  11  -8  -7   27.68    4.35   0
  11   8  -7   34.85    3.33   0
  10   8  -7    3.79    2.94   0
 -10   8   7    2.04    3.21   0
  10   8  -7    7.58    3.13   0
  10  -8  -7    5.61    3.91   0
  -9   8   7   66.72    4.15   0
   9   8  -7   72.26    3.12   0
   9   8  -7   70.92    3.07   0
   9  -8  -7   59.33    4.06   0
   8   8  -7    3.77    2.65   0
   8   8  -7   -1.83    2.62   0
  -8   8   7    5.00    3.44   0
   8  -8  -7    7.23    3.47   0
   7   8  -7   26.84    2.78   0
  -7   8   7   29.31    2.81   0
   7  -8  -7   26.27    2.80   0
   7   8  -7   26.46    2.56   0
   6   8  -7   23.02    2.68   0
   6  -8  -7   30.54    2.77   0
  -6   8   7   30.82    2.79   0
   5   8  -7  194.89    3.38   0
   5  -8  -7  175.31    3.34   0
  -5   8   7  186.39    3.35   0
   4   8  -7   13.14    2.74   0
   4  -8  -7   13.01    2.69   0
  -4   8   7   16.66    2.40   0
  -3   8   7  509.77    4.30   0
   3   8  -7  522.34    4.54   0
   3  -8  -7  479.88    4.29   0
  -2   8   7   51.06    2.85   0
   2   8  -7   52.05    3.27   0
   2  -8  -7   50.05    2.80   0
   1  -8  -7  324.42    3.69   0
  -1   8   7  315.76    3.66   0
   1   8  -7  331.51    4.61   0
   0  -8  -7   62.65    2.67   0
   0   8   7   68.92    2.72   0
   0   8  -7   68.96    2.99   0
   1   8   7   79.04    2.60   0
  -1  -8  -7   82.04    2.71   0
  -1   8  -7   84.78    3.11   0
  -2   8  -7    4.42    3.19   0
   2   8   7    0.95    2.40   0
  -2  -8  -7    2.59    2.42   0
  -3   8  -7   95.25    3.95   0
   3   8   7  103.18    3.01   0
  -3  -8  -7  103.13    2.86   0
   4   8   7    0.49    2.74   0
  -4   8  -7    3.72    3.95   0
  -4   8  -7    7.85    4.27   0
  -4  -8  -7    4.96    2.59   0
  -5  -8  -7  204.50    3.54   0
   5   8   7  212.18    3.70   0
   6   8   7   16.55    3.17   0
  -6  -8  -7   19.80    2.97   0
   7   8   7   49.40    3.59   0
  -7  -8  -7   52.65    3.37   0
   8   8   7    9.51    3.58   0
  -8  -8  -7    3.78    3.29   0
   9   8   7    7.15    3.97   0
  -9  -8  -7    8.71    3.74   0
  12  -9  -7   15.41    5.72   0
  12   9  -7    7.76    3.70   0
  12   9  -7    6.16    3.75   0
  11  -9  -7    2.52    4.99   0
  11   9  -7    5.54    3.35   0
  11   9  -7    5.73    3.46   0
 -10   9   7   67.87    4.57   0
  10   9  -7   60.73    3.46   0
  10   9  -7   62.06    2.45   0
  10  -9  -7   62.60    4.46   0
   9   9  -7    3.92    2.87   0
  -9   9   7    1.03    3.14   0
   9   9  -7    1.10    2.97   0
   9  -9  -7    2.40    3.73   0
   8   9  -7   43.33    3.01   0
   8   9  -7   41.01    2.90   0
   8  -9  -7   37.04    3.73   0
  -8   9   7   42.90    3.74   0
   7   9  -7    6.67    2.58   0
   7   9  -7    3.82    2.67   0
  -7   9   7   10.04    2.80   0
   7  -9  -7    9.46    3.36   0
   6   9  -7   29.35    2.67   0
   6   9  -7   29.66    2.77   0
  -6   9   7   25.46    3.26   0
   6  -9  -7   28.23    2.84   0
   5   9  -7   15.47    2.64   0
   5   9  -7   10.89    2.84   0
  -5   9   7   18.55    3.38   0
   5  -9  -7   13.41    2.79   0
   4   9  -7  420.20    4.78   0
  -4   9   7  410.32    4.16   0
   4  -9  -7  401.32    4.59   0
  -3   9   7   31.82    2.67   0
   3  -9  -7   27.77    2.76   0
   3   9  -7   31.62    2.77   0
  -2   9   7  377.98    3.85   0
   2  -9  -7  366.86    3.96   0
   2   9  -7  391.90    4.32   0
  -1   9   7   -1.76    2.49   0
   1  -9  -7    2.92    2.56   0
   1   9  -7    0.06    3.16   0
   0   9   7   62.05    2.73   0
   0  -9  -7   78.16    2.79   0
   0   9  -7   75.99    3.58   0
   1   9   7    9.49    2.35   0
  -1  -9  -7    6.05    2.37   0
  -1   9  -7    4.23    3.20   0
  -2   9  -7   24.82    3.55   0
   2   9   7   27.58    2.62   0
  -2  -9  -7   32.20    2.56   0
  -3   9  -7    2.31    3.32   0
   3   9   7    2.76    2.54   0
  -3  -9  -7   -1.67    2.49   0
  -3   9  -7    0.26    3.88   0
  -4   9  -7  204.08    6.20   0
  -4  -9  -7  223.06    3.66   0
   4   9   7  205.41    3.71   0
  -4   9  -7  223.73    6.94   0
  -5  -9  -7    1.20    2.90   0
   5   9   7    1.19    3.04   0
   6   9   7  128.48    3.73   0
  -6  -9  -7  141.11    3.64   0
  -7  -9  -7    5.21    3.06   0
   7   9   7    3.50    3.41   0
   8   9   7    6.54    3.75   0
  -8  -9  -7    8.67    3.39   0
  12  10  -7   -0.58    3.72   0
  11 -10  -7   14.05    5.51   0
  11  10  -7   18.16    3.41   0
  11  10  -7    8.69    3.59   0
  10 -10  -7    0.92    4.24   0
 -10  10   7   -2.01    4.31   0
  10  10  -7    1.28    3.40   0
  10  10  -7    3.17    3.24   0
   9 -10  -7   32.10    4.24   0
   9  10  -7   30.40    3.26   0
   9  10  -7   33.32    3.06   0
  -9  10   7   31.70    4.28   0
   8 -10  -7   10.22    3.05   0
   8  10  -7    8.76    2.89   0
   8  10  -7   15.25    3.03   0
  -8  10   7    9.40    3.06   0
   7 -10  -7   19.74    2.95   0
   7  10  -7   24.54    3.01   0
   7  10  -7   22.10    2.75   0
  -7  10   7   20.74    3.54   0
   6 -10  -7   -0.99    2.81   0
   6  10  -7    5.74    2.87   0
  -6  10   7    4.54    2.77   0
   6  10  -7    4.09    2.77   0
   5 -10  -7  192.33    3.68   0
   5  10  -7  221.37    3.56   0
   5  10  -7  186.67    3.56   0
  -5  10   7  205.16    3.64   0
   4 -10  -7    4.97    2.77   0
   4  10  -7    8.59    3.58   0
   4  10  -7    7.22    2.56   0
  -4  10   7    7.40    2.64   0
  -3  10   7  215.15    3.61   0
   3  10  -7  242.15    3.86   0
   3 -10  -7  221.05    3.62   0
   3  10  -7  258.46    3.79   0
   2  10  -7    5.32    3.16   0
  -2  10   7    5.31    2.41   0
   2 -10  -7    3.19    2.44   0
   2  10  -7    0.95    3.49   0
   1  10  -7   49.93    3.30   0
  -1  10   7   49.99    2.79   0
   1 -10  -7   44.41    2.86   0
   1  10  -7   59.96    3.06   0
   0  10   7    9.08    2.54   0
   0  10  -7    7.53    3.13   0
   0 -10  -7    5.12    2.55   0
   0  10  -7    4.12    2.66   0
   1  10   7   69.04    2.87   0
  -1  10  -7   80.95    3.75   0
  -1 -10  -7   77.28    2.85   0
  -1  10  -7   80.50    4.04   0
  -2  10  -7   15.57    3.69   0
   2  10   7   17.21    2.60   0
  -2  10  -7   18.22    3.51   0
  -2 -10  -7   15.43    2.55   0
  -3  10  -7  120.73    5.06   0
   3  10   7  128.13    3.25   0
  -3  10  -7  140.87    5.11   0
  -3 -10  -7  138.75    3.29   0
  -4 -10  -7    9.56    2.79   0
   4  10   7   11.34    2.93   0
  -4  10  -7   11.93    5.70   0
  -4  10  -7   12.41    6.11   0
   5  10   7  112.58    3.61   0
  -5 -10  -7  136.90    3.48   0
   6  10   7    0.34    3.21   0
  -6 -10  -7    3.68    3.12   0
  -7 -10  -7   14.75    3.56   0
   7  10   7   12.12    3.67   0
   8  10   7   -3.26    3.98   0
  -8 -10  -7   -2.10    3.64   0
  11  11  -7    1.66    3.57   0
  11  11  -7   -2.70    3.82   0
  11 -11  -7   -1.14    5.67   0
  10 -11  -7   16.10    4.52   0
  10  11  -7   12.65    3.45   0
 -10  11   7   16.77    4.52   0
  10  11  -7    6.01    3.66   0
   9 -11  -7    1.00    4.18   0
  -9  11   7    2.59    3.36   0
   9  11  -7    9.45    3.14   0
   9  11  -7    0.79    3.25   0
   8 -11  -7   38.13    4.09   0
   8  11  -7   28.81    3.32   0
  -8  11   7   37.64    3.41   0
   8  11  -7   33.63    3.16   0
   7 -11  -7   11.01    3.02   0
   7  11  -7   12.54    3.15   0
  -7  11   7   11.41    3.68   0
   7  11  -7   12.87    2.91   0
   6  11  -7   83.43    3.08   0
   6 -11  -7   73.55    3.46   0
   6  11  -7   91.73    3.33   0
  -6  11   7   71.62    3.30   0
   5 -11  -7    7.96    3.43   0
   5  11  -7    3.81    2.78   0
   5  11  -7    3.38    2.89   0
  -5  11   7    2.64    2.82   0
   4 -11  -7  197.21    3.75   0
   4  11  -7  214.66    3.63   0
   4  11  -7  202.08    3.73   0
  -4  11   7  204.64    3.71   0
  -3  11   7    3.10    2.59   0
   3 -11  -7    0.37    2.65   0
   3  11  -7    2.77    2.83   0
   3  11  -7   -0.58    2.65   0
  -2  11   7   24.19    2.74   0
   2 -11  -7   25.59    2.75   0
   2  11  -7   21.46    2.90   0
   2  11  -7   21.70    2.65   0
  -1  11   7   11.68    2.47   0
   1 -11  -7    9.41    2.64   0
   1  11  -7    8.16    2.88   0
   1  11  -7   12.49    3.24   0
   0  11   7   85.95    2.98   0
   0  11  -7   93.85    3.84   0
   0 -11  -7   84.30    3.06   0
   0  11  -7   85.71    3.49   0
  -1  11  -7   19.38    3.55   0
   1  11   7   13.15    2.82   0
  -1 -11  -7   11.58    2.78   0
  -1  11  -7   17.34    3.86   0
  -2  11  -7  180.86    5.08   0
   2  11   7  172.01    2.78   0
  -2  11  -7  188.07    4.93   0
  -2 -11  -7  168.69    2.84   0
  -3  11  -7    6.45    4.30   0
  -3 -11  -7    1.91    2.78   0
  -3  11  -7    6.42    4.35   0
   3  11   7    5.50    2.88   0
  -4 -11  -7  104.26    3.29   0
   4  11   7   91.47    3.39   0
   5  11   7    5.29    3.28   0
  -5 -11  -7    2.28    3.15   0
  -6 -11  -7   18.94    3.45   0
   6  11   7   12.80    3.63   0
   7  11   7   -2.19    3.88   0
  -7 -11  -7   -1.41    3.72   0
  10  12  -7   -4.78    3.40   0
 -10  12   7    0.29    5.44   0
  10  12  -7    5.41    3.71   0
  10 -12  -7    2.53    4.69   0
   9  12  -7   18.79    3.51   0
  -9  12   7   15.91    4.55   0
   9  12  -7   18.64    3.54   0
   9 -12  -7   25.31    4.59   0
   8  12  -7    5.17    3.20   0
   8 -12  -7    3.07    3.42   0
   8  12  -7    6.11    3.27   0
  -8  12   7    2.13    4.07   0
  -7  12   7   54.42    3.58   0
   7 -12  -7   53.41    3.58   0
   7  12  -7   52.59    3.34   0
   7  12  -7   62.79    3.32   0
   6 -12  -7   -0.59    3.65   0
   6  12  -7    5.94    3.10   0
   6  12  -7    2.62    2.96   0
  -6  12   7    5.87    3.07   0
   5 -12  -7  104.95    3.51   0
   5  12  -7  111.29    3.54   0
   5  12  -7  122.05    3.39   0
  -5  12   7  114.02    3.98   0
  -4  12   7   10.45    3.55   0
   4 -12  -7    8.67    3.62   0
   4  12  -7   10.37    3.71   0
   4  12  -7   11.57    2.87   0
  -3  12   7   24.24    2.88   0
   3  12  -7   37.05    3.56   0
   3 -12  -7   26.64    2.90   0
   3  12  -7   29.77    3.28   0
  -2  12   7    7.73    2.74   0
   2 -12  -7    5.96    2.75   0
   2  12  -7    2.18    2.92   0
   2  12  -7    3.73    2.70   0
  -1  12   7   23.02    2.84   0
   1  12  -7   20.60    3.82   0
   1 -12  -7   25.73    2.81   0
   1  12  -7   23.05    2.92   0
   0  12   7    3.80    2.88   0
   0  12  -7    9.25    3.60   0
   0  12  -7    3.71    3.21   0
   0 -12  -7    7.88    2.82   0
   1  12   7  168.22    3.54   0
  -1  12  -7  196.68    4.90   0
  -1  12  -7  198.82    5.23   0
  -1 -12  -7  215.67    3.76   0
  -2  12  -7   10.36    3.89   0
  -2 -12  -7   18.06    3.08   0
   2  12   7   15.26    3.08   0
  -2  12  -7   10.56    4.05   0
  -3  12  -7   54.20    5.59   0
  -3 -12  -7   47.28    3.23   0
   3  12   7   66.04    3.23   0
  -3  12  -7   56.45    4.95   0
   4  12   7   -0.93    2.17   0
  -4 -12  -7    7.42    3.22   0
   5  12   7   12.89    3.51   0
  -5 -12  -7   14.09    3.48   0
  -6 -12  -7   -2.60    3.60   0
   6  12   7    0.98    3.72   0
   9  13  -7    1.07    3.51   0
  -9  13   7    5.92    5.63   0
   9  13  -7    3.17    3.85   0
   9 -13  -7    1.72    4.91   0
   8  13  -7   30.65    3.57   0
   8  13  -7   26.80    3.73   0
  -8  13   7   29.21    4.73   0
   8 -13  -7   28.45    4.74   0
   7  13  -7    0.78    3.20   0
   7  13  -7    7.48    3.41   0
   7 -13  -7    2.09    4.20   0
  -7  13   7    5.84    4.21   0
   6  13  -7   27.93    3.21   0
   6 -13  -7   30.28    3.45   0
   6  13  -7   23.02    3.43   0
  -6  13   7   23.39    3.37   0
   5  13  -7    3.96    3.06   0
   5  13  -7   13.02    3.20   0
   5 -13  -7    4.08    3.25   0
  -5  13   7    8.44    3.29   0
  -4  13   7   46.73    3.94   0
   4  13  -7   38.88    3.98   0
   4  13  -7   53.00    3.18   0
   4 -13  -7   52.42    3.37   0
  -3  13   7    1.24    3.64   0
   3  13  -7    3.52    2.92   0
   3  13  -7    3.95    3.15   0
   3 -13  -7    3.12    3.02   0
  -2  13   7   36.52    3.14   0
   2  13  -7   38.90    3.07   0
   2  13  -7   38.19    3.33   0
   2 -13  -7   39.44    3.72   0
  -1  13   7   14.55    2.93   0
   1  13  -7    7.16    3.11   0
   1  13  -7   12.86    3.40   0
   1 -13  -7   10.15    2.97   0
   0 -13  -7  127.70    3.61   0
   0  13   7  118.39    3.41   0
   0  13  -7  142.46    4.54   0
   0  13  -7  115.53    4.78   0
  -1  13  -7    0.97    3.91   0
  -1 -13  -7    2.91    3.09   0
   1  13   7    2.71    3.14   0
  -1  13  -7    1.38    4.16   0
   2  13   7   75.28    3.45   0
  -2 -13  -7   61.26    3.56   0
  -2  13  -7   68.94    5.17   0
  -2  13  -7   75.90    4.74   0
  -3  13  -7   16.50    5.59   0
   3  13   7   11.88    3.25   0
  -3  13  -7   16.57    5.81   0
  -3 -13  -7   18.30    3.34   0
   4  13   7   11.19    3.50   0
  -4 -13  -7   10.79    3.43   0
  -5 -13  -7    4.73    3.50   0
   5  13   7    1.27    2.49   0
   8  14  -7    0.07    3.58   0
   8 -14  -7    1.09    4.85   0
   8  14  -7    3.00    3.80   0
  -8  14   7   -0.40    4.86   0
   7 -14  -7   12.12    4.65   0
   7  14  -7   10.21    3.65   0
   7  14  -7   10.44    3.75   0
  -7  14   7   18.32    4.64   0
   6  14  -7   -0.04    3.32   0
   6  14  -7    5.11    3.45   0
  -6  14   7   -0.39    3.39   0
   6 -14  -7    3.82    3.48   0
   5  14  -7   18.95    3.39   0
   5  14  -7   22.09    3.56   0
  -5  14   7   20.19    3.46   0
   5 -14  -7   17.75    3.48   0
  -4  14   7    1.54    3.97   0
   4  14  -7   -4.08    3.15   0
   4  14  -7    5.25    3.29   0
   4 -14  -7    1.99    3.34   0
  -3  14   7   38.07    3.35   0
   3  14  -7   44.84    4.10   0
   3  14  -7   38.78    3.64   0
   3 -14  -7   28.60    4.13   0
   2 -14  -7    8.18    3.85   0
  -2  14   7   -1.48    3.15   0
   2  14  -7    2.23    3.88   0
   2  14  -7    3.80    3.35   0
   1  14  -7   79.31    3.60   0
   1 -14  -7   68.72    3.56   0
  -1  14   7   67.99    3.43   0
   1  14  -7   70.19    4.63   0
   0  14   7    0.08    3.21   0
   0 -14  -7    0.70    3.20   0
   0  14  -7    0.72    4.31   0
   0  14  -7   -0.48    4.11   0
   1  14   7   59.27    3.52   0
  -1 -14  -7   57.12    4.36   0
  -1  14  -7   62.49    4.53   0
  -1  14  -7   67.43    4.81   0
   2  14   7   -3.43    2.41   0
  -2  14  -7    3.38    4.95   0
  -2 -14  -7    9.53    3.34   0
  -2  14  -7    9.79    4.57   0
  -3  14  -7    4.93    6.72   0
  -3  14  -7    0.73    6.41   0
   3  14   7   11.27    3.59   0
  -3 -14  -7    3.00    3.44   0
  -4 -14  -7   -0.86    3.61   0
   4  14   7   -1.87    3.61   0
   7 -15  -7    2.59    5.07   0
   7  15  -7    5.66    3.92   0
  -7  15   7    0.97    4.08   0
   7  15  -7   -0.79    3.58   0
   6 -15  -7    5.10    4.67   0
   6  15  -7    4.78    3.87   0
  -6  15   7    6.19    3.80   0
   6  15  -7    4.96    3.69   0
   5 -15  -7   -7.06    4.45   0
   5  15  -7    2.94    3.73   0
  -5  15   7   -0.82    4.33   0
   5  15  -7    1.81    3.47   0
   4 -15  -7   34.27    4.45   0
   4  15  -7   20.72    3.88   0
   4  15  -7   27.32    3.63   0
  -4  15   7   31.53    3.61   0
  -3  15   7   -0.33    3.37   0
   3 -15  -7    1.58    3.40   0
   3  15  -7    7.55    4.44   0
   3  15  -7   -0.57    3.48   0
  -2  15   7   42.85    3.57   0
   2 -15  -7   34.12    4.50   0
   2  15  -7   31.66    3.89   0
   2  15  -7   43.11    3.72   0
  -1  15   7    5.62    3.45   0
   1 -15  -7    2.99    3.57   0
   1  15  -7    3.96    3.82   0
   1  15  -7    7.82    3.64   0
   0  15   7   43.58    3.59   0
   0 -15  -7   52.24    3.62   0
   0  15  -7   53.76    3.92   0
   0  15  -7   45.38    5.07   0
   1  15   7    4.25    3.46   0
  -1  15  -7    0.98    4.45   0
  -1 -15  -7    6.50    3.58   0
  -1  15  -7    4.11    4.79   0
  -2  15  -7    5.03    5.97   0
  -2  15  -7    6.08    5.60   0
   2  15   7    4.70    3.57   0
  -2 -15  -7    3.05    3.65   0
  -3 -15  -7    3.74    3.86   0
   3  15   7    0.19    3.87   0
   5  16  -7    8.73    5.12   0
   5 -16  -7    8.64    5.05   0
   5  16  -7   10.08    3.95   0
  -5  16   7    9.32    4.95   0
   4 -16  -7   -2.43    4.02   0
   4  16  -7   10.43    3.99   0
   4  16  -7    0.23    3.67   0
  -4  16   7    5.90    3.82   0
  -3  16   7   24.58    3.83   0
   3  16  -7   21.95    3.87   0
   3 -16  -7   15.50    4.03   0
   3  16  -7   16.70    5.00   0
  -2  16   7    2.99    3.70   0
   2 -16  -7    2.73    4.68   0
   2  16  -7    5.99    5.10   0
   2  16  -7    3.37    4.65   0
  -1  16   7   14.12    3.76   0
   1  16  -7   16.11    3.95   0
   1 -16  -7   14.22    3.96   0
   1  16  -7    7.16    5.21   0
   0  16   7   15.73    3.69   0
   0  16  -7   14.96    4.90   0
   0  16  -7    1.34    5.26   0
   0 -16  -7   11.13    4.61   0
   1  16   7   18.26    4.03   0
  -1  16  -7   14.27    5.10   0
  -1  16  -7    8.10    5.39   0
  -1 -16  -7   16.15    4.13   0
  14   0  -8    2.02    3.69   0
  14   0  -8   -3.65    3.89   0
  12   0  -8   21.60    3.35   0
  10   0  -8   54.54    3.07   0
  -8   0   8   54.09    2.88   0
   8   0  -8   57.37    2.84   0
  -6   0   8 1144.81    5.98   0
   6   0  -8 1045.55    5.76   0
   4   0  -8  151.15    2.92   0
  -4   0   8  139.05    2.95   0
   2   0  -8  160.57    3.07   0
  -2   0   8  203.58    3.21   0
   0   0  -8  537.81    4.50   0
   0   0   8  546.54    4.53   0
  -2   0  -8  762.26    5.14   0
   2   0   8  819.32    5.54   0
  -4   0  -8  314.39    3.84   0
   4   0   8  328.02    4.67   0
  -6   0  -8    4.51    3.19   0
   6   0   8    0.68    2.96   0
   8   0   8   60.53    4.62   0
  -8   0  -8   51.80    4.34   0
  10   0   8   20.85    5.79   0
  14  -1  -8    3.58    4.84   0
  14   1  -8    1.18    3.72   0
  14  -1  -8    3.70    4.61   0
  14   1  -8   -0.53    3.95   0
  13   1  -8    8.55    3.30   0
  13  -1  -8   10.34    3.25   0
  13   1  -8    7.97    3.46   0
  13  -1  -8    1.54    4.31   0
  12   1  -8    3.42    3.23   0
  12  -1  -8    2.42    3.20   0
  11   1  -8   82.70    3.55   0
  11  -1  -8   85.11    3.60   0
  10   1  -8    5.49    2.75   0
  10  -1  -8    8.83    2.84   0
  -9   1   8   10.92    3.37   0
   9   1  -8    7.95    2.61   0
   9  -1  -8    3.25    2.79   0
  -8   1   8    2.19    3.10   0
  -8  -1   8   10.58    2.51   0
   8   1  -8    9.69    2.61   0
   8  -1  -8    4.27    2.55   0
  -7   1   8  329.07    4.07   0
  -7  -1   8  336.08    3.98   0
   7   1  -8  352.53    3.93   0
   7  -1  -8  327.78    3.78   0
  -6  -1   8   18.00    2.78   0
  -6   1   8   15.34    2.84   0
   6   1  -8   23.14    2.81   0
   6  -1  -8   15.30    2.83   0
   5  -1  -8  672.82    4.84   0
  -5  -1   8  700.49    4.80   0
  -5   1   8  666.95    4.79   0
   5   1  -8  654.28    4.68   0
   4  -1  -8    4.08    2.27   0
  -4  -1   8    4.81    2.25   0
  -4   1   8    2.44    2.26   0
   4   1  -8    2.34    2.32   0
   3   1  -8   34.55    2.56   0
   3  -1  -8   35.84    2.45   0
  -3  -1   8   31.21    2.40   0
  -3   1   8   34.13    2.44   0
   2   1  -8   58.77    2.76   0
   2  -1  -8   54.11    2.62   0
  -2  -1   8   61.80    2.75   0
  -2   1   8   58.77    2.57   0
   1   1  -8  373.45    3.98   0
   1  -1  -8  396.02    3.97   0
  -1  -1   8  403.51    4.07   0
  -1   1   8  414.78    3.97   0
   0   1  -8    3.67    3.11   0
   0  -1  -8   11.46    2.49   0
   0  -1   8    7.29    2.48   0
   0   1   8    2.47    2.45   0
  -1   1  -8  334.67    4.35   0
  -1  -1  -8  322.26    3.75   0
   1  -1   8  359.99    3.94   0
   1   1   8  361.50    3.83   0
  -2   1  -8   34.88    2.62   0
  -2  -1  -8   42.36    2.68   0
   2  -1   8   37.06    2.83   0
   2   1   8   36.04    2.71   0
  -3   1  -8  629.17    5.04   0
   3  -1   8  703.91    5.79   0
  -3  -1  -8  670.29    4.94   0
   3   1   8  667.03    5.26   0
  -4   1  -8    3.34    2.50   0
  -4  -1  -8    5.19    2.42   0
   4  -1   8    5.57    2.59   0
   4   1   8    7.45    2.76   0
  -5   1  -8   42.76    3.30   0
  -5  -1  -8   39.76    2.71   0
   5  -1   8   43.89    3.64   0
   5   1   8   46.72    2.94   0
  -6   1  -8   18.66    3.37   0
  -6  -1  -8   15.67    3.19   0
   6  -1   8   16.14    3.02   0
   6   1   8   12.31    3.55   0
  -7  -1  -8   35.16    3.00   0
  -7   1  -8   33.93    3.75   0
   7  -1   8   33.25    4.10   0
   7   1   8   41.40    4.05   0
  -8   1  -8   -0.35    4.55   0
  -8  -1  -8    3.37    3.08   0
   8  -1   8    0.99    4.27   0
   8   1   8   -2.78    4.35   0
  -9   1  -8   43.43    4.72   0
   9  -1   8   52.69    5.84   0
   9   1   8   50.26    5.12   0
  -9  -1  -8   52.76    3.88   0
  14  -2  -8    7.41    4.96   0
  14   2  -8    7.50    3.79   0
  14  -2  -8    4.08    3.82   0
  14   2  -8    2.50    3.96   0
  13   2  -8    2.51    3.40   0
  13  -2  -8    5.15    4.37   0
  13   2  -8   -0.80    3.54   0
  12  -2  -8   27.27    3.41   0
  12   2  -8   27.71    3.17   0
  12   2  -8   30.82    3.51   0
  11  -2  -8    2.63    3.06   0
  11   2  -8   -0.27    3.00   0
  10  -2  -8  107.46    4.03   0
  10   2  -8  114.26    3.45   0
   9  -2  -8   16.02    2.83   0
  -9   2   8   18.18    2.71   0
   9   2  -8   18.79    2.75   0
   8  -2  -8   37.52    2.67   0
  -8   2   8   47.79    2.73   0
   8   2  -8   41.25    2.72   0
   7  -2  -8   41.60    2.81   0
  -7   2   8   39.86    2.73   0
  -7  -2   8   39.36    2.85   0
   7   2  -8   46.34    2.80   0
   6  -2  -8  544.28    4.56   0
  -6  -2   8  563.15    4.61   0
  -6   2   8  556.11    4.64   0
   6   2  -8  561.37    4.52   0
   5  -2  -8    3.00    2.52   0
  -5  -2   8    9.71    2.48   0
  -5   2   8   11.00    2.51   0
   5   2  -8   12.68    2.44   0
   4  -2  -8  214.23    3.38   0
  -4  -2   8  234.64    3.35   0
  -4   2   8  244.73    3.48   0
   4   2  -8  227.47    3.36   0
   3  -2  -8   13.76    2.45   0
  -3  -2   8   16.00    2.40   0
  -3   2   8   14.26    2.37   0
   3   2  -8   14.65    2.44   0
   2   2  -8  843.77    5.31   0
   2  -2  -8  779.87    5.01   0
  -2  -2   8  881.34    5.36   0
  -2   2   8  860.40    5.13   0
   1   2  -8   31.89    2.76   0
   1  -2  -8   34.01    2.62   0
  -1  -2   8   40.04    2.67   0
  -1   2   8   33.74    2.51   0
   0   2  -8  285.79    3.63   0
   0  -2  -8  300.41    3.62   0
   0  -2   8  303.66    3.71   0
   0   2   8  307.08    3.68   0
  -1   2  -8   76.70    2.83   0
  -1  -2  -8   81.49    2.71   0
   1  -2   8   86.86    2.87   0
   1   2   8   76.39    2.72   0
  -2   2  -8  176.04    3.27   0
   2  -2   8  184.38    3.40   0
  -2  -2  -8  176.23    3.60   0
   2   2   8  178.87    3.27   0
  -3  -2  -8   36.41    2.70   0
   3   2   8   31.94    2.65   0
  -3   2  -8   42.49    3.14   0
   3  -2   8   32.35    2.82   0
   4   2   8  358.65    4.06   0
  -4  -2  -8  356.03    3.96   0
   4  -2   8  357.47    4.50   0
  -4   2  -8  335.06    4.58   0
   5   2   8   45.98    3.55   0
  -5   2  -8   38.71    3.42   0
  -5  -2  -8   43.61    3.27   0
   5  -2   8   46.58    3.85   0
   6   2   8   79.06    3.91   0
  -6   2  -8   53.82    3.57   0
   6  -2   8   64.25    4.00   0
  -6  -2  -8   59.80    3.53   0
   7   2   8   -0.53    3.20   0
  -7  -2  -8    4.44    3.43   0
  -7   2  -8    0.57    4.17   0
   7  -2   8    1.00    4.04   0
   8   2   8   37.83    3.70   0
  -8   2  -8   36.93    4.30   0
   8  -2   8   33.73    4.66   0
  -8  -2  -8   30.69    3.49   0
   9  -2   8    2.16    5.48   0
  -9  -2  -8    1.85    3.47   0
   9   2   8    2.44    3.87   0
  14  -3  -8   -1.84    5.00   0
  14   3  -8    2.38    4.97   0
  14   3  -8   -0.71    3.85   0
  14  -3  -8   -1.14    4.71   0
  13  -3  -8    4.97    3.59   0
  13   3  -8    6.21    3.41   0
  13   3  -8    6.06    3.56   0
  12   3  -8   -2.50    3.23   0
  12  -3  -8    3.12    3.26   0
  12   3  -8    6.79    3.12   0
  11  -3  -8   85.35    3.58   0
  11   3  -8   96.12    3.38   0
  10  -3  -8    0.89    2.98   0
  10   3  -8    4.86    3.41   0
   9  -3  -8   55.91    3.08   0
  -9   3   8   66.29    3.10   0
   9   3  -8   58.42    2.97   0
   8  -3  -8   51.25    2.97   0
  -8   3   8   51.93    2.89   0
   8   3  -8   56.44    2.81   0
   7  -3  -8  112.43    3.21   0
  -7   3   8  114.71    3.05   0
   7   3  -8  112.86    3.05   0
   6  -3  -8    3.67    2.53   0
  -6  -3   8    7.02    2.56   0
  -6   3   8    7.23    3.10   0
   6   3  -8   10.41    2.49   0
   5  -3  -8  214.64    3.35   0
  -5  -3   8  215.46    3.25   0
  -5   3   8  217.72    3.35   0
   5   3  -8  202.38    3.30   0
   4  -3  -8   95.38    2.95   0
  -4   3   8  113.35    2.94   0
   4   3  -8   99.08    2.32   0
  -4  -3   8  107.68    2.94   0
   3  -3  -8  401.34    3.85   0
  -3  -3   8  421.18    4.07   0
  -3   3   8  428.22    4.00   0
   3   3  -8  423.23    4.17   0
   2  -3  -8    3.62    2.52   0
  -2  -3   8    7.65    2.68   0
  -2   3   8    6.46    2.45   0
   2   3  -8    4.01    2.76   0
   1   3  -8  781.15    5.19   0
   1  -3  -8  750.61    4.75   0
  -1  -3   8  768.12    5.22   0
  -1   3   8  745.23    4.93   0
   0   3  -8   20.27    3.12   0
   0  -3   8   22.21    2.55   0
   0  -3  -8   24.24    2.58   0
   0   3   8   26.54    2.49   0
   1   3   8   34.57    2.49   0
  -1   3  -8   34.94    2.63   0
   1  -3   8   33.91    2.67   0
  -1  -3  -8   44.28    2.49   0
   2   3   8   18.91    2.48   0
  -2   3  -8   12.01    3.00   0
   2  -3   8   15.14    2.46   0
  -2  -3  -8   10.57    2.39   0
   3   3   8  174.27    3.29   0
  -3  -3  -8  175.40    3.18   0
  -3   3  -8  179.40    3.88   0
   3  -3   8  187.06    4.33   0
   4   3   8   78.71    3.73   0
  -4  -3  -8   82.54    2.96   0
   4  -3   8   81.14    3.82   0
  -4   3  -8   79.68    3.43   0
   5   3   8  223.53    3.92   0
  -5   3  -8  208.39    4.38   0
  -5  -3  -8  220.03    3.60   0
   5  -3   8  223.67    4.96   0
   6   3   8    8.05    2.97   0
   6  -3   8    4.55    3.76   0
  -6   3  -8    4.56    3.40   0
  -6  -3  -8    0.49    2.77   0
   7   3   8   83.48    4.32   0
  -7  -3  -8   88.60    3.39   0
  -7   3  -8   96.15    4.93   0
   7  -3   8   94.07    5.41   0
   8   3   8   13.37    4.44   0
   8  -3   8    8.68    5.84   0
  -8  -3  -8    8.75    3.17   0
  -8   3  -8   10.95    5.34   0
   9   3   8   15.33    4.10   0
   9  -3   8   14.76    9.22   0
  -9  -3  -8   12.54    3.63   0
  13  -4  -8   -1.74    4.41   0
  13   4  -8    6.32    3.41   0
  13   4  -8    5.22    3.73   0
  12  -4  -8   10.40    3.42   0
  12   4  -8   16.01    3.19   0
  12   4  -8   11.79    4.13   0
  11  -4  -8    5.12    3.12   0
  11   4  -8    0.28    3.10   0
  10  -4  -8  120.68    4.27   0
 -10   4   8  131.04    3.61   0
  10   4  -8  113.90    3.51   0
   9  -4  -8   -0.17    2.84   0
  -9   4   8    0.97    2.75   0
   9   4  -8    4.13    2.75   0
   8  -4  -8   90.53    3.60   0
  -8   4   8   93.74    3.06   0
   8   4  -8  101.13    3.14   0
   7  -4  -8   28.69    2.88   0
  -7   4   8   27.31    2.76   0
   7   4  -8   36.06    2.64   0
   6  -4  -8  231.99    3.54   0
  -6   4   8  249.34    3.54   0
   6   4  -8  256.04    3.50   0
   5  -4  -8  111.63    2.98   0
  -5  -4   8  117.05    2.96   0
  -5   4   8  117.44    2.98   0
   5   4  -8  117.74    2.99   0
   4  -4  -8  136.51    3.03   0
  -4   4   8  151.35    3.04   0
   4   4  -8  148.27    3.18   0
  -4  -4   8  146.96    3.05   0
  -3  -4   8    7.27    2.50   0
   3  -4  -8    8.60    2.39   0
  -3   4   8   12.42    2.30   0
   3   4  -8    4.57    2.59   0
  -2  -4   8 1048.50    5.93   0
   2  -4  -8 1023.03    5.49   0
   2   4  -8 1084.17    6.07   0
  -2   4   8 1070.20    5.64   0
  -1  -4   8   70.95    2.91   0
   1  -4  -8   70.95    2.73   0
  -1   4   8   74.05    2.76   0
   1   4  -8   82.99    2.98   0
   0   4   8  404.26    3.86   0
   0   4  -8  395.21    4.28   0
   0  -4   8  430.30    4.34   0
   0  -4  -8  392.04    3.79   0
   1   4   8   13.92    2.48   0
  -1   4  -8   19.33    3.05   0
   1  -4   8   18.70    2.52   0
  -1  -4  -8   19.46    2.43   0
   2   4   8   44.09    2.66   0
  -2   4  -8   44.09    2.60   0
   2  -4   8   42.40    2.69   0
  -2  -4  -8   38.95    2.62   0
   3   4   8   11.97    2.53   0
  -3  -4  -8    4.29    2.38   0
   3  -4   8    7.26    3.28   0
  -3   4  -8    5.71    2.51   0
   4   4   8  158.41    3.58   0
   4  -4   8  171.08    3.97   0
  -4  -4  -8  161.48    3.26   0
  -4   4  -8  164.68    4.07   0
   5   4   8   13.61    2.88   0
  -5   4  -8   14.10    3.37   0
   5  -4   8   15.10    3.64   0
  -5  -4  -8   11.81    2.70   0
   6   4   8  134.44    3.68   0
   6  -4   8  120.95    5.25   0
  -6   4  -8  115.07    4.89   0
  -6  -4  -8  132.18    3.39   0
   7   4   8   23.66    4.05   0
  -7  -4  -8   19.25    3.03   0
   7  -4   8   18.78    5.57   0
  -7   4  -8   19.97    5.11   0
   8   4   8   37.14    4.66   0
  -8  -4  -8   39.02    4.24   0
   9   4   8   -2.90    3.96   0
  -9  -4  -8   -0.61    3.46   0
  13   5  -8    2.74    3.57   0
  13  -5  -8    1.50    4.65   0
  13   5  -8    6.98    3.76   0
  12  -5  -8   -0.75    3.56   0
  12   5  -8    6.76    3.33   0
  12   5  -8   11.92    3.14   0
  11   5  -8   45.45    3.14   0
  11  -5  -8   42.78    3.48   0
  11   5  -8   43.00    3.32   0
  10  -5  -8   -2.96    3.67   0
 -10   5   8    7.24    3.06   0
  10   5  -8    5.91    2.97   0
   9  -5  -8   88.14    3.88   0
  -9   5   8   87.97    3.12   0
   9   5  -8   95.65    3.27   0
   8  -5  -8   23.54    2.91   0
  -8   5   8   21.06    3.48   0
   8   5  -8   26.88    2.77   0
   7  -5  -8  151.91    3.99   0
  -7   5   8  153.94    3.29   0
   7   5  -8  163.88    3.17   0
   6  -5  -8    8.82    3.09   0
  -6   5   8    6.98    2.58   0
   6   5  -8    2.85    2.51   0
   5  -5  -8  109.07    3.01   0
   5   5  -8  121.66    3.18   0
  -5   5   8  124.94    3.05   0
  -4  -5   8   33.27    2.62   0
   4  -5  -8   30.85    2.61   0
   4   5  -8   39.67    2.67   0
  -4   5   8   33.87    2.48   0
  -3  -5   8  152.96    3.11   0
   3  -5  -8  134.91    3.00   0
   3   5  -8  156.99    3.71   0
  -3   5   8  151.85    2.99   0
  -2  -5   8  184.16    3.87   0
   2  -5  -8  168.36    3.15   0
   2   5  -8  185.18    3.44   0
  -2   5   8  183.05    3.16   0
  -1   5   8  755.92    4.86   0
  -1  -5   8  772.05    5.43   0
   1  -5  -8  717.33    4.80   0
   1   5  -8  746.69    5.79   0
   0   5  -8    0.24    2.65   0
   0   5   8   -2.19    2.45   0
   0  -5   8    3.59    2.59   0
   0  -5  -8   -1.07    2.42   0
   1   5   8  247.87    3.52   0
  -1   5  -8  236.47    3.76   0
   1  -5   8  248.56    3.79   0
  -1  -5  -8  228.79    3.49   0
  -2  -5  -8    0.73    2.44   0
   2   5   8    0.92    2.48   0
  -2   5  -8    5.98    2.53   0
   2  -5   8    3.75    2.54   0
   3   5   8  103.49    3.03   0
  -3  -5  -8   93.50    2.81   0
   3  -5   8  105.94    3.86   0
  -3   5  -8   96.19    3.57   0
   4   5   8   14.43    2.83   0
   4  -5   8   19.42    3.60   0
  -4  -5  -8   21.01    2.64   0
  -4   5  -8   18.20    3.34   0
   5   5   8   81.22    3.15   0
  -5   5  -8   75.30    3.90   0
   5  -5   8   81.89    4.26   0
  -5  -5  -8   79.91    3.00   0
  -6  -5  -8   20.35    2.94   0
   6   5   8   20.19    3.13   0
   6  -5   8   17.17    5.20   0
  -6   5  -8   16.43    4.22   0
   7   5   8   93.06    3.76   0
  -7  -5  -8   86.95    4.25   0
  -7   5  -8   97.03    7.60   0
   8   5   8   -0.93    3.68   0
  -8  -5  -8   -0.86    3.43   0
   9   5   8   12.41    4.22   0
  -9  -5  -8   24.01    3.71   0
  13  -6  -8    2.63    4.90   0
  13   6  -8    1.67    3.72   0
  13   6  -8   10.11    3.55   0
  12   6  -8   14.45    3.36   0
  12  -6  -8    6.84    3.60   0
  12   6  -8    9.00    3.51   0
  11   6  -8    1.98    2.96   0
  11  -6  -8    8.20    3.96   0
  11   6  -8   -0.71    3.07   0
  10  -6  -8   48.49    3.99   0
 -10   6   8   48.08    3.98   0
  10   6  -8   55.28    3.21   0
  10   6  -8   54.16    3.12   0
   9  -6  -8    4.66    3.47   0
  -9   6   8   19.27    3.55   0
   9   6  -8    9.15    2.89   0
   8  -6  -8   98.73    3.16   0
  -8   6   8   98.90    3.12   0
   8   6  -8  109.59    3.11   0
   7  -6  -8    3.57    3.13   0
   7   6  -8    4.62    2.44   0
  -7   6   8    6.41    2.55   0
   6  -6  -8  173.69    3.36   0
   6   6  -8  182.89    3.33   0
  -6   6   8  185.07    3.44   0
   5  -6  -8    9.83    2.40   0
   5   6  -8    7.42    2.55   0
  -5   6   8   15.28    2.44   0
   4  -6  -8  102.29    3.04   0
   4   6  -8  116.40    3.08   0
  -4   6   8  109.09    3.50   0
   3  -6  -8   96.73    2.92   0
   3   6  -8  111.80    3.13   0
  -3   6   8  103.27    2.88   0
  -2  -6   8  293.38    3.72   0
   2  -6  -8  276.78    3.64   0
   2   6  -8  297.45    3.82   0
  -2   6   8  280.71    3.59   0
  -1   6   8   20.90    2.53   0
  -1  -6   8   24.11    2.58   0
   1  -6  -8   17.79    2.62   0
   1   6  -8   23.12    3.31   0
   0   6   8  431.42    3.98   0
   0  -6   8  443.14    4.62   0
   0  -6  -8  441.78    4.01   0
   0   6  -8  451.82    4.61   0
  -1  -6  -8   54.76    2.69   0
  -1   6  -8   46.01    2.92   0
   1   6   8   49.83    2.64   0
   1  -6   8   49.33    2.85   0
   2   6   8  149.23    3.13   0
  -2  -6  -8  149.75    3.01   0
  -2   6  -8  152.42    3.50   0
   2  -6   8  163.85    4.23   0
   3   6   8   39.84    2.82   0
  -3  -6  -8   31.26    2.72   0
  -3   6  -8   31.59    3.47   0
   3  -6   8   36.80    3.68   0
   4   6   8   61.58    2.89   0
   4  -6   8   60.33    3.99   0
  -4  -6  -8   62.15    2.87   0
  -4   6  -8   59.15    4.04   0
   5   6   8    4.60    2.86   0
  -5   6  -8    7.67    3.90   0
  -5  -6  -8    8.43    2.64   0
  -6  -6  -8   53.80    3.17   0
   6   6   8   65.26    3.54   0
  -6   6  -8   60.09    6.36   0
   7   6   8    0.87    3.37   0
  -7  -6  -8   -0.81    3.11   0
  -8  -6  -8   47.17    3.67   0
   8   6   8   43.49    4.04   0
   9   6   8    2.90    4.15   0
  -9  -6  -8   -1.35    3.82   0
  13   7  -8    7.05    3.83   0
  13  -7  -8    5.61    5.70   0
  13   7  -8   17.31    3.92   0
  12   7  -8    4.83    3.54   0
  12  -7  -8    5.09    4.48   0
  12   7  -8   12.02    3.61   0
  11  -7  -8   20.41    3.49   0
  11   7  -8   31.79    3.35   0
  11   7  -8   21.70    3.38   0
  10   7  -8    3.73    3.04   0
 -10   7   8    3.20    3.89   0
  10  -7  -8    6.86    3.02   0
  10   7  -8    5.96    3.14   0
  -9   7   8   52.27    3.84   0
   9  -7  -8   45.72    3.16   0
   9   7  -8   51.09    3.18   0
   9   7  -8   54.19    3.08   0
   8  -7  -8    2.17    2.67   0
  -8   7   8    2.14    2.79   0
   8   7  -8    3.64    2.70   0
   7  -7  -8   82.66    3.23   0
   7   7  -8   82.57    3.05   0
  -7   7   8   87.25    3.20   0
   6  -7  -8    2.66    2.80   0
   6   7  -8   -0.48    2.60   0
  -6   7   8    1.15    2.51   0
   5  -7  -8  188.22    3.42   0
   5   7  -8  192.77    3.42   0
  -5   7   8  199.25    3.40   0
   4  -7  -8   39.43    2.69   0
   4   7  -8   38.86    2.80   0
  -4   7   8   40.43    2.72   0
   3   7  -8  222.41    3.51   0
   3  -7  -8  215.92    3.48   0
  -3   7   8  220.51    3.45   0
  -2   7   8   27.14    2.58   0
   2   7  -8   24.64    3.27   0
   2  -7  -8   21.04    2.70   0
  -1   7   8  266.29    3.53   0
   1   7  -8  261.23    3.95   0
   1  -7  -8  258.03    3.52   0
   0  -7  -8  175.12    3.16   0
   0   7   8  166.91    3.17   0
   0   7  -8  186.47    3.66   0
  -1   7  -8  168.32    3.63   0
   1   7   8  171.77    3.13   0
  -1  -7  -8  167.60    3.12   0
   2   7   8   13.22    2.70   0
  -2   7  -8   15.11    3.37   0
  -2  -7  -8   17.10    2.55   0
  -3   7  -8  139.47    4.63   0
   3   7   8  137.66    3.34   0
  -3  -7  -8  146.14    3.25   0
   4   7   8   37.70    3.01   0
  -4  -7  -8   43.92    2.84   0
  -4   7  -8   35.06    4.15   0
   5   7   8   81.69    3.26   0
  -5   7  -8   71.36    5.26   0
  -5  -7  -8   66.19    3.19   0
  -6  -7  -8    3.25    2.93   0
   6   7   8    2.56    3.21   0
   7   7   8   32.78    3.68   0
  -7  -7  -8   47.96    3.46   0
  -8  -7  -8    7.59    3.53   0
   8   7   8   -1.72    3.81   0
  12   8  -8   15.01    3.82   0
  12  -8  -8   11.75    4.73   0
  12   8  -8   20.12    3.69   0
  11   8  -8    6.03    3.33   0
  11   8  -8    4.65    3.45   0
  11  -8  -8    5.54    4.21   0
 -10   8   8   26.31    4.15   0
  10   8  -8   30.31    3.28   0
  10   8  -8   23.27    3.24   0
  10  -8  -8   28.97    4.16   0
   9   8  -8   13.33    2.98   0
  -9   8   8   11.61    3.14   0
   9   8  -8    7.54    3.05   0
   9  -8  -8   14.19    3.09   0
  -8   8   8   34.01    2.90   0
   8   8  -8   30.96    2.98   0
   8  -8  -8   34.20    3.58   0
   8   8  -8   38.05    2.82   0
   7   8  -8   10.85    2.73   0
   7  -8  -8    0.85    2.78   0
  -7   8   8    5.61    2.79   0
   6   8  -8   73.80    3.13   0
   6  -8  -8   71.97    3.03   0
  -6   8   8   75.65    3.09   0
   5   8  -8   -2.12    2.96   0
   5  -8  -8    3.49    2.88   0
  -5   8   8    2.26    2.60   0
   4   8  -8  305.86    3.90   0
   4  -8  -8  276.13    3.84   0
  -4   8   8  310.08    3.87   0
   3   8  -8   62.76    2.99   0
   3  -8  -8   61.11    2.86   0
  -3   8   8   60.70    2.86   0
  -2   8   8  144.70    3.14   0
   2   8  -8  134.82    3.26   0
   2  -8  -8  135.92    3.17   0
   1  -8  -8   69.51    2.77   0
  -1   8   8   71.97    2.80   0
   1   8  -8   68.41    3.54   0
   0   8   8   53.38    2.67   0
   0  -8  -8   48.14    2.75   0
   0   8  -8   50.29    3.11   0
  -1   8  -8   25.56    3.46   0
   1   8   8   25.04    2.69   0
  -1  -8  -8   22.93    2.62   0
  -2   8  -8  103.89    4.04   0
   2   8   8  105.81    3.05   0
  -2  -8  -8  118.84    3.02   0
   3   8   8   55.65    3.06   0
  -3   8  -8   52.87    4.38   0
  -3  -8  -8   55.77    2.86   0
   4   8   8  138.90    3.45   0
  -4   8  -8  128.04    5.00   0
  -4  -8  -8  149.02    3.37   0
  -5  -8  -8    0.32    2.93   0
  -5   8  -8    1.81    6.77   0
   5   8   8   -1.33    2.98   0
  -5   8  -8    1.37    6.45   0
   6   8   8   48.89    3.48   0
  -6  -8  -8   57.09    3.51   0
   7   8   8    1.12    3.65   0
  -7  -8  -8    1.08    3.45   0
   8   8   8    7.97    4.80   0
  -8  -8  -8   -0.93    4.55   0
  12   9  -8   -4.86    3.79   0
  12   9  -8    9.86    3.86   0
  12  -9  -8    1.24    4.97   0
 -11   9   8    3.34    4.69   0
  11   9  -8    8.84    3.57   0
  11   9  -8    3.25    3.47   0
  11  -9  -8   13.19    4.60   0
  10   9  -8    0.22    3.23   0
  10   9  -8   -2.12    3.33   0
 -10   9   8    4.16    4.13   0
  10  -9  -8   -0.59    4.07   0
  -9   9   8   34.86    3.97   0
   9   9  -8   35.04    3.15   0
   9   9  -8   36.61    3.16   0
   9  -9  -8   32.02    4.04   0
   8   9  -8    2.66    2.84   0
   8   9  -8    1.84    2.97   0
  -8   9   8    3.68    3.67   0
   8  -9  -8    5.28    3.48   0
   7   9  -8   50.47    2.94   0
   7   9  -8   53.83    3.14   0
  -7   9   8   46.49    3.09   0
   7  -9  -8   47.90    3.04   0
   6   9  -8    3.17    2.96   0
  -6   9   8    5.18    2.71   0
   6  -9  -8    3.73    2.79   0
   5   9  -8  203.39    3.70   0
  -5   9   8  203.40    3.60   0
   5  -9  -8  192.07    3.58   0
   4   9  -8    3.33    2.89   0
  -4   9   8    2.00    2.62   0
   4  -9  -8    7.59    2.69   0
   3  -9  -8  280.89    4.35   0
   3   9  -8  308.03    4.08   0
  -3   9   8  290.14    3.81   0
  -2   9   8   14.13    2.58   0
   2  -9  -8   10.06    2.70   0
   2   9  -8   16.40    2.82   0
  -1   9   8   39.95    2.71   0
   1  -9  -8   49.82    2.81   0
   1   9  -8   50.17    3.70   0
   0   9   8    7.59    2.52   0
   0  -9  -8    8.11    2.64   0
   0   9  -8    6.34    2.83   0
  -1   9  -8   97.38    3.89   0
   1   9   8   87.71    2.96   0
  -1  -9  -8   89.14    2.95   0
  -2   9  -8    8.05    3.53   0
   2   9   8    5.91    2.69   0
  -2  -9  -8    7.99    2.63   0
   3   9   8  151.40    3.57   0
  -3   9  -8  149.05    5.06   0
  -3  -9  -8  170.14    3.51   0
   4   9   8    1.02    3.08   0
  -4   9  -8   -0.27    4.70   0
  -4   9  -8    1.56    5.02   0
  -4  -9  -8   -1.15    3.02   0
  -5  -9  -8   86.43    3.55   0
   5   9   8   83.41    3.56   0
   6   9   8    2.70    3.43   0
  -6  -9  -8    3.48    3.27   0
   7   9   8    4.84    3.88   0
  -7  -9  -8   11.99    3.51   0
  11 -10  -8    4.22    5.41   0
 -11  10   8    6.57    4.73   0
  11  10  -8    4.11    3.69   0
  11  10  -8   -1.40    3.68   0
  10 -10  -8    7.19    4.33   0
 -10  10   8    7.78    4.33   0
  10  10  -8   12.57    3.50   0
  10  10  -8   11.70    3.33   0
   9  10  -8    3.75    3.05   0
  -9  10   8    1.23    4.08   0
   9  10  -8   -2.57    3.17   0
   9 -10  -8   -1.23    3.34   0
   8  10  -8   33.13    3.22   0
   8  10  -8   40.77    3.23   0
  -8  10   8   36.30    3.28   0
   8 -10  -8   39.15    4.02   0
   7  10  -8   15.08    2.95   0
   7  10  -8   10.40    3.13   0
  -7  10   8   16.82    2.95   0
   7 -10  -8   12.12    3.02   0
   6  10  -8   85.56    3.36   0
   6  10  -8   87.32    3.27   0
  -6  10   8   81.95    3.24   0
   6 -10  -8   76.92    3.22   0
   5 -10  -8   22.56    3.58   0
   5  10  -8   28.04    2.83   0
   5  10  -8   20.82    2.99   0
  -5  10   8   22.19    2.84   0
   4 -10  -8  141.58    3.38   0
   4  10  -8  169.00    3.47   0
   4  10  -8  141.03    3.57   0
  -4  10   8  146.90    3.93   0
  -3  10   8    1.51    2.46   0
   3 -10  -8    1.56    2.74   0
   3  10  -8    1.69    2.79   0
  -2  10   8   25.73    2.76   0
   2 -10  -8   25.31    2.75   0
   2  10  -8   28.23    3.03   0
  -1  10   8   20.91    2.72   0
   1 -10  -8   21.76    2.72   0
   1  10  -8   16.52    2.88   0
   0  10   8   59.29    3.00   0
   0 -10  -8   61.38    2.91   0
   0  10  -8   61.85    3.33   0
  -1  10  -8   11.51    2.82   0
   1  10   8    9.93    2.79   0
  -1 -10  -8   18.01    2.79   0
  -1  10  -8    8.54    3.06   0
  -2  10  -8  179.32    4.85   0
   2  10   8  166.80    3.45   0
  -2 -10  -8  190.89    3.47   0
  -2  10  -8  200.43    4.77   0
   3  10   8    3.64    3.05   0
  -3  10  -8    1.01    4.29   0
  -3  10  -8    1.60    4.50   0
  -3 -10  -8    1.56    3.05   0
  -4 -10  -8   62.19    3.32   0
   4  10   8   65.48    3.44   0
  -4  10  -8   68.71    6.35   0
  -4  10  -8   59.38    6.45   0
   5  10   8    7.53    3.35   0
  -5 -10  -8    0.23    3.28   0
   6  10   8    5.81    3.80   0
  -6 -10  -8   12.02    3.43   0
  -7 -10  -8   -1.13    3.74   0
   7  10   8    0.10    3.88   0
  10 -11  -8    0.93    4.66   0
 -10  11   8    0.21    4.66   0
  10  11  -8    1.63    3.62   0
  10  11  -8    4.69    3.51   0
   9 -11  -8   23.93    4.52   0
  -9  11   8   22.30    4.51   0
   9  11  -8   21.97    3.65   0
   9  11  -8   34.17    3.53   0
   8  11  -8    1.61    3.19   0
   8 -11  -8    8.22    4.04   0
  -8  11   8    2.23    3.31   0
   8  11  -8    2.52    3.35   0
   7 -11  -8   60.12    4.19   0
   7  11  -8   68.27    3.36   0
   7  11  -8   52.87    3.41   0
  -7  11   8   60.16    3.62   0
   6 -11  -8    1.47    3.02   0
   6  11  -8    4.53    3.02   0
   6  11  -8   13.50    3.01   0
  -6  11   8    5.70    3.00   0
   5 -11  -8   68.52    4.02   0
   5  11  -8   84.93    3.35   0
   5  11  -8   75.20    3.23   0
  -5  11   8   75.65    3.36   0
   4  11  -8   14.07    2.87   0
   4 -11  -8   12.79    3.17   0
   4  11  -8   11.24    3.05   0
  -4  11   8   15.33    3.05   0
  -3  11   8   49.00    2.95   0
   3 -11  -8   37.52    3.57   0
   3  11  -8   46.91    2.94   0
   3  11  -8   47.62    3.20   0
  -2  11   8    5.66    2.73   0
   2  11  -8    4.38    2.75   0
   2 -11  -8    8.52    3.35   0
   2  11  -8    6.27    3.66   0
  -1  11   8   45.13    2.98   0
   1  11  -8   45.53    3.03   0
   1 -11  -8   42.28    3.01   0
   1  11  -8   46.48    3.24   0
   0  11  -8    7.70    3.65   0
   0  11   8    8.10    2.87   0
   0 -11  -8   12.99    2.95   0
   0  11  -8    9.65    3.18   0
   1  11   8  201.79    3.61   0
  -1 -11  -8  231.23    3.68   0
  -1  11  -8  237.66    4.97   0
  -1  11  -8  214.19    5.07   0
  -2  11  -8    4.96    4.06   0
  -2  11  -8    5.27    3.93   0
   2  11   8    6.91    2.95   0
  -2 -11  -8    2.02    2.94   0
  -3 -11  -8   62.55    3.35   0
   3  11   8   55.13    3.32   0
  -3  11  -8   63.58    5.57   0
  -3  11  -8   61.55    5.24   0
   4  11   8   10.47    3.29   0
  -4 -11  -8    2.86    3.30   0
   5  11   8   12.13    3.53   0
  -5 -11  -8    8.61    3.50   0
   6  11   8    6.18    3.74   0
  -6 -11  -8   -3.53    3.52   0
  10  12  -8    4.68    3.68   0
  10 -12  -8    2.15    5.02   0
  10  12  -8    0.99    3.92   0
 -10  12   8    4.16    5.00   0
   9 -12  -8    4.62    3.68   0
   9  12  -8   -2.21    3.57   0
  -9  12   8    3.60    4.60   0
   9  12  -8   -6.83    3.75   0
   8 -12  -8   39.98    4.60   0
   8  12  -8   44.41    3.70   0
  -8  12   8   36.06    4.59   0
   8  12  -8   47.10    3.49   0
   7 -12  -8    2.24    3.46   0
   7  12  -8    1.25    3.40   0
  -7  12   8    6.64    3.38   0
   7  12  -8    6.16    3.32   0
   6  12  -8   46.43    3.29   0
   6 -12  -8   35.11    3.51   0
   6  12  -8   43.96    3.34   0
  -6  12   8   35.29    3.48   0
   5  12  -8    2.36    2.96   0
   5 -12  -8    6.36    3.72   0
   5  12  -8    4.00    3.07   0
  -5  12   8    2.04    3.70   0
   4  12  -8   48.38    3.18   0
   4 -12  -8   38.45    3.90   0
   4  12  -8   38.58    3.42   0
  -4  12   8   43.35    3.20   0
  -3  12   8    1.99    2.86   0
   3  12  -8    1.31    3.05   0
   3 -12  -8    3.78    2.91   0
   3  12  -8    2.33    3.17   0
  -2  12   8   21.34    2.97   0
   2  12  -8   25.68    3.01   0
   2 -12  -8   22.03    2.91   0
   2  12  -8   23.82    3.24   0
  -1  12   8    3.97    3.42   0
   1  12  -8    1.67    2.97   0
   1 -12  -8    2.79    2.93   0
   1  12  -8    7.00    3.98   0
   0  12  -8  128.57    4.61   0
   0  12   8  127.43    3.45   0
   0 -12  -8  130.59    3.52   0
   0  12  -8  128.27    4.73   0
   1  12   8   12.41    3.07   0
  -1  12  -8   11.60    4.08   0
  -1 -12  -8    7.55    3.07   0
  -1  12  -8    9.41    3.53   0
  -2 -12  -8   78.74    3.43   0
  -2  12  -8   93.59    4.81   0
   2  12   8   83.52    3.42   0
  -2  12  -8   88.97    4.71   0
  -3 -12  -8    4.78    3.22   0
   3  12   8    0.57    3.27   0
  -3  12  -8   -2.24    4.95   0
  -3  12  -8    2.05    4.78   0
   4  12   8   12.75    3.41   0
  -4 -12  -8    6.14    3.43   0
   5  12   8    3.28    3.68   0
  -5 -12  -8    2.19    3.67   0
   9  13  -8   -3.57    3.78   0
  -9  13   8    9.34    5.07   0
   9  13  -8   14.94    4.13   0
   9 -13  -8   12.93    5.15   0
   8  13  -8    2.85    4.36   0
   8  13  -8    1.97    3.78   0
   8 -13  -8    4.82    4.66   0
  -8  13   8   -1.69    4.60   0
   7  13  -8   19.96    3.52   0
   7  13  -8   26.10    3.65   0
   7 -13  -8   18.10    4.49   0
  -7  13   8   11.74    3.70   0
   6 -13  -8   -1.81    3.41   0
   6  13  -8    2.81    3.37   0
   6  13  -8    7.29    3.26   0
  -6  13   8    3.70    3.39   0
   5 -13  -8   18.04    3.31   0
   5  13  -8   12.70    4.07   0
   5  13  -8   16.80    3.20   0
  -5  13   8   11.75    3.34   0
   4 -13  -8    8.55    3.12   0
   4  13  -8    0.41    4.10   0
   4  13  -8    5.38    3.96   0
  -4  13   8   -0.78    3.13   0
  -3  13   8   47.25    3.99   0
   3 -13  -8   57.03    3.36   0
   3  13  -8   65.02    3.63   0
   3  13  -8   50.18    4.10   0
  -2  13   8   -2.15    3.02   0
   2  13  -8    4.03    4.08   0
   2 -13  -8   -0.12    3.13   0
   2  13  -8    0.85    3.18   0
  -1  13   8   61.58    3.40   0
   1  13  -8   68.23    3.45   0
   1  13  -8   75.63    3.71   0
   1 -13  -8   60.57    3.34   0
   0  13   8    1.86    3.15   0
   0  13  -8    2.77    3.98   0
   0  13  -8   -1.39    3.54   0
   0 -13  -8   -5.68    3.17   0
  -1 -13  -8   50.58    3.64   0
   1  13   8   41.64    3.58   0
  -1  13  -8   57.34    4.52   0
  -1  13  -8   39.93    4.79   0
  -2  13  -8    6.76    5.30   0
  -2 -13  -8    8.71    3.29   0
   2  13   8   -2.38    3.35   0
  -2  13  -8    3.22    4.30   0
  -3 -13  -8    6.36    3.45   0
   3  13   8    9.82    3.56   0
  -3  13  -8    7.64    6.40   0
  -3  13  -8    4.96    6.27   0
   4  13   8    4.69    3.71   0
  -4 -13  -8    0.84    3.59   0
   7  14  -8   -2.35    3.55   0
   7  14  -8    2.08    3.84   0
  -7  14   8   -4.35    3.85   0
   7 -14  -8   -1.42    3.82   0
   6  14  -8    6.12    3.60   0
   6  14  -8    0.23    3.75   0
   6 -14  -8    1.24    3.68   0
  -6  14   8    4.07    3.58   0
   5  14  -8   -1.40    3.42   0
   5  14  -8   -3.58    3.56   0
   5 -14  -8    0.76    3.57   0
  -5  14   8    3.23    3.46   0
   4  14  -8   45.52    3.61   0
   4  14  -8   36.30    3.88   0
   4 -14  -8   38.95    4.51   0
  -4  14   8   43.88    3.69   0
  -3  14   8    4.49    3.29   0
   3  14  -8    3.28    3.44   0
   3  14  -8    7.60    3.53   0
   3 -14  -8    1.61    3.42   0
  -2  14   8   62.19    3.67   0
   2  14  -8   64.02    3.82   0
   2  14  -8   50.98    4.10   0
   2 -14  -8   62.36    4.44   0
   1 -14  -8    2.77    3.36   0
  -1  14   8    3.55    3.36   0
   1  14  -8    5.47    4.15   0
   1  14  -8    1.01    3.62   0
   0  14  -8   35.61    3.75   0
   0 -14  -8   21.57    3.57   0
   0  14   8   25.93    3.53   0
   0  14  -8   27.73    4.03   0
   1  14   8   -4.57    3.36   0
  -1 -14  -8   -7.53    3.37   0
  -1  14  -8    1.12    4.43   0
  -1  14  -8   -0.01    4.75   0
  -2  14  -8    6.61    5.54   0
   2  14   8    6.10    3.65   0
  -2 -14  -8    5.59    3.56   0
  -2  14  -8   10.73    5.41   0
  -3  14  -8    1.68    8.76   0
   3  14   8    1.24    3.75   0
  -3  14  -8    0.90    9.25   0
  -3 -14  -8    2.43    3.70   0
   6 -15  -8    2.55    4.04   0
   6  15  -8    1.79    3.89   0
   6  15  -8   -3.96    4.09   0
  -6  15   8   -2.43    4.84   0
   5 -15  -8    0.74    3.96   0
   5  15  -8    9.09    3.75   0
   5  15  -8   11.78    3.94   0
  -5  15   8    6.04    4.68   0
   4 -15  -8   -4.15    3.74   0
   4  15  -8    2.90    3.68   0
   4  15  -8    2.04    3.92   0
  -4  15   8   -3.44    4.47   0
  -3  15   8   57.53    3.94   0
   3  15  -8   39.96    4.64   0
   3 -15  -8   35.74    4.81   0
   3  15  -8   44.12    4.06   0
   2  15  -8   -0.09    4.41   0
  -2  15   8    0.61    3.60   0
   2 -15  -8   -4.39    3.75   0
   2  15  -8    7.03    3.96   0
  -1  15   8   20.59    3.61   0
   1 -15  -8   21.41    3.73   0
   1  15  -8   22.40    5.05   0
   1  15  -8   19.27    4.69   0
   0  15   8   -2.57    3.57   0
   0 -15  -8   -1.76    3.62   0
   0  15  -8    1.04    4.68   0
   0  15  -8    2.10    5.07   0
   1  15   8    9.15    3.92   0
  -1 -15  -8    3.22    3.91   0
  -1  15  -8    2.76    4.84   0
  -1  15  -8    6.49    5.18   0
  13   0  -9    3.91    3.62   0
  11   0  -9   32.23    3.34   0
  -9   0   9  121.59    3.33   0
   9   0  -9  113.75    3.40   0
  -7   0   9  317.99    3.95   0
   7   0  -9  292.91    3.87   0
   5   0  -9  218.99    3.46   0
  -5   0   9  224.78    3.52   0
   3   0  -9    6.83    2.37   0
  -3   0   9    0.20    2.32   0
   1   0  -9  771.73    5.08   0
  -1   0   9  839.75    5.31   0
  -1   0  -9  481.64    4.39   0
   1   0   9  503.48    4.45   0
   3   0   9   73.16    3.10   0
  -3   0  -9   84.67    2.95   0
  -5   0  -9    6.43    2.60   0
   5   0   9   12.51    3.54   0
  -7   0  -9   47.57    3.40   0
   7   0   9   38.22    4.61   0
  -9   0  -9   48.19    5.18   0
   9   0   9   30.98    5.74   0
  13  -1  -9    2.59    3.65   0
  13   1  -9   -2.07    4.55   0
  12   1  -9    8.05    3.27   0
  12  -1  -9    6.70    3.36   0
  11   1  -9    2.74    3.76   0
  11  -1  -9    1.89    3.06   0
  10   1  -9   87.36    3.33   0
  10  -1  -9   92.52    3.43   0
  -9   1   9    3.81    2.84   0
   9   1  -9    1.22    2.71   0
   9  -1  -9    2.16    2.75   0
  -8  -1   9   57.85    2.97   0
  -8   1   9   59.18    3.01   0
   8   1  -9   57.33    3.03   0
   8  -1  -9   57.93    2.90   0
   7  -1  -9   18.13    2.74   0
  -7  -1   9   18.75    2.75   0
  -7   1   9   18.94    2.76   0
   7   1  -9   17.62    2.71   0
   6  -1  -9  472.61    4.53   0
  -6  -1   9  504.40    4.45   0
  -6   1   9  527.84    4.51   0
   6   1  -9  508.59    4.31   0
   5  -1  -9   -1.14    2.61   0
  -5  -1   9    2.69    2.51   0
  -5   1   9    0.24    2.57   0
   5   1  -9    2.27    2.52   0
   4   1  -9   48.92    2.65   0
   4  -1  -9   47.52    2.05   0
  -4  -1   9   52.63    2.63   0
  -4   1   9   46.53    2.01   0
   3   1  -9    9.18    2.37   0
   3  -1  -9    7.82    2.38   0
  -3  -1   9   29.72    2.44   0
  -3   1   9   15.69    2.36   0
   2   1  -9  195.12    3.84   0
   2  -1  -9  203.56    3.23   0
  -2  -1   9  209.64    3.35   0
  -2   1   9  208.67    3.32   0
   1   1  -9   12.92    2.59   0
   1  -1  -9    7.16    2.65   0
  -1  -1   9   10.06    2.61   0
  -1   1   9   12.74    2.67   0
   0  -1  -9  801.65    5.19   0
   0   1  -9  774.63    5.63   0
   0  -1   9  836.81    5.44   0
   0   1   9  840.65    5.30   0
  -1   1  -9    8.42    2.59   0
  -1  -1  -9   14.03    2.40   0
   1  -1   9   11.04    2.52   0
   1   1   9   13.77    2.66   0
  -2   1  -9  240.90    3.51   0
   2  -1   9  269.95    4.00   0
  -2  -1  -9  244.85    3.56   0
   2   1   9  253.04    3.73   0
   3  -1   9    3.80    2.52   0
  -3   1  -9    0.07    3.07   0
   3   1   9    3.08    2.79   0
  -3  -1  -9   -0.96    2.74   0
  -4   1  -9   84.99    3.61   0
  -4  -1  -9   84.73    3.50   0
   4  -1   9   88.09    3.24   0
   4   1   9   86.29    3.26   0
  -5   1  -9    3.17    3.26   0
  -5  -1  -9   11.26    3.46   0
   5  -1   9   -0.84    3.05   0
   5   1   9   26.77    3.67   0
  -6   1  -9   16.26    3.55   0
  -6  -1  -9   15.76    3.03   0
   6  -1   9   16.17    4.11   0
   6   1   9   16.12    3.29   0
  -7   1  -9    1.45    3.88   0
  -7  -1  -9    2.33    3.77   0
   7  -1   9    1.18    4.19   0
   7   1   9    2.14    4.23   0
  -8   1  -9   71.50    5.47   0
  -8  -1  -9   69.91    3.91   0
   8  -1   9   61.27    5.93   0
   8   1   9   60.48    5.10   0
  -9   1  -9    0.57    4.87   0
   9  -1   9    2.23    6.25   0
   9   1   9   -1.03    5.29   0
  -9  -1  -9    0.03    4.77   0
  13  -2  -9    3.94    3.71   0
  13   2  -9    5.06    4.16   0
  13   2  -9    7.49    3.54   0
  12  -2  -9    9.30    4.01   0
  12   2  -9    1.79    3.24   0
  11  -2  -9   56.70    3.48   0
  11   2  -9   56.58    3.39   0
  10  -2  -9   -0.75    3.62   0
 -10   2   9    4.09    3.07   0
  10   2  -9   -1.09    2.86   0
   9  -2  -9   55.66    3.06   0
  -9   2   9   59.03    2.95   0
   9   2  -9   59.56    3.03   0
   8  -2  -9    2.17    2.59   0
  -8   2   9    5.67    2.69   0
   8   2  -9    6.38    2.59   0
   7  -2  -9   88.21    3.04   0
  -7   2   9   92.44    2.96   0
  -7  -2   9   90.70    2.95   0
   7   2  -9   91.31    2.99   0
   6  -2  -9    2.65    2.62   0
  -6  -2   9    0.68    2.63   0
  -6   2   9    5.26    2.68   0
   6   2  -9    4.77    2.60   0
   5  -2  -9  410.87    4.16   0
  -5  -2   9  422.13    4.10   0
  -5   2   9  414.11    4.20   0
   5   2  -9  438.69    4.18   0
   4  -2  -9   60.02    2.79   0
  -4  -2   9   60.59    2.73   0
  -4   2   9   64.52    2.70   0
   4   2  -9   63.88    2.86   0
   3   2  -9  104.09    2.90   0
   3  -2  -9  102.99    2.81   0
  -3  -2   9   98.42    2.88   0
  -3   2   9  100.66    2.78   0
   2   2  -9   31.86    2.66   0
   2  -2  -9   26.40    2.58   0
  -2  -2   9   34.86    2.56   0
  -2   2   9   26.95    2.54   0
   1   2  -9  447.01    4.18   0
   1  -2  -9  432.38    4.11   0
  -1  -2   9  482.99    4.34   0
  -1   2   9  474.17    4.20   0
   0   2  -9    6.43    2.56   0
   0  -2  -9    8.67    2.61   0
   0  -2   9    9.90    2.53   0
   0   2   9   10.67    2.47   0
  -1   2  -9   87.80    2.99   0
   1  -2   9   96.33    3.18   0
  -1  -2  -9   88.77    2.90   0
   1   2   9   93.28    2.95   0
  -2   2  -9    6.00    2.51   0
   2  -2   9    7.94    2.66   0
  -2  -2  -9    1.61    2.50   0
   2   2   9    3.73    3.09   0
  -3  -2  -9  178.60    3.40   0
   3  -2   9  208.05    3.85   0
  -3   2  -9  170.98    3.49   0
   3   2   9  187.03    3.67   0
  -4  -2  -9    5.80    2.73   0
   4  -2   9    6.90    2.85   0
   4   2   9    4.71    2.89   0
  -4   2  -9    4.52    3.44   0
  -5   2  -9  102.71    4.09   0
  -5  -2  -9  106.19    3.18   0
   5  -2   9  117.16    4.35   0
   5   2   9  113.00    4.09   0
  -6   2  -9   -1.45    3.57   0
   6  -2   9   -0.70    3.28   0
  -6  -2  -9    2.31    2.85   0
   6   2   9    0.40    3.21   0
  -7  -2  -9   27.54    3.32   0
  -7   2  -9   24.64    4.05   0
   7  -2   9   23.54    4.56   0
   7   2   9   26.40    4.43   0
  -8   2  -9    0.47    5.02   0
   8  -2   9    4.62    5.43   0
  -8  -2  -9    1.44    3.41   0
   8   2   9    0.41    3.86   0
   9  -2   9   15.19    7.04   0
   9   2   9    9.62    4.47   0
  13  -3  -9    2.29    4.61   0
  13   3  -9   -0.76    3.52   0
  13   3  -9   -1.30    3.68   0
  12  -3  -9   25.51    3.47   0
  12   3  -9   14.45    3.62   0
  11  -3  -9    1.91    4.00   0
  11   3  -9    0.73    3.19   0
  10  -3  -9   88.65    3.43   0
 -10   3   9   97.34    3.43   0
  10   3  -9   93.80    3.45   0
   9  -3  -9   -0.14    2.87   0
  -9   3   9    1.66    2.77   0
   9   3  -9    6.93    2.80   0
   8  -3  -9    1.26    2.70   0
  -8   3   9   -0.49    2.73   0
   8   3  -9    9.18    2.63   0
   7  -3  -9   13.57    2.56   0
  -7   3   9   15.85    2.56   0
   7   3  -9   13.99    2.67   0
   6  -3  -9  238.81    3.60   0
  -6  -3   9  231.85    3.34   0
  -6   3   9  242.98    3.59   0
   6   3  -9  241.47    3.50   0
   5  -3  -9   52.84    3.44   0
  -5  -3   9   55.71    2.83   0
  -5   3   9   51.83    2.90   0
   5   3  -9   59.57    2.81   0
   4  -3  -9  377.22    4.17   0
  -4  -3   9  433.39    4.13   0
  -4   3   9  430.23    4.20   0
   4   3  -9  417.04    4.20   0
   3  -3  -9    3.33    2.49   0
  -3  -3   9    8.62    2.49   0
  -3   3   9    3.71    2.44   0
   3   3  -9    4.50    2.61   0
   2   3  -9  313.34    3.82   0
   2  -3  -9  314.43    3.68   0
  -2  -3   9  314.78    3.82   0
  -2   3   9  318.19    3.69   0
   1   3  -9   98.93    3.01   0
   1  -3  -9  118.70    3.03   0
  -1  -3   9  103.46    3.49   0
  -1   3   9   99.47    3.01   0
   0   3  -9  117.98    3.75   0
   0  -3   9  114.53    3.16   0
   0  -3  -9  105.51    3.01   0
   0   3   9  128.12    3.07   0
  -1   3  -9    8.80    3.18   0
   1  -3   9    6.54    2.67   0
  -1  -3  -9   12.25    2.46   0
   1   3   9    7.17    2.55   0
  -2   3  -9   85.12    3.05   0
   2  -3   9   86.48    3.04   0
  -2  -3  -9   82.84    2.83   0
   2   3   9   81.77    2.89   0
  -3  -3  -9   17.10    2.63   0
   3  -3   9   22.20    3.57   0
  -3   3  -9   20.00    3.20   0
   3   3   9   24.32    3.44   0
   4   3   9  323.76    4.72   0
  -4  -3  -9  333.46    4.03   0
   4  -3   9  351.27    4.84   0
  -4   3  -9  318.31    4.90   0
   5   3   9   -2.09    3.03   0
  -5   3  -9   -1.44    3.41   0
  -5  -3  -9    1.75    2.80   0
   5  -3   9   -2.43    3.96   0
   6   3   9   71.44    3.53   0
   6  -3   9   73.17    4.59   0
  -6   3  -9   67.31    4.64   0
  -6  -3  -9   76.54    3.22   0
  -7  -3  -9   14.94    3.99   0
  -7   3  -9   19.37    4.19   0
   7  -3   9   15.31    4.49   0
   7   3   9   11.61    3.68   0
   8  -3   9   10.53    6.29   0
  -8  -3  -9    6.39    4.38   0
  -8   3  -9   13.36    5.22   0
   8   3   9   14.74    3.92   0
  13   4  -9    3.21    3.62   0
  13  -4  -9    5.84    3.78   0
  13   4  -9    4.68    3.87   0
  12  -4  -9    6.40    4.33   0
  12   4  -9    2.50    3.22   0
  12   4  -9   -2.99    3.33   0
  11  -4  -9   51.32    4.21   0
  11   4  -9   43.47    4.20   0
 -10   4   9    2.13    3.15   0
  10  -4  -9    2.47    3.10   0
  10   4  -9   -1.57    3.01   0
   9  -4  -9   41.43    3.09   0
  -9   4   9   48.81    3.07   0
   9   4  -9   50.42    3.03   0
   8  -4  -9   -0.24    3.20   0
  -8   4   9   -0.39    2.65   0
   8   4  -9    0.55    2.68   0
   7  -4  -9   27.27    2.83   0
  -7   4   9   23.20    2.72   0
   7   4  -9   28.45    2.66   0
   6  -4  -9   16.54    2.66   0
  -6   4   9   21.95    2.65   0
   6   4  -9   19.67    2.62   0
   5  -4  -9  304.47    3.93   0
  -5  -4   9  331.13    3.92   0
  -5   4   9  338.51    3.92   0
   5   4  -9  329.23    3.99   0
   4  -4  -9   18.76    2.66   0
  -4  -4   9   14.88    2.63   0
  -4   4   9   23.51    2.61   0
   4   4  -9   16.78    2.84   0
  -3  -4   9  299.71    3.89   0
   3  -4  -9  273.31    3.64   0
  -3   4   9  305.93    3.64   0
   3   4  -9  313.89    3.96   0
  -2  -4   9  153.31    3.28   0
   2  -4  -9  149.20    2.52   0
  -2   4   9  165.67    3.19   0
   2   4  -9  158.53    3.23   0
   1   4  -9  306.37    3.99   0
  -1  -4   9  310.93    4.00   0
   1  -4  -9  298.96    3.58   0
  -1   4   9  306.48    3.61   0
   0   4  -9    3.57    2.74   0
   0  -4   9    7.64    2.67   0
   0  -4  -9    5.01    2.46   0
   0   4   9    2.88    2.51   0
  -1   4  -9   11.35    3.17   0
   1  -4   9   28.67    2.76   0
  -1  -4  -9   27.13    2.60   0
   1   4   9   14.64    2.59   0
   2   4   9   40.56    2.70   0
  -2   4  -9   33.27    3.35   0
   2  -4   9   40.38    2.85   0
  -2  -4  -9   37.72    2.67   0
   3   4   9  154.33    3.44   0
  -3  -4  -9  177.06    3.35   0
   3  -4   9  180.65    4.31   0
  -3   4  -9  174.28    4.11   0
   4   4   9    6.63    2.77   0
  -4  -4  -9    0.39    2.75   0
   4  -4   9   -1.27    3.81   0
  -4   4  -9    6.22    3.34   0
   5   4   9  184.48    3.95   0
  -5   4  -9  185.46    4.93   0
   5  -4   9  169.51    4.98   0
  -5  -4  -9  187.51    3.70   0
   6   4   9   13.35    3.42   0
   6  -4   9    7.09    4.83   0
  -6   4  -9    9.64    4.36   0
  -6  -4  -9    8.89    3.04   0
   7   4   9   21.41    3.69   0
  -7  -4  -9   17.38    3.42   0
   7  -4   9   26.21    5.47   0
  -7   4  -9   23.18    4.97   0
   8   4   9   -3.05    3.89   0
  -8  -4  -9    5.43    3.50   0
  13  -5  -9   -6.60    4.76   0
  13   5  -9    9.11    4.47   0
  13   5  -9    3.68    3.78   0
  12  -5  -9   10.69    3.63   0
  12   5  -9   13.50    3.33   0
  12   5  -9   16.73    3.52   0
  11  -5  -9    9.03    3.41   0
  11   5  -9    7.29    3.25   0
  10  -5  -9   69.30    3.44   0
 -10   5   9   76.39    3.61   0
  10   5  -9   74.00    3.41   0
   9  -5  -9   12.73    2.84   0
  -9   5   9    8.67    2.97   0
   9   5  -9    7.94    2.88   0
   8  -5  -9   43.01    2.99   0
  -8   5   9   40.41    3.55   0
   8   5  -9   63.65    2.93   0
   7  -5  -9   10.85    2.65   0
  -7   5   9    8.70    2.74   0
   7   5  -9    1.82    2.50   0
   6  -5  -9  113.00    3.16   0
  -6   5   9  120.98    3.19   0
   6   5  -9  124.09    3.20   0
   5  -5  -9   22.99    2.69   0
  -5   5   9   26.47    2.68   0
   5   5  -9   32.30    2.76   0
  -4  -5   9  202.53    3.50   0
   4  -5  -9  203.93    3.44   0
  -4   5   9  202.00    3.41   0
   4   5  -9  205.64    3.55   0
  -3  -5   9   27.46    2.69   0
   3  -5  -9   26.36    2.65   0
  -3   5   9   28.03    2.62   0
   3   5  -9   30.66    2.76   0
  -2  -5   9  299.04    3.90   0
   2  -5  -9  310.27    3.61   0
  -2   5   9  303.06    3.58   0
   2   5  -9  297.52    3.96   0
   1   5  -9   13.79    2.74   0
  -1  -5   9   10.76    2.72   0
   1  -5  -9    5.77    2.53   0
  -1   5   9   10.64    2.49   0
   0   5  -9  182.34    3.53   0
   0  -5   9  183.00    3.57   0
   0  -5  -9  189.77    3.29   0
   0   5   9  176.77    3.33   0
   1   5   9   28.39    2.64   0
  -1   5  -9   32.02    3.28   0
   1  -5   9   32.67    3.01   0
  -1  -5  -9   32.89    2.65   0
   2   5   9   60.79    2.93   0
  -2  -5  -9   71.59    2.92   0
  -2   5  -9   61.50    2.98   0
   2  -5   9   64.71    3.14   0
   3   5   9    2.63    2.78   0
  -3  -5  -9    5.18    2.62   0
   3  -5   9    7.12    3.00   0
  -3   5  -9    5.20    3.32   0
   4   5   9  152.61    3.58   0
  -4  -5  -9  139.49    3.34   0
   4  -5   9  157.92    4.68   0
  -4   5  -9  149.22    4.31   0
   5   5   9    1.97    3.08   0
  -5   5  -9    1.77    4.14   0
   5  -5   9   -2.82    4.49   0
  -5  -5  -9    1.46    2.98   0
   6   5   9   56.16    3.72   0
   6  -5   9   51.67    5.29   0
  -6   5  -9   48.56    4.79   0
  -6  -5  -9   63.14    3.32   0
   7   5   9    9.93    4.63   0
  -7  -5  -9    8.61    3.35   0
  -7   5  -9    6.17    6.20   0
   8   5   9   10.52    5.02   0
  -8  -5  -9   10.64    4.61   0
  13   6  -9    4.24    3.81   0
  13  -6  -9    1.23    4.15   0
  13   6  -9    2.63    3.94   0
  12  -6  -9    1.73    3.68   0
  12   6  -9   16.31    3.64   0
  12   6  -9    9.72    3.50   0
  11   6  -9   22.95    3.27   0
 -11   6   9   18.67    3.51   0
  11  -6  -9   21.07    3.44   0
  11   6  -9   24.27    3.37   0
  10  -6  -9    4.08    3.15   0
 -10   6   9    2.24    3.09   0
  10   6  -9    4.91    3.17   0
   9  -6  -9   64.60    3.96   0
  -9   6   9   63.13    3.30   0
   9   6  -9   67.20    3.20   0
   8  -6  -9    6.57    2.89   0
  -8   6   9    1.21    2.76   0
   8   6  -9    6.07    2.81   0
   7  -6  -9   74.08    3.11   0
  -7   6   9   86.45    3.06   0
   7   6  -9   83.84    3.17   0
   6  -6  -9   28.86    2.68   0
  -6   6   9   31.02    2.79   0
   6   6  -9   24.46    2.82   0
   5  -6  -9  114.99    3.15   0
  -5   6   9  114.31    3.05   0
   5   6  -9  114.39    3.20   0
   4  -6  -9    9.30    2.60   0
   4   6  -9    4.59    2.67   0
  -4   6   9    7.61    2.43   0
   3  -6  -9  157.93    3.25   0
   3   6  -9  169.88    3.41   0
  -3   6   9  171.79    3.22   0
  -2  -6   9    7.45    2.62   0
   2  -6  -9   12.60    2.55   0
   2   6  -9    2.38    2.67   0
  -2   6   9    3.29    2.49   0
  -1  -6   9  256.38    3.84   0
   1  -6  -9  239.20    3.43   0
   1   6  -9  248.61    3.71   0
  -1   6   9  247.96    3.43   0
   0   6   9   55.70    2.94   0
   0   6  -9   66.66    3.63   0
   0  -6   9   65.58    3.19   0
   0  -6  -9   70.12    2.89   0
   1   6   9  123.07    3.13   0
  -1  -6  -9  123.52    3.08   0
  -1   6  -9  122.31    3.38   0
   1  -6   9  127.47    3.41   0
   2   6   9   21.71    2.73   0
  -2  -6  -9   22.70    2.78   0
  -2   6  -9   28.30    3.37   0
   2  -6   9   30.96    3.58   0
   3   6   9   77.26    3.12   0
  -3  -6  -9   81.28    2.99   0
   3  -6   9   76.81    4.06   0
  -3   6  -9   78.00    3.88   0
   4   6   9   21.69    2.98   0
   4  -6   9    9.87    4.32   0
  -4  -6  -9   22.50    2.82   0
  -4   6  -9   12.17    4.06   0
   5   6   9   56.43    3.44   0
  -5   6  -9   53.64    4.23   0
  -5  -6  -9   55.94    3.19   0
  -6   6  -9    7.40    5.15   0
  -6  -6  -9    9.64    3.29   0
   6   6   9    9.24    3.48   0
   7   6   9   22.50    4.65   0
  -7  -6  -9   26.07    3.73   0
  -8  -6  -9   -2.19    4.69   0
   8   6   9    3.64    5.19   0
  12   7  -9    8.42    3.67   0
  12  -7  -9    6.29    4.68   0
  12   7  -9    9.50    3.73   0
  11   7  -9   -0.96    3.31   0
 -11   7   9    3.51    3.47   0
  11  -7  -9   -0.60    4.18   0
  11   7  -9    3.05    3.50   0
 -10   7   9   27.56    3.43   0
  10  -7  -9   28.61    3.37   0
  10   7  -9   31.68    3.42   0
  10   7  -9   39.70    3.29   0
  -9   7   9   31.19    3.13   0
   9  -7  -9   30.53    3.19   0
   9   7  -9   27.70    3.30   0
   8  -7  -9   56.29    3.79   0
  -8   7   9   58.46    3.09   0
   8   7  -9   55.81    3.10   0
   7  -7  -9   32.36    3.57   0
  -7   7   9   33.87    2.97   0
   7   7  -9   39.32    3.03   0
   6  -7  -9  113.66    3.24   0
   6   7  -9  121.37    2.60   0
  -6   7   9  120.88    3.29   0
   5  -7  -9   12.38    2.71   0
   5   7  -9   20.45    2.82   0
  -5   7   9   16.44    2.71   0
   4  -7  -9  129.82    3.17   0
   4   7  -9  153.14    3.46   0
  -4   7   9  140.72    3.27   0
   3  -7  -9    5.19    2.65   0
   3   7  -9    6.25    2.63   0
  -3   7   9    4.10    2.64   0
   2  -7  -9  163.20    3.23   0
   2   7  -9  172.26    3.67   0
  -2   7   9  168.54    3.22   0
  -1   7   9   45.56    2.71   0
   1  -7  -9   37.77    2.72   0
   1   7  -9   44.61    2.96   0
   0  -7  -9  151.52    3.21   0
   0   7  -9  152.73    3.60   0
   0   7   9  140.12    3.09   0
   1   7   9    4.00    2.60   0
  -1  -7  -9   13.70    2.64   0
  -1   7  -9    4.55    3.43   0
   2   7   9  107.56    3.24   0
  -2  -7  -9  111.88    3.17   0
  -2   7  -9  110.56    4.10   0
   3   7   9  100.41    3.37   0
  -3  -7  -9  103.10    3.30   0
  -3   7  -9  105.27    4.13   0
   4   7   9   75.91    3.39   0
  -4  -7  -9   78.31    3.19   0
  -4   7  -9   70.46    4.18   0
   5   7   9    2.93    3.01   0
  -5   7  -9    4.99    4.38   0
  -5  -7  -9    4.13    2.99   0
   6   7   9   23.55    3.67   0
  -6  -7  -9   22.99    3.48   0
   7   7   9    2.09    3.81   0
  -7  -7  -9    0.52    4.35   0
  12   8  -9   -3.50    3.77   0
  12   8  -9    9.49    4.00   0
  12  -8  -9    0.70    4.80   0
 -11   8   9   12.68    3.68   0
  11   8  -9   10.41    3.54   0
  11  -8  -9    5.40    3.68   0
  11   8  -9   10.77    3.62   0
  10   8  -9    6.16    3.19   0
 -10   8   9    5.45    3.38   0
  10  -8  -9    6.49    3.32   0
  10   8  -9    9.70    3.38   0
  -9   8   9   27.77    4.00   0
   9  -8  -9   24.05    3.23   0
   9   8  -9   19.01    3.23   0
   9   8  -9   32.44    3.18   0
  -8   8   9   -4.29    3.59   0
   8  -8  -9    1.48    2.96   0
   8   8  -9    4.03    3.03   0
   7  -8  -9   60.67    3.27   0
  -7   8   9   66.74    3.20   0
   7   8  -9   67.22    3.32   0
   6  -8  -9   54.20    3.06   0
   6   8  -9   57.14    3.24   0
  -6   8   9   53.15    2.99   0
   5   8  -9  145.62    3.62   0
   5  -8  -9  137.73    3.39   0
  -5   8   9  138.50    3.36   0
   4   8  -9    5.14    2.81   0
   4  -8  -9    0.45    2.67   0
  -4   8   9    0.20    2.59   0
   3   8  -9  105.97    3.33   0
   3  -8  -9  104.29    3.24   0
  -3   8   9  117.57    3.18   0
   2   8  -9    3.16    2.80   0
   2  -8  -9    3.66    2.63   0
  -2   8   9    3.96    2.57   0
  -1   8   9   68.24    2.86   0
   1  -8  -9   61.37    2.88   0
   1   8  -9   54.18    3.12   0
   0   8  -9   16.29    2.84   0
   0   8   9   13.84    2.64   0
   0  -8  -9   16.33    2.65   0
   1   8   9  120.65    3.09   0
  -1   8  -9  114.15    4.19   0
  -1  -8  -9  115.60    3.12   0
   2   8   9   67.36    3.27   0
  -2   8  -9   64.02    4.02   0
  -2  -8  -9   56.64    2.97   0
   3   8   9  117.68    3.46   0
  -3   8  -9   95.25    4.48   0
  -3  -8  -9  102.70    3.44   0
   4   8   9    2.43    3.17   0
  -4  -8  -9    6.67    3.00   0
  -4   8  -9    3.89    3.77   0
  -5  -8  -9   35.72    3.35   0
   5   8   9   31.79    3.35   0
  -5   8  -9   36.54    6.16   0
  -5   8  -9   38.86    6.89   0
   6   8   9   10.56    3.59   0
  -6  -8  -9   12.81    3.40   0
   7   8   9    4.61    4.06   0
  -7  -8  -9   14.81    3.74   0
  11   9  -9    3.03    3.59   0
 -11   9   9   -4.87    4.65   0
  11   9  -9   -1.21    3.82   0
  11  -9  -9    0.54    4.58   0
 -10   9   9   11.08    3.52   0
  10   9  -9    8.84    3.24   0
  10   9  -9    8.08    3.44   0
  10  -9  -9   12.56    3.49   0
   9   9  -9    2.33    3.08   0
  -9   9   9    5.43    3.27   0
   9   9  -9   -3.22    2.26   0
   9  -9  -9    7.45    4.01   0
   8   9  -9   39.38    3.18   0
  -8   9   9   44.44    3.31   0
   8   9  -9   34.04    3.33   0
   8  -9  -9   40.93    4.05   0
   7   9  -9    8.16    3.11   0
  -7   9   9   13.58    3.70   0
   7  -9  -9   11.44    3.04   0
   6   9  -9   78.40    3.45   0
  -6   9   9   80.35    3.93   0
   6  -9  -9   60.75    3.32   0
   5   9  -9    1.04    2.86   0
  -5   9   9    1.53    2.77   0
   5  -9  -9    4.40    2.78   0
   4   9  -9  111.27    3.48   0
  -4   9   9  113.80    3.29   0
   4  -9  -9   98.32    3.30   0
   3   9  -9    5.31    2.91   0
  -3   9   9    0.70    2.63   0
   3  -9  -9    0.42    2.73   0
  -2   9   9   55.63    2.95   0
   2  -9  -9   46.97    2.98   0
   2   9  -9   64.13    3.34   0
  -1   9   9    6.35    2.69   0
   1  -9  -9    7.47    2.71   0
   1   9  -9    2.05    2.86   0
   0   9   9   88.15    3.02   0
   0  -9  -9   81.67    3.05   0
   0   9  -9   78.05    3.30   0
  -1   9  -9   -1.83    3.71   0
   1   9   9    3.58    2.78   0
  -1  -9  -9    4.34    2.72   0
   2   9   9  125.94    3.47   0
  -2   9  -9  127.08    4.66   0
  -2  -9  -9  124.19    3.37   0
   3   9   9    9.19    3.05   0
  -3   9  -9    1.97    3.79   0
  -3  -9  -9    3.17    2.90   0
   4   9   9   35.10    3.37   0
  -4   9  -9   39.40    5.38   0
  -4   9  -9   45.65    5.16   0
  -4  -9  -9   50.44    3.30   0
  -5  -9  -9   -2.36    3.25   0
   5   9   9    1.58    3.42   0
   6   9   9   16.03    3.83   0
  -6  -9  -9   13.10    3.67   0
  11 -10  -9    5.63    4.90   0
 -11  10   9    2.79    4.92   0
  11  10  -9    6.74    3.97   0
  11  10  -9    1.33    3.72   0
  10  10  -9    2.07    3.38   0
 -10  10   9    2.39    3.82   0
  10  10  -9   -1.60    3.52   0
  10 -10  -9   11.16    4.49   0
  -9  10   9   23.88    3.58   0
   9  10  -9   27.96    3.37   0
   9  10  -9   15.97    3.50   0
   9 -10  -9   19.73    4.30   0
   8  10  -9   -5.08    3.14   0
  -8  10   9    2.20    3.20   0
   8  10  -9   -0.80    3.29   0
   8 -10  -9   -1.83    3.17   0
   7  10  -9   53.73    3.44   0
   7  10  -9   72.21    3.30   0
  -7  10   9   60.09    3.36   0
   7 -10  -9   53.27    4.01   0
   6  10  -9   -4.62    3.12   0
  -6  10   9    2.70    2.90   0
   6  10  -9    1.29    2.99   0
   6 -10  -9    2.80    2.94   0
   5 -10  -9   49.72    3.91   0
   5  10  -9   49.84    3.30   0
  -5  10   9   52.79    3.22   0
   4 -10  -9    4.69    2.92   0
   4  10  -9   10.65    2.93   0
  -4  10   9    5.82    2.84   0
   3 -10  -9   34.13    2.96   0
   3  10  -9   38.59    3.20   0
  -3  10   9   43.19    2.90   0
  -2  10   9   38.58    2.82   0
   2 -10  -9   22.15    3.02   0
   2  10  -9   30.45    3.21   0
  -1  10   9   56.78    3.08   0
   1 -10  -9   49.43    3.16   0
   1  10  -9   62.02    3.41   0
   0  10   9    4.89    2.84   0
   0 -10  -9    2.95    2.75   0
   0  10  -9    2.06    3.16   0
  -1  10  -9  148.64    4.75   0
   1  10   9  146.96    3.56   0
  -1 -10  -9  157.21    3.58   0
   2  10   9    1.21    2.91   0
  -2  10  -9    0.14    3.87   0
  -2  10  -9    5.69    3.89   0
  -2 -10  -9   -1.34    2.98   0
   3  10   9   44.62    3.48   0
  -3  10  -9   45.07    5.08   0
  -3  10  -9   46.33    5.00   0
  -3 -10  -9   49.89    3.32   0
  -4 -10  -9    3.26    3.29   0
   4  10   9   -0.47    3.44   0
  -4  10  -9    3.68    6.56   0
  -4  10  -9    2.11    5.80   0
   5  10   9   10.31    3.71   0
  -5 -10  -9   17.11    3.46   0
   6  10   9   -1.97    3.97   0
  -6 -10  -9    1.58    3.77   0
  10 -11  -9   -1.24    4.86   0
 -10  11   9    4.12    4.87   0
  10  11  -9   11.63    3.96   0
  10  11  -9    4.45    3.63   0
   9  11  -9    3.51    3.29   0
   9 -11  -9   -1.11    4.63   0
  -9  11   9   -0.44    4.61   0
   9  11  -9    9.20    3.47   0
   8 -11  -9   46.88    4.52   0
   8  11  -9   53.88    3.61   0
  -8  11   9   60.28    3.88   0
   8  11  -9   55.73    3.70   0
   7 -11  -9    0.53    3.26   0
   7  11  -9    3.04    3.16   0
   7  11  -9    2.58    3.37   0
  -7  11   9    0.35    4.04   0
   6  11  -9   26.88    3.17   0
   6 -11  -9   24.09    3.31   0
   6  11  -9   24.47    3.34   0
  -6  11   9   21.49    3.30   0
   5 -11  -9    6.62    3.19   0
   5  11  -9    9.20    3.16   0
   5  11  -9   11.70    3.69   0
  -5  11   9    5.62    2.96   0
   4 -11  -9   20.24    3.12   0
   4  11  -9   25.21    3.75   0
   4  11  -9   21.79    3.23   0
  -4  11   9   23.28    3.12   0
   3 -11  -9    1.89    2.98   0
   3  11  -9    4.08    2.80   0
   3  11  -9    4.13    3.18   0
  -3  11   9   -0.23    2.89   0
   2  11  -9   54.13    3.94   0
  -2  11   9   45.04    3.15   0
   2 -11  -9   48.41    3.19   0
   2  11  -9   46.91    3.45   0
  -1  11   9   20.30    3.01   0
   1  11  -9   24.56    3.19   0
   1 -11  -9   22.93    3.07   0
   1  11  -9   17.40    3.43   0
   0  11   9  108.44    3.47   0
   0 -11  -9  103.85    3.44   0
   0  11  -9  120.93    3.85   0
   0  11  -9  114.67    3.99   0
  -1  11  -9    7.85    4.31   0
   1  11   9    3.40    3.13   0
  -1  11  -9    9.81    4.01   0
  -1 -11  -9   -0.68    3.15   0
   2  11   9   47.71    3.39   0
  -2  11  -9   51.84    4.57   0
  -2  11  -9   61.71    5.09   0
  -2 -11  -9   48.86    3.35   0
  -3 -11  -9    8.28    3.34   0
   3  11   9    2.01    3.29   0
  -3  11  -9    0.83    4.83   0
  -3  11  -9    3.34    5.67   0
   4  11   9    2.24    2.61   0
  -4 -11  -9   10.80    3.48   0
   5  11   9    7.87    3.91   0
  -5 -11  -9   -1.85    3.75   0
   9 -12  -9   16.98    4.05   0
  -9  12   9   21.03    4.00   0
   9  12  -9   11.73    3.93   0
   9  12  -9    2.33    3.68   0
   8 -12  -9    2.87    3.65   0
   8  12  -9    8.69    3.79   0
  -8  12   9    0.83    4.55   0
   8  12  -9   -1.01    3.62   0
   7  12  -9   34.59    3.48   0
   7 -12  -9   25.95    3.75   0
   7  12  -9   26.76    3.63   0
  -7  12   9   23.80    3.71   0
   6 -12  -9    2.26    3.45   0
   6  12  -9   -4.65    3.34   0
   6  12  -9   -4.22    3.58   0
  -6  12   9   -1.04    3.26   0
   5 -12  -9    5.74    3.24   0
   5  12  -9    9.52    3.08   0
   5  12  -9   16.58    3.41   0
  -5  12   9   14.49    4.02   0
   4 -12  -9    4.24    3.29   0
   4  12  -9   11.64    3.00   0
   4  12  -9   10.28    4.06   0
  -4  12   9    6.56    3.18   0
   3 -12  -9   41.69    3.33   0
   3  12  -9   47.47    4.40   0
   3  12  -9   57.81    4.11   0
  -3  12   9   46.90    3.33   0
  -2  12   9    7.33    3.00   0
   2 -12  -9    8.78    3.15   0
   2  12  -9    2.32    3.18   0
   2  12  -9    6.29    3.35   0
  -1  12   9   55.77    3.35   0
   1 -12  -9   63.45    3.45   0
   1  12  -9   64.53    4.23   0
   1  12  -9   65.52    3.72   0
   0  12   9   10.15    3.05   0
   0  12  -9    2.68    3.29   0
   0 -12  -9   -0.27    3.32   0
   0  12  -9    0.18    3.53   0
  -1  12  -9   59.61    4.86   0
   1  12   9   58.77    3.60   0
  -1 -12  -9   50.21    3.56   0
  -1  12  -9   73.70    3.87   0
   2  12   9   -1.89    3.35   0
  -2  12  -9   -2.60    4.47   0
  -2  12  -9    1.71    4.34   0
  -2 -12  -9    0.66    3.30   0
  -3  12  -9    9.57    6.00   0
  -3 -12  -9   15.30    3.56   0
   3  12   9    0.21    3.47   0
  -3  12  -9   13.01    5.24   0
   4  12   9    2.39    3.67   0
  -4 -12  -9    5.71    3.77   0
   8 -13  -9    6.36    4.97   0
   8  13  -9   11.95    3.76   0
   8  13  -9   14.04    3.99   0
  -8  13   9   10.05    5.05   0
   7 -13  -9   -0.63    3.67   0
   7  13  -9    4.88    3.70   0
   7  13  -9    6.05    3.64   0
  -7  13   9   -1.43    4.59   0
   6 -13  -9   10.04    3.59   0
   6  13  -9    1.16    3.63   0
  -6  13   9    9.81    4.36   0
   6  13  -9    8.00    3.45   0
   5 -13  -9    5.38    4.18   0
   5  13  -9   -1.56    3.56   0
  -5  13   9    5.91    3.46   0
   5  13  -9    6.52    3.40   0
   4  13  -9   37.00    3.58   0
   4 -13  -9   29.59    3.57   0
   4  13  -9   42.83    3.74   0
  -4  13   9   29.34    4.24   0
   3  13  -9    4.23    3.34   0
   3 -13  -9    2.13    3.43   0
   3  13  -9    7.05    3.59   0
  -3  13   9   -1.19    4.15   0
  -2  13   9   67.02    3.62   0
   2 -13  -9   57.42    3.65   0
   2  13  -9   58.51    3.93   0
   2  13  -9   53.56    3.71   0
  -1  13   9    3.50    3.32   0
   1 -13  -9    4.45    3.42   0
   1  13  -9    0.66    3.40   0
   1  13  -9   -2.22    3.71   0
   0  13   9   14.38    3.45   0
   0  13  -9   22.31    3.68   0
   0 -13  -9   12.74    3.44   0
   0  13  -9   14.92    3.89   0
  -1 -13  -9   -2.49    3.44   0
  -1  13  -9    3.64    4.62   0
   1  13   9    4.53    3.49   0
  -1  13  -9    0.65    4.56   0
  -2  13  -9    5.83    4.71   0
  -2 -13  -9   12.73    3.69   0
   2  13   9    3.97    3.65   0
  -2  13  -9    7.31    4.80   0
   3  13   9    6.56    3.76   0
  -3 -13  -9    6.33    3.78   0
  -3  13  -9    2.05    6.84   0
  -3  13  -9    1.97    6.92   0
   6  14  -9    2.22    4.47   0
   6  14  -9   -2.41    3.89   0
   6 -14  -9   -0.15    3.88   0
  -6  14   9    1.79    4.69   0
   5  14  -9   18.94    3.80   0
   5  14  -9   24.09    4.01   0
   5 -14  -9   19.13    3.81   0
  -5  14   9   12.68    3.70   0
   4  14  -9   -3.58    3.63   0
   4  14  -9    3.97    3.92   0
   4 -14  -9   -1.46    3.74   0
  -4  14   9    0.65    3.62   0
   3  14  -9   69.37    3.96   0
   3  14  -9   74.37    4.18   0
   3 -14  -9   45.67    4.05   0
  -3  14   9   48.52    3.90   0
  -2  14   9    0.29    3.70   0
   2  14  -9   -1.56    3.67   0
   2  14  -9   -2.74    3.78   0
   2 -14  -9   -1.60    3.59   0
  -1  14   9    5.16    3.62   0
   1  14  -9    7.41    4.64   0
   1  14  -9    7.14    3.94   0
   1 -14  -9    7.52    3.54   0
   0 -14  -9    0.68    3.71   0
   0  14   9   -0.08    3.61   0
   0  14  -9    6.11    3.73   0
   0  14  -9    3.03    4.11   0
  -1  14  -9    3.76    5.04   0
   1  14   9    6.23    3.73   0
  -1 -14  -9    3.38    3.81   0
  -1  14  -9    6.09    4.86   0
  -4  15   9   23.32    4.25   0
   3  15  -9   -3.79    5.04   0
   3  15  -9   -3.01    5.25   0
  -3  15   9    6.99    3.94   0
   3 -15  -9    6.64    3.95   0
  -2  15   9    7.55    4.03   0
   2 -15  -9   11.52    3.94   0
   2  15  -9   18.40    5.02   0
   2  15  -9   11.59    5.39   0
  12   0 -10    5.77    3.39   0
  10   0 -10  111.11    4.15   0
  -8   0  10   71.77    3.13   0
   8   0 -10   63.96    3.14   0
   6   0 -10  105.32    2.97   0
  -6   0  10   95.80    2.93   0
   4   0 -10   32.10    2.62   0
  -4   0  10   30.92    2.59   0
   2   0 -10  250.02    3.65   0
  -2   0  10  280.12    3.72   0
   0   0 -10  655.47    4.98   0
   0   0  10  678.80    5.11   0
  -2   0 -10    5.12    2.62   0
   2   0  10   10.17    3.43   0
  -4   0 -10   16.20    2.94   0
   4   0  10   18.81    3.04   0
  -6   0 -10   81.58    3.71   0
   6   0  10   91.53    4.03   0
   8   0  10   24.76    5.51   0
  -8   0 -10   17.20    5.21   0
  13  -1 -10    4.05    3.86   0
  13   1 -10    7.03    3.81   0
  12  -1 -10    2.56    3.44   0
  12   1 -10    1.50    3.39   0
  11  -1 -10   25.12    3.23   0
  11   1 -10   30.59    3.29   0
  10  -1 -10    2.88    3.15   0
  10   1 -10   -0.33    3.10   0
   9  -1 -10  109.56    3.35   0
  -9   1  10  116.47    4.07   0
   9   1 -10  164.32    3.65   0
   8  -1 -10    0.21    2.81   0
  -8  -1  10    0.38    2.79   0
  -8   1  10    2.24    2.78   0
   8   1 -10    2.93    2.78   0
   7  -1 -10   38.23    2.85   0
  -7  -1  10   36.94    2.88   0
  -7   1  10   35.69    2.87   0
   7   1 -10   33.67    2.89   0
   6  -1 -10    4.95    2.60   0
  -6  -1  10   -1.97    2.71   0
  -6   1  10    6.59    2.62   0
   6   1 -10   -6.07    2.61   0
   5   1 -10  211.45    3.52   0
   5  -1 -10  206.45    3.44   0
  -5  -1  10  213.87    3.41   0
  -5   1  10  213.79    3.44   0
   4   1 -10   -1.15    2.52   0
   4  -1 -10    2.33    2.45   0
  -4  -1  10   -1.26    2.41   0
  -4   1  10    4.46    2.36   0
   3   1 -10   62.99    2.90   0
   3  -1 -10   68.34    2.73   0
  -3  -1  10   60.44    2.19   0
  -3   1  10   62.21    2.03   0
   2   1 -10    3.32    2.56   0
   2  -1 -10   -2.40    2.55   0
  -2  -1  10    2.58    2.71   0
  -2   1  10   -0.46    2.51   0
   1   1 -10  557.95    4.64   0
   1  -1 -10  564.77    4.61   0
  -1  -1  10  572.42    4.72   0
  -1   1  10  580.08    4.69   0
   0   1 -10    7.69    3.27   0
   0  -1 -10    4.66    2.77   0
   0  -1  10   -0.25    2.68   0
   0   1  10    6.09    2.83   0
  -1   1 -10  161.13    3.86   0
  -1  -1 -10  165.84    3.31   0
   1  -1  10  178.76    3.45   0
   1   1  10  181.98    3.35   0
  -2   1 -10   -0.01    2.65   0
   2  -1  10    2.16    2.78   0
  -2  -1 -10   -0.34    2.54   0
   2   1  10    8.96    2.73   0
   3  -1  10   24.34    2.99   0
   3   1  10   22.72    2.99   0
  -3   1 -10   23.29    2.83   0
  -3  -1 -10   13.20    2.69   0
  -4   1 -10    3.39    3.44   0
  -4  -1 -10    0.60    2.64   0
   4  -1  10    1.41    3.68   0
   4   1  10    1.81    3.16   0
  -5   1 -10   56.92    3.26   0
  -5  -1 -10   55.03    3.17   0
   5  -1  10   56.94    3.61   0
   5   1  10   60.84    3.41   0
  -6   1 -10    2.11    3.85   0
  -6  -1 -10   -2.83    3.09   0
   6  -1  10   -5.43    4.40   0
   6   1  10    3.76    4.23   0
  -7   1 -10   44.40    4.51   0
  -7  -1 -10   40.57    4.55   0
   7  -1  10   45.94    5.06   0
   7   1  10   35.97    4.91   0
   8  -1  10   -2.94    5.33   0
  -8  -1 -10   -0.90    3.81   0
   8   1  10   -1.19    5.20   0
  -8   1 -10    2.74    4.86   0
  13  -2 -10    6.61    3.73   0
  13   2 -10    0.17    4.62   0
  12  -2 -10    1.52    3.52   0
  12   2 -10    6.27    4.22   0
  11  -2 -10   -6.17    4.05   0
  11   2 -10    3.23    3.30   0
  10  -2 -10   71.03    3.52   0
 -10   2  10   77.16    3.51   0
  10   2 -10   67.78    3.33   0
   9  -2 -10    4.41    2.94   0
  -9   2  10    3.49    2.89   0
   9   2 -10    4.91    2.91   0
   8  -2 -10   22.50    2.80   0
  -8  -2  10   28.83    2.90   0
  -8   2  10   22.71    2.90   0
   8   2 -10   25.06    2.94   0
   7  -2 -10    1.58    2.75   0
  -7  -2  10    3.05    2.71   0
  -7   2  10    0.76    2.61   0
   7   2 -10    1.85    2.71   0
   6  -2 -10  155.16    3.39   0
  -6  -2  10  149.83    3.29   0
  -6   2  10  152.18    3.33   0
   6   2 -10  164.44    3.31   0
   5  -2 -10    2.78    2.56   0
  -5  -2  10    6.96    2.59   0
  -5   2  10    9.89    2.57   0
   5   2 -10    5.74    2.62   0
   4   2 -10  183.39    3.45   0
   4  -2 -10  175.45    3.23   0
  -4  -2  10  182.99    3.41   0
  -4   2  10  180.00    3.30   0
   3   2 -10    3.40    2.60   0
   3  -2 -10    5.07    2.45   0
  -3  -2  10    4.47    2.52   0
  -3   2  10    7.77    2.49   0
   2   2 -10  119.91    3.11   0
  -2  -2  10  119.64    3.15   0
   2  -2 -10  121.68    3.10   0
  -2   2  10  122.37    3.14   0
   1   2 -10    2.41    2.70   0
   1  -2 -10    1.59    2.71   0
  -1  -2  10   -3.82    2.56   0
  -1   2  10    5.46    2.59   0
   0   2 -10  225.61    3.59   0
   0  -2 -10  236.75    3.60   0
   0  -2  10  238.49    3.71   0
   0   2  10  244.79    3.60   0
  -1   2 -10   21.22    2.85   0
   1  -2  10   29.15    2.94   0
  -1  -2 -10   30.71    2.86   0
   1   2  10   22.95    2.64   0
  -2   2 -10   51.10    3.49   0
   2  -2  10   52.42    3.72   0
  -2  -2 -10   52.62    2.86   0
   2   2  10   56.73    3.60   0
  -3  -2 -10   -2.75    2.79   0
   3  -2  10   -0.40    3.63   0
  -3   2 -10    1.92    2.67   0
   3   2  10   -4.16    2.95   0
  -4   2 -10  129.04    3.50   0
  -4  -2 -10  136.64    3.46   0
   4  -2  10  149.31    4.50   0
   4   2  10  134.02    4.27   0
  -5   2 -10    1.91    2.97   0
  -5  -2 -10    5.67    2.96   0
   5  -2  10   -7.48    4.13   0
   5   2  10    4.24    3.21   0
   6  -2  10   37.34    4.67   0
  -6   2 -10   38.03    4.23   0
  -6  -2 -10   36.76    3.34   0
   6   2  10   30.89    3.71   0
  -7  -2 -10    2.28    3.30   0
  -7   2 -10    1.11    4.98   0
   7  -2  10   -2.49    4.73   0
   7   2  10    2.12    4.62   0
   8  -2  10    8.46    5.47   0
   8   2  10   10.49    4.30   0
  13  -3 -10    4.90    4.88   0
  13   3 -10    6.96    3.74   0
  13   3 -10    3.72    3.94   0
  12  -3 -10    6.15    4.31   0
  12   3 -10   -1.50    3.56   0
  11  -3 -10   21.00    3.46   0
  11   3 -10   31.73    3.35   0
  10  -3 -10    6.62    3.20   0
 -10   3  10    0.66    3.08   0
  10   3 -10    4.24    3.18   0
   9  -3 -10   46.35    3.18   0
  -9   3  10   41.04    3.09   0
   9   3 -10   48.60    3.13   0
   8  -3 -10    3.71    2.81   0
  -8   3  10   13.48    2.67   0
   8   3 -10    5.71    2.75   0
   7  -3 -10   35.42    2.95   0
  -7  -3  10   38.71    2.77   0
  -7   3  10   43.76    2.91   0
   7   3 -10   43.18    2.80   0
   6  -3 -10    6.46    2.77   0
  -6  -3  10   -2.72    2.66   0
  -6   3  10    3.65    2.80   0
   6   3 -10    3.68    2.71   0
  -5  -3  10  444.04    4.29   0
   5  -3 -10  431.75    4.25   0
  -5   3  10  448.19    4.33   0
   5   3 -10  417.23    4.36   0
   4  -3 -10    3.62    2.61   0
  -4  -3  10    8.99    2.66   0
  -4   3  10   -0.86    2.66   0
   4   3 -10    4.77    2.74   0
   3   3 -10  161.61    3.32   0
   3  -3 -10  154.72    3.09   0
  -3  -3  10  153.59    3.29   0
  -3   3  10  158.62    3.16   0
   2   3 -10   55.34    2.90   0
   2  -3 -10   52.33    2.73   0
  -2  -3  10   60.09    2.87   0
  -2   3  10   63.04    2.69   0
   1   3 -10   83.43    3.01   0
  -1  -3  10   77.82    3.00   0
   1  -3 -10   75.55    2.88   0
  -1   3  10   69.68    2.94   0
   0   3 -10   14.89    2.56   0
   0  -3  10    8.53    2.73   0
   0  -3 -10   14.28    2.71   0
   0   3  10   13.69    2.71   0
  -1   3 -10   87.44    3.10   0
   1  -3  10   84.26    3.14   0
  -1  -3 -10   82.31    2.82   0
   1   3  10   96.69    2.97   0
  -2   3 -10   16.79    2.69   0
   2  -3  10   25.94    3.05   0
   2   3  10   17.85    2.82   0
  -2  -3 -10   10.65    2.88   0
  -3  -3 -10  206.26    4.10   0
   3  -3  10  215.69    4.65   0
  -3   3 -10  202.66    3.73   0
   3   3  10  218.65    3.78   0
  -4  -3 -10   13.09    2.94   0
   4  -3  10   10.41    3.99   0
   4   3  10   17.49    3.20   0
  -4   3 -10   10.23    3.66   0
  -5   3 -10   70.24    4.23   0
  -5  -3 -10   79.59    3.42   0
   5  -3  10   76.73    4.66   0
   5   3  10   80.14    3.67   0
   6  -3  10    6.58    4.33   0
  -6   3 -10    7.12    3.95   0
  -6  -3 -10    2.80    3.22   0
   6   3  10    8.03    3.56   0
  -7  -3 -10   14.97    4.29   0
  -7   3 -10   -0.26    4.39   0
   7  -3  10    3.40    5.46   0
   7   3  10    4.42    3.90   0
  13  -4 -10    2.24    4.92   0
  13   4 -10    2.25    3.78   0
  13   4 -10    6.20    4.07   0
  12  -4 -10    8.86    3.60   0
  12   4 -10   11.61    3.63   0
  11  -4 -10   15.09    4.13   0
 -11   4  10   12.24    3.43   0
  11   4 -10    7.87    3.44   0
  10  -4 -10   41.61    3.46   0
 -10   4  10   38.75    3.41   0
  10   4 -10   46.38    3.33   0
   9  -4 -10   11.68    3.07   0
  -9   4  10    0.84    2.97   0
   9   4 -10    2.14    3.03   0
   8  -4 -10   12.42    2.86   0
  -8   4  10   13.20    2.79   0
   8   4 -10   13.99    2.86   0
   7  -4 -10    0.36    2.68   0
  -7   4  10    3.51    2.66   0
   7   4 -10   -0.04    2.65   0
  -6  -4  10  178.47    3.38   0
   6  -4 -10  167.83    3.42   0
  -6   4  10  178.00    3.46   0
   6   4 -10  161.12    3.39   0
  -5  -4  10    2.64    2.82   0
   5  -4 -10    0.39    2.76   0
  -5   4  10   -1.39    2.80   0
   5   4 -10    6.55    2.83   0
  -4  -4  10  285.30    3.79   0
   4  -4 -10  245.15    3.51   0
  -4   4  10  260.12    3.64   0
   4   4 -10  264.75    3.80   0
  -3  -4  10   28.09    2.69   0
   3  -4 -10   27.67    2.67   0
  -3   4  10   27.28    2.65   0
   3   4 -10   31.77    2.82   0
   2   4 -10   65.12    2.94   0
  -2  -4  10   63.31    2.90   0
   2  -4 -10   68.20    2.87   0
  -2   4  10   70.48    2.79   0
   1   4 -10   13.25    2.69   0
  -1  -4  10   12.62    2.62   0
   1  -4 -10   14.86    2.60   0
  -1   4  10   10.03    2.60   0
   0   4 -10   91.52    3.13   0
   0  -4  10   91.59    3.83   0
   0  -4 -10   91.62    3.10   0
   0   4  10   93.14    3.09   0
  -1   4 -10   76.35    3.10   0
   1  -4  10   77.99    3.10   0
  -1  -4 -10   82.37    3.06   0
   1   4  10   77.13    3.11   0
  -2  -4 -10  127.36    3.30   0
  -2   4 -10  134.13    4.12   0
   2  -4  10  143.02    3.73   0
   2   4  10  119.94    3.31   0
  -3  -4 -10    7.04    2.79   0
   3  -4  10    4.64    3.04   0
  -3   4 -10    2.35    2.89   0
   3   4  10    0.70    2.96   0
  -4  -4 -10  165.56    3.69   0
   4  -4  10  184.11    5.01   0
  -4   4 -10  174.46    3.94   0
   4   4  10  186.72    4.01   0
  -5   4 -10   15.43    3.23   0
   5  -4  10   12.35    4.21   0
  -5  -4 -10   10.35    3.15   0
   5   4  10   15.75    3.27   0
   6  -4  10   13.67    4.52   0
  -6   4 -10   16.76    4.79   0
  -6  -4 -10    8.85    4.02   0
   6   4  10   17.06    3.62   0
  -7  -4 -10    9.60    4.37   0
   7  -4  10    2.22    5.72   0
  -7   4 -10    0.77    5.31   0
   7   4  10    5.93    4.00   0
  12  -5 -10    3.35    3.73   0
  12   5 -10   -2.10    3.48   0
  12   5 -10    0.36    3.61   0
  11  -5 -10   12.06    4.31   0
 -11   5  10   16.74    4.29   0
  11   5 -10   16.74    3.50   0
  10  -5 -10   -2.23    3.37   0
 -10   5  10   -2.68    3.31   0
  10   5 -10    1.77    3.23   0
   9  -5 -10   39.57    3.96   0
  -9   5  10   44.98    3.35   0
   9   5 -10   44.27    3.16   0
   8  -5 -10    2.04    2.90   0
  -8   5  10    9.99    2.84   0
   8   5 -10    6.18    3.02   0
   7  -5 -10   46.36    3.01   0
  -7   5  10   52.55    3.54   0
   7   5 -10   51.13    2.91   0
   6  -5 -10   14.64    3.40   0
  -6   5  10   21.58    2.80   0
   6   5 -10   18.14    2.87   0
  -5  -5  10  234.56    3.74   0
   5  -5 -10  213.01    3.64   0
  -5   5  10  238.60    3.68   0
   5   5 -10  239.12    3.80   0
  -4  -5  10    8.06    2.95   0
   4  -5 -10   10.43    2.89   0
  -4   5  10    7.11    2.82   0
   4   5 -10   10.35    2.93   0
  -3  -5  10   99.02    3.12   0
   3  -5 -10   89.26    2.92   0
  -3   5  10   92.80    2.93   0
   3   5 -10   94.45    3.15   0
   2   5 -10   20.27    2.60   0
  -2  -5  10   16.43    2.65   0
   2  -5 -10   17.93    2.64   0
  -2   5  10   21.04    2.60   0
   1   5 -10  106.80    3.35   0
  -1  -5  10  103.33    3.22   0
   1  -5 -10  101.77    2.95   0
  -1   5  10  101.01    3.04   0
   0   5 -10    9.21    2.87   0
   0  -5  10    7.27    2.77   0
   0  -5 -10    7.16    2.63   0
   0   5  10    7.34    2.65   0
  -1   5 -10  109.51    3.38   0
   1  -5  10  105.02    3.37   0
   1   5  10  103.71    3.33   0
  -1  -5 -10  117.25    3.37   0
  -2  -5 -10    3.73    2.85   0
   2  -5  10    1.36    2.92   0
  -2   5 -10    5.43    3.37   0
   2   5  10    2.21    2.82   0
  -3  -5 -10  100.10    3.29   0
   3  -5  10  113.80    3.90   0
  -3   5 -10  108.05    4.20   0
   3   5  10  112.01    3.63   0
   4   5  10    4.99    3.20   0
   4  -5  10    9.64    3.37   0
  -4  -5 -10    5.26    3.01   0
  -4   5 -10    8.17    2.98   0
   5   5  10   45.08    3.62   0
  -5   5 -10   41.17    4.66   0
   5  -5  10   40.66    4.55   0
  -5  -5 -10   45.05    3.31   0
   6   5  10   -0.33    3.60   0
   6  -5  10    3.35    5.21   0
  -6   5 -10    0.23    4.86   0
  -6  -5 -10    2.98    3.37   0
  -7   5 -10    6.66    6.83   0
  -7  -5 -10    0.51    3.79   0
   7   5  10    5.34    4.09   0
  12  -6 -10    1.81    4.71   0
  12   6 -10    5.31    3.72   0
  12   6 -10    3.97    3.91   0
 -11   6  10    1.96    3.54   0
  11  -6 -10    5.97    4.38   0
  11   6 -10    3.02    3.50   0
  11   6 -10    3.01    3.38   0
  10  -6 -10   25.68    3.36   0
 -10   6  10   29.34    3.36   0
  10   6 -10   24.50    3.38   0
   9  -6 -10    5.48    3.84   0
  -9   6  10    8.51    3.13   0
   9   6 -10    3.76    3.13   0
   8  -6 -10   35.88    3.13   0
  -8   6  10   49.46    3.14   0
   8   6 -10   32.46    3.24   0
   7  -6 -10   13.86    3.01   0
  -7   6  10   28.71    2.86   0
   7   6 -10   20.03    2.93   0
   6  -6 -10   87.17    3.27   0
  -6   6  10   98.00    3.24   0
   6   6 -10   91.47    3.30   0
   5  -6 -10    0.17    2.73   0
  -5   6  10   11.35    2.55   0
   5   6 -10   -1.96    2.84   0
   4  -6 -10   97.15    3.16   0
  -4   6  10  106.88    3.11   0
   4   6 -10  120.62    3.32   0
  -3  -6  10   18.37    2.73   0
   3  -6 -10   20.15    2.67   0
  -3   6  10   22.14    2.73   0
   3   6 -10   20.44    2.83   0
  -2  -6  10   87.08    3.22   0
   2  -6 -10   77.48    2.94   0
  -2   6  10   87.39    2.94   0
   2   6 -10   91.99    3.65   0
   1   6 -10    6.83    3.42   0
  -1  -6  10    3.99    2.81   0
   1  -6 -10    2.18    2.65   0
  -1   6  10   -1.47    2.61   0
   0   6 -10  139.51    3.56   0
   0  -6  10  144.55    3.52   0
   0  -6 -10  155.74    3.32   0
   0   6  10  141.56    3.32   0
   1   6  10    4.86    2.84   0
  -1  -6 -10    0.24    2.73   0
  -1   6 -10    5.60    3.49   0
   1  -6  10   -0.29    3.54   0
   2   6  10  101.74    3.31   0
  -2  -6 -10   90.57    2.54   0
   2  -6  10   94.38    4.22   0
  -2   6 -10   88.06    4.12   0
   3   6  10   14.37    3.04   0
  -3  -6 -10   19.05    2.97   0
   3  -6  10   16.96    3.99   0
  -3   6 -10   18.02    3.72   0
   4   6  10   44.74    3.37   0
   4  -6  10   48.05    4.30   0
  -4  -6 -10   47.61    3.18   0
  -4   6 -10   39.78    4.07   0
   5   6  10   12.59    3.41   0
  -5   6 -10   10.52    4.21   0
  -5  -6 -10    3.82    3.29   0
  -6   6 -10   19.95    5.74   0
   6   6  10   17.74    3.96   0
  -6  -6 -10   18.04    3.62   0
   7   6  10    1.30    4.06   0
  -7  -6 -10   -1.96    3.78   0
  12  -7 -10    1.13    4.01   0
  12   7 -10    4.50    3.87   0
  12   7 -10   -3.16    3.83   0
  11   7 -10    9.85    3.50   0
 -11   7  10   14.39    4.39   0
  11  -7 -10    8.07    3.64   0
  11   7 -10    6.03    3.60   0
 -10   7  10   -0.08    3.43   0
  10  -7 -10    1.12    4.08   0
  10   7 -10    7.03    3.42   0
  -9   7  10   29.73    3.42   0
   9  -7 -10   37.27    3.96   0
   9   7 -10   30.70    3.32   0
   8  -7 -10    9.73    2.98   0
  -8   7  10   -1.33    3.01   0
   8   7 -10   -7.63    3.03   0
   7  -7 -10   57.58    3.06   0
  -7   7  10   55.03    3.22   0
   7   7 -10   58.47    3.20   0
   6  -7 -10   33.03    3.08   0
  -6   7  10   46.40    3.05   0
   6   7 -10   42.04    3.22   0
   5  -7 -10   74.75    3.07   0
  -5   7  10   81.79    3.04   0
   5   7 -10   78.87    3.29   0
   4  -7 -10   52.37    3.02   0
  -4   7  10   48.06    2.89   0
   4   7 -10   44.25    3.14   0
   3  -7 -10   59.44    2.99   0
  -3   7  10   66.16    3.10   0
   3   7 -10   60.05    3.19   0
   2  -7 -10   14.94    2.78   0
  -2   7  10   17.33    2.75   0
   2   7 -10   14.71    2.97   0
   1   7 -10  102.87    4.03   0
   1  -7 -10  110.63    3.12   0
  -1   7  10  114.31    2.99   0
   0  -7 -10   12.07    2.77   0
   0   7 -10   16.63    3.57   0
   0   7  10   15.02    2.78   0
   1   7  10  102.46    3.28   0
  -1  -7 -10   90.72    3.23   0
  -1   7 -10   87.32    4.02   0
   2   7  10   42.50    3.03   0
  -2  -7 -10   33.93    3.07   0
  -2   7 -10   36.92    3.83   0
   3   7  10   48.06    3.41   0
  -3  -7 -10   42.49    3.20   0
  -3   7 -10   39.32    4.07   0
   4   7  10   -0.48    3.27   0
  -4  -7 -10    7.57    3.19   0
  -4   7 -10    4.66    4.65   0
   5   7  10   32.13    3.62   0
  -5   7 -10   22.68    5.06   0
  -5  -7 -10   21.31    3.43   0
   6   7  10    8.71    3.94   0
  -6  -7 -10    6.00    3.73   0
  11   8 -10    0.97    3.58   0
 -11   8  10    0.21    4.68   0
  11  -8 -10   -0.47    4.62   0
  11   8 -10   11.45    3.66   0
  10   8 -10   16.78    3.41   0
 -10   8  10   13.34    4.31   0
  10  -8 -10   11.59    3.63   0
  10   8 -10   18.30    3.58   0
  -9   8  10   11.05    3.29   0
   9  -8 -10    3.21    3.31   0
   9   8 -10    4.67    3.22   0
  -8   8  10   49.35    4.11   0
   8  -8 -10   45.68    3.41   0
   8   8 -10   46.15    3.48   0
  -7   8  10   18.83    3.13   0
   7  -8 -10   18.82    3.00   0
   7   8 -10   18.87    3.24   0
   6  -8 -10   59.37    3.21   0
  -6   8  10   53.38    3.13   0
   6   8 -10   56.76    3.36   0
   5  -8 -10    1.42    2.79   0
   5   8 -10    0.19    2.95   0
  -5   8  10   -1.41    3.41   0
   4  -8 -10   77.87    3.18   0
   4   8 -10   84.61    3.37   0
  -4   8  10   88.73    3.16   0
   3   8 -10   20.41    3.05   0
   3  -8 -10   24.45    2.92   0
  -3   8  10   22.79    2.92   0
   2   8 -10   71.69    3.98   0
  -2   8  10   71.29    3.05   0
   2  -8 -10   64.42    3.15   0
   1   8 -10    8.67    3.70   0
   1  -8 -10    7.66    2.83   0
  -1   8  10   12.80    2.77   0
   0   8  10   69.94    3.06   0
   0   8 -10   76.18    4.11   0
   0  -8 -10   76.61    3.03   0
   1   8  10   12.99    3.00   0
  -1   8 -10   14.71    3.05   0
  -1  -8 -10   13.10    2.99   0
   2   8  10   63.50    3.43   0
  -2   8 -10   68.02    4.32   0
  -2  -8 -10   72.69    3.27   0
   3   8  10    0.83    3.22   0
  -3  -8 -10    5.20    3.21   0
  -3   8 -10    3.55    3.93   0
   4   8  10   35.16    3.62   0
  -4  -8 -10   36.82    3.44   0
  -4   8 -10   26.36    4.38   0
  -5  -8 -10   10.26    3.51   0
   5   8  10   16.42    3.69   0
  -5   8 -10   13.32    6.34   0
   6   8  10   10.47    3.94   0
  -6  -8 -10   14.72    3.83   0
 -11   9  10    1.14    4.17   0
  11   9 -10   -1.91    3.75   0
  11   9 -10    1.57    4.00   0
  11  -9 -10    6.65    4.95   0
  10   9 -10    2.00    3.39   0
 -10   9  10    1.51    4.49   0
  10   9 -10   -0.18    3.58   0
  10  -9 -10    0.38    4.47   0
   9   9 -10   18.53    3.38   0
  -9   9  10   15.96    4.27   0
   9   9 -10   13.08    3.50   0
   9  -9 -10   19.58    3.58   0
  -8   9  10   -5.46    3.40   0
   8   9 -10    7.21    3.26   0
   8  -9 -10   -1.26    3.31   0
   8   9 -10    2.33    3.09   0
  -7   9  10   43.61    3.30   0
   7   9 -10   43.15    3.40   0
   7  -9 -10   48.81    3.36   0
  -6   9  10    6.87    2.90   0
   6   9 -10   -0.95    3.22   0
   6  -9 -10    2.03    3.05   0
   5   9 -10   27.76    3.20   0
  -5   9  10   23.32    3.00   0
   5  -9 -10   25.68    3.00   0
   4   9 -10    3.78    3.07   0
  -4   9  10    8.05    3.03   0
   4  -9 -10    1.12    2.88   0
   3   9 -10   76.26    3.60   0
  -3   9  10   81.03    3.23   0
   3  -9 -10   81.30    3.24   0
   2  -9 -10   15.36    2.97   0
   2   9 -10   18.83    3.16   0
  -2   9  10   11.40    2.06   0
   1  -9 -10   75.67    3.17   0
   1   9 -10   76.11    3.51   0
  -1   9  10   61.32    3.17   0
   0   9  10    5.15    2.92   0
   0   9 -10    5.11    3.27   0
   0  -9 -10   -0.59    2.94   0
   1   9  10   56.71    3.29   0
  -1   9 -10   56.30    4.31   0
  -1  -9 -10   52.45    3.14   0
   2   9  10   -3.88    3.26   0
  -2   9 -10    4.52    3.98   0
  -2  -9 -10    1.11    3.12   0
   3   9  10   21.03    3.42   0
  -3   9 -10   24.47    4.31   0
  -3  -9 -10   29.53    3.48   0
   4   9  10    3.69    3.53   0
  -4   9 -10   -2.39    5.15   0
  -4  -9 -10    3.43    3.33   0
  -4   9 -10    3.42    4.86   0
   5   9  10   14.16    3.88   0
  -5  -9 -10   15.45    3.75   0
  10  10 -10    0.52    3.60   0
 -10  10  10    4.95    4.97   0
  10  10 -10    9.20    3.92   0
  10 -10 -10    8.79    4.03   0
   9  10 -10   -3.64    3.48   0
  -9  10  10   -1.91    4.34   0
   9  10 -10    1.30    3.59   0
   9 -10 -10    1.94    4.42   0
  -8  10  10   44.03    3.53   0
   8  10 -10   50.38    3.49   0
   8  10 -10   34.59    3.66   0
   8 -10 -10   31.65    4.36   0
  -7  10  10    3.37    3.20   0
   7  10 -10    3.99    3.38   0
   7  10 -10   -2.78    3.23   0
   7 -10 -10    1.00    3.27   0
   6  10 -10   24.24    3.43   0
  -6  10  10   23.16    3.23   0
   6 -10 -10   15.60    3.29   0
   5  10 -10   -0.89    3.28   0
  -5  10  10   -0.13    3.01   0
   5 -10 -10    1.96    3.02   0
   4 -10 -10   30.58    3.09   0
   4  10 -10   32.16    4.09   0
  -4  10  10   34.78    3.13   0
   3 -10 -10    8.29    2.96   0
   3  10 -10   13.72    3.32   0
  -3  10  10    5.55    3.11   0
   2 -10 -10  100.12    3.37   0
   2  10 -10   89.71    3.74   0
  -2  10  10   86.41    3.38   0
  -1  10  10   13.90    3.02   0
   1 -10 -10    9.76    3.14   0
   1  10 -10   11.16    3.32   0
   0  10  10   65.54    3.39   0
   0  10 -10   66.26    3.74   0
   0 -10 -10   55.61    3.39   0
   1  10  10   18.57    3.16   0
  -1  10 -10   16.16    4.10   0
  -1 -10 -10   13.35    3.19   0
   2  10  10   40.37    3.42   0
  -2  10 -10   28.64    4.52   0
  -2 -10 -10   27.96    3.30   0
   3  10  10    1.70    3.42   0
  -3  10 -10    1.70    4.32   0
  -3 -10 -10    2.91    3.38   0
  -3  10 -10    3.20    5.15   0
  -4 -10 -10   11.40    3.68   0
  -4  10 -10    8.17    6.55   0
   4  10  10   10.90    3.78   0
  -4  10 -10   14.13    6.88   0
   5  10  10    7.30    4.11   0
   9 -11 -10    8.58    3.94   0
   9  11 -10    0.03    3.64   0
  -9  11  10   14.64    3.92   0
   9  11 -10   10.43    3.96   0
   8 -11 -10   -4.33    4.50   0
   8  11 -10    2.06    3.54   0
  -8  11  10   -4.71    3.66   0
   8  11 -10    4.82    3.87   0
   7  11 -10   32.12    3.48   0
   7 -11 -10   23.14    3.60   0
  -7  11  10   22.90    4.26   0
   7  11 -10   35.01    3.63   0
   6 -11 -10    0.48    4.09   0
   6  11 -10    4.67    3.20   0
   6  11 -10    5.52    3.39   0
  -6  11  10    1.19    3.25   0
   5 -11 -10    5.17    3.25   0
   5  11 -10    7.92    3.15   0
   5  11 -10   10.06    3.60   0
  -5  11  10    7.86    3.16   0
   4 -11 -10    2.70    3.12   0
   4  11 -10    4.05    3.42   0
  -4  11  10    9.74    3.14   0
   4  11 -10    0.41    3.16   0
   3 -11 -10   53.13    3.46   0
   3  11 -10   63.61    3.44   0
   3  11 -10   54.64    3.57   0
  -3  11  10   46.30    3.41   0
   2 -11 -10   26.43    3.28   0
   2  11 -10   24.65    3.30   0
   2  11 -10   18.57    3.53   0
  -2  11  10   18.10    3.22   0
  -1  11  10   88.44    3.54   0
   1 -11 -10   69.67    3.53   0
   1  11 -10   77.48    4.42   0
   1  11 -10   84.36    3.91   0
   0  11 -10    7.21    3.58   0
   0  11  10    0.12    3.25   0
   0  11 -10    6.07    4.06   0
   0 -11 -10    7.81    3.30   0
   1  11  10   20.93    3.47   0
  -1  11 -10   27.43    4.61   0
  -1 -11 -10   19.05    3.44   0
  -1  11 -10   28.53    4.46   0
   2  11  10    2.29    3.43   0
  -2  11 -10    3.15    4.59   0
  -2  11 -10    6.17    4.60   0
  -2 -11 -10    1.70    3.40   0
   3  11  10    2.71    3.76   0
  -3  11 -10    5.97    6.09   0
  -3 -11 -10   -1.35    3.70   0
  -3  11 -10    5.73    6.30   0
   4  11  10   15.78    4.01   0
   8  12 -10   17.63    3.70   0
   8 -12 -10    7.72    4.00   0
  -8  12  10   11.31    4.05   0
   8  12 -10    6.73    4.08   0
   7 -12 -10   -3.10    3.79   0
   7  12 -10   -1.10    3.58   0
  -7  12  10    1.27    3.69   0
   7  12 -10    7.52    4.69   0
   6 -12 -10    9.90    3.58   0
   6  12 -10   12.22    3.50   0
   6  12 -10   12.72    3.57   0
  -6  12  10   11.83    4.31   0
   5 -12 -10    1.02    3.53   0
   5  12 -10    3.85    3.59   0
  -5  12  10   -0.19    3.54   0
   5  12 -10    0.28    3.30   0
   4  12 -10   30.40    3.48   0
   4 -12 -10   21.61    3.49   0
   4  12 -10   23.51    3.77   0
  -4  12  10   12.93    3.50   0
   3  12 -10    3.13    3.47   0
   3 -12 -10   -0.77    3.34   0
   3  12 -10   -0.78    3.66   0
  -3  12  10    1.46    3.36   0
   2  12 -10   73.96    3.73   0
   2 -12 -10   50.16    3.64   0
   2  12 -10   56.78    4.77   0
  -2  12  10   50.13    3.64   0
  -1  12  10    0.55    3.42   0
   1 -12 -10    6.22    3.38   0
   1  12 -10   -1.27    3.49   0
   1  12 -10   -1.45    4.58   0
   0  12 -10   19.88    4.80   0
   0  12  10   18.17    2.57   0
   0 -12 -10   16.26    3.52   0
   0  12 -10   14.71    4.55   0
   1  12  10   -3.20    3.50   0
  -1  12 -10    1.44    4.80   0
  -1  12 -10   -0.80    4.49   0
  -1 -12 -10    2.31    3.53   0
   2  12  10    6.00    3.78   0
  -2  12 -10   12.57    5.08   0
  -2  12 -10   15.77    5.77   0
  -2 -12 -10   11.38    3.84   0
   3  12  10   10.55    3.80   0
  -3  12 -10    2.39    6.53   0
  -3  12 -10    3.14    6.27   0
   7 -13 -10   12.46    4.96   0
  -7  13  10    4.64    4.97   0
   7  13 -10   14.61    4.01   0
   6  13 -10   -0.92    3.68   0
   6 -13 -10   -0.31    3.83   0
   6  13 -10    1.52    3.92   0
  -6  13  10   -1.24    3.83   0
   5  13 -10   20.68    3.72   0
   5 -13 -10    7.90    3.71   0
   5  13 -10   18.03    4.84   0
  -5  13  10   12.64    3.73   0
   4  13 -10   -1.65    3.61   0
   4 -13 -10   -2.26    3.67   0
   4  13 -10    6.03    3.88   0
  -4  13  10    4.98    3.60   0
   3  13 -10   31.72    4.67   0
   3 -13 -10   27.23    3.73   0
   3  13 -10   34.09    4.11   0
  -3  13  10   30.20    3.80   0
   2  13 -10   -0.13    3.75   0
   2 -13 -10    7.63    3.44   0
   2  13 -10    1.78    3.89   0
  -2  13  10    0.30    3.48   0
  -1  13  10   15.70    3.66   0
   1  13 -10    6.76    4.62   0
   1 -13 -10    1.79    3.61   0
   1  13 -10   10.09    4.02   0
   0  13 -10    6.09    5.09   0
   0  13  10   -1.38    3.62   0
   0 -13 -10    3.08    3.69   0
   0  13 -10   -1.32    4.67   0
   1  13  10    0.17    3.80   0
  -1  13 -10    6.70    5.21   0
  -1  13 -10   16.77    5.78   0
  -1 -13 -10   13.26    3.80   0
   4 -14 -10   12.54    4.95   0
   4  14 -10   31.44    4.27   0
   4  14 -10   22.75    4.50   0
  -4  14  10   22.67    3.98   0
   3 -14 -10    3.50    3.86   0
   3  14 -10    2.16    4.01   0
   3  14 -10    2.21    4.13   0
  -3  14  10    2.35    3.91   0
   2  14 -10   11.97    4.19   0
   2 -14 -10    4.20    3.88   0
   2  14 -10    7.85    4.41   0
  -2  14  10    8.51    3.90   0
  -1  14  10    4.47    3.85   0
  11   0 -11   15.56    3.45   0
   9   0 -11  112.57    3.57   0
  -9   0  11  122.72    3.56   0
   7   0 -11    6.07    2.81   0
  -7   0  11    8.25    2.72   0
   5   0 -11  104.84    3.13   0
  -5   0  11   99.90    2.36   0
   3   0 -11  236.18    3.63   0
  -3   0  11  220.97    3.67   0
   1   0 -11  304.78    4.00   0
  -1   0  11  320.79    4.14   0
  -1   0 -11   34.37    2.88   0
   1   0  11   34.25    2.93   0
   3   0  11    5.80    3.15   0
  -3   0 -11   16.29    2.95   0
  -5   0 -11   89.31    4.74   0
   5   0  11  106.42    4.28   0
   7   0  11   14.17    5.35   0
  12  -1 -11    3.52    3.78   0
  12   1 -11    4.47    3.70   0
  11  -1 -11    7.20    3.43   0
  11   1 -11    5.37    3.37   0
  10  -1 -11   78.60    4.20   0
 -10   1  11   69.93    3.60   0
  10   1 -11   63.87    3.60   0
   9  -1 -11    2.53    3.16   0
  -9  -1  11    5.48    3.21   0
  -9   1  11    4.60    3.16   0
   9   1 -11    4.95    3.00   0
   8  -1 -11   32.08    3.12   0
  -8  -1  11   29.27    3.06   0
  -8   1  11   28.01    3.09   0
   8   1 -11   35.59    3.07   0
   7   1 -11    4.39    2.69   0
   7  -1 -11    3.29    2.77   0
  -7  -1  11    6.51    2.71   0
  -7   1  11    3.48    2.71   0
   6   1 -11   18.54    2.78   0
   6  -1 -11   18.60    2.83   0
  -6  -1  11   29.29    2.79   0
  -6   1  11   25.40    2.84   0
   5   1 -11    0.33    2.74   0
   5  -1 -11   -0.83    2.69   0
  -5  -1  11    2.56    2.74   0
  -5   1  11   -1.75    2.70   0
   4   1 -11  214.83    3.67   0
   4  -1 -11  216.75    3.55   0
  -4  -1  11  207.65    3.61   0
  -4   1  11  216.07    3.57   0
   3   1 -11    0.03    2.83   0
   3  -1 -11    9.00    2.74   0
  -3  -1  11    6.49    2.08   0
  -3   1  11    3.97    2.65   0
   2   1 -11  136.48    3.44   0
   2  -1 -11  134.05    3.35   0
  -2  -1  11  146.38    3.32   0
  -2   1  11  145.09    3.47   0
   1   1 -11    9.27    2.77   0
   1  -1 -11   -0.88    2.78   0
  -1  -1  11   -2.25    2.72   0
  -1   1  11   -0.64    2.87   0
   0   1 -11  128.63    3.90   0
   0  -1 -11  132.31    3.27   0
   0  -1  11  136.83    3.40   0
   0   1  11  116.69    3.30   0
  -1   1 -11   -0.48    2.83   0
   1  -1  11    2.12    3.52   0
  -1  -1 -11    0.81    3.34   0
   1   1  11    2.39    2.79   0
   2  -1  11    7.34    2.94   0
  -2   1 -11   10.03    2.85   0
   2   1  11    6.78    2.94   0
  -2  -1 -11   18.45    2.75   0
  -3  -1 -11    7.08    2.97   0
   3  -1  11    7.55    3.85   0
   3   1  11    4.80    3.18   0
  -3   1 -11    7.46    2.98   0
  -4   1 -11   72.86    3.46   0
  -4  -1 -11   79.17    3.43   0
   4  -1  11  106.34    4.43   0
   4   1  11   77.24    4.34   0
  -5   1 -11    5.34    4.06   0
  -5  -1 -11   -1.77    3.98   0
   5  -1  11    4.39    3.60   0
   5   1  11    4.75    4.34   0
   6  -1  11   36.45    4.27   0
  -6   1 -11   38.40    4.69   0
  -6  -1 -11   22.22    4.67   0
   6   1  11   41.11    4.13   0
   7  -1  11    3.05    5.26   0
  12  -2 -11    0.83    4.48   0
  12   2 -11    0.31    3.65   0
  11  -2 -11    6.77    3.48   0
  11   2 -11    4.99    3.45   0
  10  -2 -11   -1.77    3.25   0
 -10   2  11   -8.77    3.11   0
  10   2 -11    0.41    3.23   0
   9  -2 -11   52.36    3.35   0
  -9   2  11   67.76    3.28   0
   9   2 -11   70.94    3.44   0
   8  -2 -11    3.10    2.87   0
  -8  -2  11    3.93    3.04   0
  -8   2  11   -0.21    2.88   0
   8   2 -11    3.74    2.87   0
   7  -2 -11   21.15    2.91   0
  -7  -2  11   24.30    2.82   0
  -7   2  11   20.47    2.90   0
   7   2 -11   24.79    2.93   0
   6   2 -11   16.60    2.84   0
   6  -2 -11   12.96    2.81   0
  -6  -2  11   15.73    2.79   0
  -6   2  11   14.11    2.81   0
   5   2 -11  221.31    3.67   0
   5  -2 -11  203.23    3.54   0
  -5  -2  11  209.85    3.70   0
  -5   2  11  225.31    3.57   0
   4   2 -11   -2.85    2.78   0
   4  -2 -11   -0.98    2.67   0
  -4  -2  11    2.33    2.78   0
  -4   2  11   -1.55    2.61   0
   3   2 -11   62.97    3.11   0
   3  -2 -11   70.20    2.83   0
  -3  -2  11   73.71    3.11   0
  -3   2  11   74.38    2.99   0
   2   2 -11    4.41    2.69   0
   2  -2 -11   -1.97    2.63   0
  -2  -2  11    4.26    2.76   0
  -2   2  11   14.64    2.74   0
   1   2 -11  105.43    3.32   0
   1  -2 -11   98.09    3.16   0
  -1  -2  11  103.99    3.18   0
  -1   2  11  113.62    3.13   0
   0   2 -11    2.71    2.91   0
   0  -2  11    0.57    2.82   0
   0  -2 -11    2.73    2.82   0
   0   2  11    8.34    2.97   0
  -1   2 -11  110.67    3.97   0
   1  -2  11  119.14    3.51   0
  -1  -2 -11  105.34    3.25   0
   1   2  11  110.72    3.38   0
   2  -2  11    5.09    3.08   0
  -2   2 -11    4.37    2.93   0
   2   2  11    1.13    2.93   0
  -2  -2 -11    8.30    2.79   0
  -3  -2 -11   55.50    3.21   0
   3  -2  11   62.20    4.09   0
   3   2  11   55.17    3.45   0
  -3   2 -11   68.84    3.27   0
  -4   2 -11    5.74    3.81   0
  -4  -2 -11    6.34    3.13   0
   4  -2  11   10.36    4.07   0
   4   2  11   12.46    3.36   0
  -5   2 -11   47.95    4.36   0
  -5  -2 -11   63.42    3.63   0
   5  -2  11   58.83    3.94   0
   5   2  11   58.22    3.88   0
   6  -2  11    5.13    4.82   0
  -6   2 -11   -0.04    3.58   0
  -6  -2 -11    7.59    4.31   0
   6   2  11    3.13    4.70   0
  12  -3 -11    4.39    3.79   0
  12   3 -11    6.27    3.83   0
  11  -3 -11    1.30    3.46   0
 -11   3  11    4.99    3.52   0
  11   3 -11    1.83    3.52   0
  10  -3 -11   23.66    3.28   0
 -10   3  11   23.95    3.36   0
  10   3 -11   25.37    3.37   0
   9  -3 -11    3.37    3.09   0
  -9   3  11   12.56    3.08   0
   9   3 -11    3.80    3.14   0
   8  -3 -11   19.90    2.96   0
  -8   3  11   25.65    3.13   0
   8   3 -11   23.84    2.99   0
  -7  -3  11   -2.65    2.86   0
   7  -3 -11   -5.93    2.79   0
  -7   3  11   -1.23    2.82   0
   7   3 -11   -3.47    2.75   0
   6  -3 -11  133.61    3.43   0
  -6  -3  11  130.52    3.40   0
  -6   3  11  136.39    3.49   0
   6   3 -11  122.23    3.42   0
   5  -3 -11   15.57    2.90   0
  -5  -3  11   15.36    3.02   0
  -5   3  11   19.60    2.86   0
   5   3 -11   15.34    2.90   0
   4   3 -11  171.66    3.58   0
   4  -3 -11  158.68    3.30   0
  -4  -3  11  169.76    3.58   0
  -4   3  11  172.65    3.46   0
   3   3 -11   -1.84    2.74   0
   3  -3 -11    2.27    1.80   0
  -3  -3  11    2.25    2.76   0
  -3   3  11    6.47    2.57   0
   2   3 -11    6.77    2.89   0
  -2  -3  11    8.22    2.68   0
   2  -3 -11    8.14    2.59   0
  -2   3  11    4.84    2.53   0
   1   3 -11   -1.14    2.73   0
  -1  -3  11    3.49    2.64   0
   1  -3 -11    9.83    2.75   0
  -1   3  11   -1.15    2.77   0
   0   3 -11  128.52    3.42   0
   0  -3  11  123.47    3.42   0
   0  -3 -11  119.52    3.34   0
   0   3  11  116.24    3.37   0
  -1   3 -11    6.24    2.97   0
   1  -3  11    7.13    2.87   0
  -1  -3 -11   15.57    2.91   0
   1   3  11    7.38    2.92   0
   2  -3  11  135.19    3.70   0
  -2   3 -11  119.72    3.61   0
   2   3  11  140.40    3.59   0
  -2  -3 -11  126.51    3.37   0
  -3  -3 -11   13.12    3.01   0
   3  -3  11   15.34    3.40   0
  -3   3 -11   15.32    3.13   0
   3   3  11   19.05    3.22   0
  -4   3 -11   55.28    3.48   0
  -4  -3 -11   63.55    3.40   0
   4  -3  11   70.28    3.79   0
   4   3  11   53.91    3.58   0
  -5   3 -11    1.16    4.12   0
   5  -3  11    1.13    4.63   0
  -5  -3 -11   -5.09    4.02   0
   5   3  11   10.18    3.60   0
   6  -3  11    2.20    4.88   0
  -6   3 -11    6.93    4.43   0
  -6  -3 -11    3.55    3.58   0
   6   3  11    6.37    3.85   0
  12  -4 -11   -5.64    3.82   0
  12   4 -11    2.30    3.73   0
  11  -4 -11   -2.57    4.36   0
 -11   4  11    5.30    4.34   0
  11   4 -11    2.94    3.45   0
  10  -4 -11   11.11    3.95   0
 -10   4  11    2.39    3.28   0
  10   4 -11   13.86    3.21   0
   9  -4 -11   33.84    3.35   0
  -9   4  11   30.28    3.41   0
   9   4 -11   39.50    3.25   0
   8  -4 -11   12.52    2.98   0
  -8   4  11   10.58    2.96   0
   8   4 -11   16.14    3.07   0
   7  -4 -11   45.84    3.17   0
  -7   4  11   50.33    3.14   0
   7   4 -11   52.04    3.16   0
  -6  -4  11   12.28    2.96   0
   6  -4 -11   12.39    2.84   0
  -6   4  11   15.34    2.82   0
   6   4 -11   13.71    2.99   0
  -5  -4  11  185.82    3.61   0
   5  -4 -11  169.59    3.54   0
  -5   4  11  184.94    2.91   0
   5   4 -11  178.95    3.59   0
  -4  -4  11   17.39    2.85   0
   4  -4 -11    3.88    2.67   0
  -4   4  11    6.51    2.80   0
   4   4 -11    7.48    2.80   0
   3   4 -11   20.76    2.84   0
  -3  -4  11   19.99    2.87   0
   3  -4 -11   16.27    2.69   0
  -3   4  11   13.54    2.72   0
   2   4 -11   -1.49    2.74   0
  -2  -4  11    0.98    2.72   0
   2  -4 -11   -0.24    2.58   0
  -2   4  11    0.48    2.58   0
   1   4 -11   57.86    3.10   0
  -1  -4  11   64.78    3.09   0
   1  -4 -11   58.35    2.94   0
  -1   4  11   71.18    3.03   0
   0   4 -11   20.41    3.02   0
   0  -4  11   16.15    3.73   0
   0  -4 -11   20.56    2.91   0
   0   4  11   31.02    2.95   0
  -1   4 -11  191.23    3.87   0
   1  -4  11  200.14    4.66   0
   1   4  11  187.65    3.73   0
  -1  -4 -11  199.29    3.77   0
  -2  -4 -11   -1.86    2.92   0
   2  -4  11   -0.17    3.12   0
  -2   4 -11   -3.76    2.99   0
   2   4  11   -2.52    2.96   0
  -3  -4 -11   63.74    3.34   0
   3  -4  11   72.73    3.71   0
  -3   4 -11   66.86    4.26   0
   3   4  11   75.36    3.60   0
  -4  -4 -11   14.73    3.25   0
   4  -4  11   14.61    4.33   0
   4   4  11   15.27    3.49   0
  -4   4 -11   15.61    3.27   0
  -5   4 -11    7.83    4.26   0
   5  -4  11   11.46    4.70   0
  -5  -4 -11   19.66    3.45   0
   5   4  11   15.17    3.80   0
   6  -4  11   -0.85    5.81   0
  -6   4 -11    1.19    4.58   0
   6   4  11    0.30    3.93   0
  -6  -4 -11    4.40    3.69   0
  12  -5 -11   -1.99    4.89   0
  12   5 -11    2.00    3.89   0
  11  -5 -11    3.31    3.72   0
 -11   5  11    6.97    3.62   0
  11   5 -11    8.50    3.66   0
  10  -5 -11   18.01    3.54   0
 -10   5  11   19.73    3.42   0
  10   5 -11   23.93    3.49   0
   9  -5 -11    0.45    3.24   0
  -9   5  11    0.70    3.19   0
   9   5 -11   -1.16    3.24   0
   8  -5 -11   43.80    3.29   0
  -8   5  11   52.63    3.29   0
   8   5 -11   42.27    3.28   0
   7  -5 -11   -1.06    2.88   0
  -7   5  11   13.03    2.92   0
   7   5 -11   -1.15    2.94   0
   6  -5 -11   61.46    3.14   0
  -6   5  11   70.95    3.13   0
   6   5 -11   62.28    3.27   0
  -5  -5  11    4.43    3.01   0
   5  -5 -11   19.14    2.87   0
  -5   5  11   10.89    2.86   0
   5   5 -11    6.76    2.98   0
   4  -5 -11   68.42    3.04   0
  -4  -5  11   70.74    3.23   0
  -4   5  11   77.99    3.10   0
   4   5 -11   73.59    3.16   0
   3   5 -11    4.45    2.90   0
  -3  -5  11    8.90    2.89   0
   3  -5 -11    0.48    2.70   0
  -3   5  11    2.20    2.72   0
   2   5 -11   39.90    3.07   0
  -2  -5  11   42.82    2.95   0
   2  -5 -11   34.14    2.91   0
  -2   5  11   34.21    2.92   0
   1   5 -11    0.70    2.94   0
  -1  -5  11    1.07    2.88   0
   1  -5 -11   -0.40    2.82   0
  -1   5  11    5.64    2.81   0
   0   5 -11  143.27    3.69   0
   0  -5  11  162.15    3.82   0
   0  -5 -11  151.60    3.59   0
   0   5  11  158.65    3.61   0
  -1   5 -11   11.01    3.04   0
   1  -5  11   10.76    3.10   0
   1   5  11    3.48    3.09   0
  -1  -5 -11    2.74    3.02   0
  -2  -5 -11   70.83    3.28   0
   2  -5  11   72.57    3.66   0
  -2   5 -11   66.65    3.47   0
   2   5  11   76.70    3.39   0
  -3  -5 -11    5.09    2.88   0
   3  -5  11    2.95    4.09   0
  -3   5 -11    6.87    3.89   0
   3   5  11    2.28    3.08   0
   4  -5  11   16.81    4.48   0
  -4  -5 -11   21.48    3.43   0
   4   5  11   12.80    3.55   0
  -4   5 -11   17.47    4.13   0
  -5   5 -11    1.10    4.37   0
   5  -5  11    0.22    5.55   0
  -5  -5 -11   -1.42    3.47   0
   5   5  11   -4.49    3.74   0
   6  -5  11    5.61    5.99   0
  -6   5 -11   11.36    5.53   0
   6   5  11    6.84    4.13   0
  -6  -5 -11   12.85    3.72   0
 -11   6  11    3.58    4.79   0
  11  -6 -11    4.60    3.82   0
  11   6 -11    7.58    3.84   0
 -10   6  11   -0.11    3.46   0
  10  -6 -11   -0.08    4.15   0
  10   6 -11    2.65    3.48   0
   9  -6 -11   34.10    3.47   0
  -9   6  11   51.10    4.14   0
   9   6 -11   29.14    3.41   0
   8  -6 -11    4.17    3.05   0
  -8   6  11    3.75    3.06   0
   8   6 -11    1.81    3.18   0
   7  -6 -11   43.99    3.11   0
  -7   6  11   44.64    3.04   0
   7   6 -11   37.69    3.27   0
   6  -6 -11   14.70    3.57   0
  -6   6  11    3.57    2.84   0
   6   6 -11   12.24    3.16   0
   5  -6 -11   55.36    3.15   0
  -5   6  11   57.88    3.15   0
   5   6 -11   54.15    3.24   0
   4  -6 -11   26.57    2.92   0
  -4   6  11   25.40    2.87   0
   4   6 -11   22.72    3.10   0
  -3  -6  11   63.17    3.20   0
   3  -6 -11   57.16    3.10   0
  -3   6  11   68.29    3.04   0
   3   6 -11   58.41    3.23   0
   2   6 -11    1.31    2.99   0
  -2  -6  11    4.67    2.91   0
   2  -6 -11    1.93    2.76   0
  -2   6  11    2.27    2.73   0
   1   6 -11  109.18    4.44   0
  -1  -6  11  123.00    3.60   0
   1  -6 -11  121.01    3.38   0
  -1   6  11  111.07    3.30   0
   0   6 -11   19.86    3.22   0
   0  -6  11   15.17    3.74   0
   0   6  11   17.59    3.01   0
   0  -6 -11    9.33    2.97   0
  -1  -6 -11   84.29    3.40   0
  -1   6 -11   81.52    3.48   0
   1  -6  11   77.62    3.56   0
   1   6  11   82.71    3.46   0
  -2  -6 -11   -0.15    3.05   0
   2  -6  11   -1.51    3.29   0
  -2   6 -11    2.29    3.98   0
   2   6  11   -1.09    3.11   0
  -3  -6 -11   24.86    3.22   0
   3  -6  11   25.46    4.32   0
  -3   6 -11   22.24    4.06   0
   3   6  11   31.57    3.50   0
   4  -6  11    3.66    4.58   0
  -4  -6 -11    8.39    3.37   0
  -4   6 -11   -0.46    4.24   0
   4   6  11    2.30    3.36   0
  -5   6 -11    9.78    4.59   0
  -5  -6 -11   13.64    3.71   0
   5   6  11    6.03    3.83   0
 -11   7  11    9.18    3.96   0
  11  -7 -11   -2.19    3.96   0
  11   7 -11    1.01    3.65   0
  11   7 -11    0.43    3.97   0
 -10   7  11   10.95    3.56   0
  10  -7 -11   17.71    3.59   0
  10   7 -11    6.27    3.60   0
  -9   7  11   -0.43    3.36   0
   9  -7 -11   -1.63    4.16   0
   9   7 -11   -3.83    3.26   0
   8  -7 -11   38.95    3.45   0
  -8   7  11   39.44    3.26   0
   8   7 -11   34.87    3.44   0
   7  -7 -11   12.98    3.12   0
  -7   7  11   10.32    3.09   0
   7   7 -11    8.75    3.19   0
   6  -7 -11   25.31    3.10   0
  -6   7  11   28.79    3.71   0
   6   7 -11   34.96    3.25   0
   5  -7 -11    4.52    2.84   0
  -5   7  11    7.38    2.86   0
   5   7 -11    5.48    3.02   0
   4  -7 -11   50.60    3.08   0
  -4   7  11   45.40    3.05   0
   4   7 -11   45.03    3.25   0
   3  -7 -11   23.35    2.95   0
  -3   7  11   21.97    2.92   0
   3   7 -11   18.97    3.74   0
   2   7 -11   77.95    3.56   0
   2  -7 -11   82.35    3.27   0
  -2   7  11   76.66    2.51   0
   1   7 -11   42.89    3.38   0
  -1   7  11   50.84    3.16   0
   1  -7 -11   43.44    3.08   0
   0  -7 -11   84.58    3.36   0
   0   7 -11   87.68    4.25   0
   0   7  11   76.35    3.45   0
  -1  -7 -11    5.03    3.02   0
  -1   7 -11   10.75    3.32   0
   1   7  11    6.07    3.03   0
  -2  -7 -11   28.33    3.22   0
  -2   7 -11   30.16    3.39   0
   2   7  11   14.31    3.34   0
  -3  -7 -11   13.43    3.35   0
  -3   7 -11    5.77    4.20   0
   3   7  11    5.35    3.45   0
  -4  -7 -11   25.31    3.57   0
  -4   7 -11   19.83    5.24   0
   4   7  11   21.85    3.78   0
  -5   7 -11    4.62    5.54   0
  -5  -7 -11    4.21    3.73   0
   5   7  11    2.15    3.88   0
 -10   8  11    1.70    4.59   0
  10  -8 -11    5.17    3.77   0
  10   8 -11   -1.11    3.75   0
  10   8 -11    0.77    3.53   0
  -9   8  11   11.62    4.30   0
   9  -8 -11   12.87    3.68   0
   9   8 -11    9.07    3.49   0
  -8   8  11    5.54    3.22   0
   8  -8 -11    2.70    3.25   0
   8   8 -11   -3.79    3.39   0
  -7   8  11   29.93    3.25   0
   7  -8 -11   28.53    3.38   0
   7   8 -11   27.38    3.45   0
  -6   8  11    1.42    3.01   0
   6  -8 -11   10.16    3.08   0
   6   8 -11    1.84    3.26   0
  -5   8  11   42.81    3.24   0
   5  -8 -11   44.25    3.24   0
   5   8 -11   44.47    3.35   0
  -4   8  11   28.03    3.03   0
   4  -8 -11   26.92    3.15   0
   4   8 -11   16.52    3.24   0
  -3   8  11   69.61    3.33   0
   3  -8 -11   71.38    3.32   0
   3   8 -11   55.29    3.44   0
  -2   8  11    5.20    3.07   0
   2  -8 -11   10.80    3.06   0
   2   8 -11    5.80    3.33   0
   1  -8 -11   49.07    3.21   0
   1   8 -11   51.41    3.56   0
  -1   8  11   45.03    3.15   0
   0  -8 -11   17.58    3.11   0
   0   8 -11   17.88    3.44   0
   0   8  11   27.09    3.15   0
  -1  -8 -11   30.62    3.20   0
  -1   8 -11   27.89    3.50   0
   1   8  11   24.99    3.25   0
  -2  -8 -11    1.24    3.22   0
  -2   8 -11   -2.61    3.30   0
   2   8  11    4.04    3.37   0
   3   8  11   47.14    3.74   0
  -3  -8 -11   30.38    3.56   0
  -3   8 -11   25.87    4.59   0
  -4   8 -11    7.05    5.09   0
   4   8  11    7.34    3.89   0
  -4  -8 -11   -0.94    3.63   0
 -10   9  11    4.76    4.81   0
  10   9 -11    6.22    3.73   0
  10   9 -11   -0.78    3.82   0
  10  -9 -11    3.39    4.74   0
  -9   9  11    2.17    4.41   0
   9   9 -11   -0.35    3.46   0
   9  -9 -11    0.96    3.59   0
   9   9 -11    2.26    3.78   0
  -8   9  11   14.12    3.61   0
   8   9 -11   21.56    3.54   0
   8  -9 -11   12.18    4.37   0
  -7   9  11    1.11    3.98   0
   7   9 -11    0.16    3.49   0
   7  -9 -11   -4.92    3.29   0
  -6   9  11   22.02    3.38   0
   6   9 -11   28.23    3.43   0
   6  -9 -11   30.23    3.95   0
  -5   9  11    2.11    3.04   0
   5   9 -11    2.60    3.34   0
   5  -9 -11    3.34    3.03   0
  -4   9  11   39.02    3.25   0
   4   9 -11   43.57    3.50   0
   4  -9 -11   39.71    3.14   0
  -3   9  11    6.09    3.05   0
   3   9 -11    9.46    4.00   0
   3  -9 -11    8.16    3.06   0
   2  -9 -11   53.37    3.40   0
  -2   9  11   60.62    3.42   0
   2   9 -11   49.53    3.73   0
   1   9 -11   -1.18    4.14   0
   1  -9 -11   12.08    3.08   0
  -1   9  11   13.59    3.15   0
   0   9 -11   28.50    4.37   0
   0  -9 -11   16.62    3.14   0
   0   9  11   33.62    3.33   0
   1   9  11   -0.41    3.22   0
  -1   9 -11    3.47    4.35   0
  -1  -9 -11   -1.28    3.21   0
   2   9  11   32.93    3.56   0
  -2   9 -11   23.36    4.45   0
  -2  -9 -11   35.13    3.43   0
   3   9  11    1.08    3.82   0
  -3   9 -11   -2.11    5.36   0
  -3  -9 -11   -0.60    3.60   0
   4   9  11   14.65    4.14   0
  -4   9 -11   15.31    6.43   0
  -4   9 -11   27.73    6.08   0
  -4  -9 -11    8.23    4.02   0
   9  10 -11    3.48    3.68   0
  -9  10  11    1.53    4.71   0
   9  10 -11   -2.52    4.09   0
   9 -10 -11    8.76    3.95   0
   8  10 -11   -3.44    3.66   0
  -8  10  11    7.23    3.59   0
   8  10 -11    0.75    3.85   0
   8 -10 -11    2.60    3.63   0
   7  10 -11   14.43    3.47   0
  -7  10  11   18.02    4.26   0
   7  10 -11    9.92    3.71   0
   7 -10 -11   17.44    3.59   0
  -6  10  11    4.62    3.26   0
   6  10 -11   -0.29    3.56   0
   6 -10 -11    5.50    3.25   0
  -5  10  11   19.12    3.34   0
   5  10 -11   21.66    3.52   0
   5 -10 -11   21.80    3.35   0
   4 -10 -11    6.75    3.25   0
  -4  10  11    4.27    3.20   0
   4  10 -11   -0.93    3.41   0
   3 -10 -11   60.67    3.73   0
  -3  10  11   70.18    3.57   0
   3  10 -11   60.14    3.83   0
   2 -10 -11    7.03    3.15   0
  -2  10  11    3.17    3.29   0
   2  10 -11   11.27    4.28   0
   1  10 -11   35.44    4.52   0
   1 -10 -11   28.54    3.39   0
  -1  10  11   28.10    3.43   0
   0  10 -11    8.09    4.52   0
   0 -10 -11   -2.59    3.37   0
   0  10  11    8.07    3.34   0
   1  10  11    3.06    3.43   0
  -1  10 -11   12.91    3.79   0
  -1 -10 -11   10.12    3.43   0
   2  10  11    1.87    3.64   0
  -2  10 -11    7.16    4.57   0
  -2 -10 -11   -1.04    3.63   0
   3  10  11   12.78    4.06   0
  -3  10 -11   15.69    4.98   0
  -3 -10 -11    8.93    3.93   0
  -3  10 -11   13.30    5.21   0
   8 -11 -11   12.55    3.92   0
   8  11 -11   13.56    3.85   0
  -8  11  11   12.11    3.76   0
   8  11 -11    0.95    4.08   0
   7 -11 -11    6.21    4.57   0
   7  11 -11    4.32    3.72   0
  -7  11  11   -8.19    3.64   0
   7  11 -11    1.28    3.85   0
   6 -11 -11   12.70    3.52   0
   6  11 -11    8.91    3.56   0
  -6  11  11   14.96    3.54   0
   6  11 -11    5.02    3.65   0
   5 -11 -11    4.73    3.52   0
   5  11 -11    5.75    3.48   0
  -5  11  11    8.58    3.51   0
   5  11 -11    9.28    4.55   0
   4 -11 -11   21.35    3.44   0
  -4  11  11   20.08    3.47   0
   4  11 -11   22.95    3.74   0
   3 -11 -11    0.94    3.44   0
  -3  11  11    1.57    3.45   0
   3  11 -11   -1.68    4.50   0
   2 -11 -11   44.74    3.76   0
  -2  11  11   59.12    3.77   0
   2  11 -11   48.79    4.02   0
   1  11 -11    3.65    3.86   0
   1 -11 -11    5.80    3.37   0
  -1  11  11   -6.39    3.51   0
   0  11 -11   11.27    3.97   0
   0 -11 -11    7.80    3.59   0
   0  11 -11   13.50    4.57   0
   0  11  11   11.33    3.51   0
   1  11  11    5.10    3.60   0
  -1  11 -11    3.79    4.74   0
  -1  11 -11    2.66    4.65   0
  -1 -11 -11    4.29    3.58   0
   2  11  11    2.76    3.73   0
  -2  11 -11    7.75    5.75   0
  -2 -11 -11   10.20    3.87   0
  -2  11 -11   11.76    5.01   0
  -7  12  11    7.26    4.08   0
   6 -12 -11    5.03    4.68   0
  -6  12  11    7.67    3.81   0
   6  12 -11    2.04    3.99   0
   6  12 -11    0.84    3.74   0
   5  12 -11    9.52    3.74   0
   5 -12 -11    5.12    4.56   0
  -5  12  11   10.69    3.79   0
   5  12 -11    9.36    3.95   0
   4 -12 -11   -0.98    3.55   0
   4  12 -11    2.53    3.64   0
   4  12 -11   -1.87    3.92   0
  -4  12  11    3.31    3.56   0
   3  12 -11   24.11    3.84   0
   3 -12 -11   16.93    4.53   0
   3  12 -11   30.44    4.06   0
  -3  12  11   23.51    3.68   0
   2  12 -11    3.46    3.62   0
   2 -12 -11    0.52    3.60   0
  -2  12  11    5.76    3.65   0
   2  12 -11    1.53    3.90   0
   1  12 -11    9.73    5.05   0
   1  12 -11   15.31    4.75   0
   1 -12 -11    7.32    3.85   0
  -1  12  11   19.85    3.76   0
   0  12  11   -0.03    3.68   0
   0  12 -11    5.27    5.14   0
   0 -12 -11    2.94    3.84   0
   0  12 -11    4.40    4.81   0
  -4  13  11    5.64    4.04   0
[truncated: 48,885 more chars]
