# Supplementary material for: Crystal structure, optical property and Hirshfeld surface analysis of bis­[1-(prop-2-en-1-yl)-1H-imidazol-3-ium] hexa­chlorido­stannate(IV)
Source: Acta Crystallogr E Crystallogr Commun. 2020 Sep 8;76(Pt 10):1624–8. doi: 10.1107/S2056989020012177 (PMC7534238; doi:10.1107/S2056989020012177)
Supplement: Supplementary file 2 [file e-76-01624-Isup3.hkl]

data_I                                                                          
_shelx_title ' shelxt_a.res in P2(1)/n'                                         
_shelx_refln_list_code          4                                               
_shelx_F_calc_maximum      191.45                                               
_exptl_crystal_F_000       536.00                                               
_reflns_d_resolution_high  0.6324                                               
                                                                                
loop_                                                                           
 _space_group_symop_operation_xyz                                               
 'x, y, z'                                                                      
 '-x+1/2, y+1/2, -z+1/2'                                                        
 '-x, -y, -z'                                                                   
 'x-1/2, -y-1/2, z-1/2'                                                         
                                                                                
_cell_length_a     9.3953                                                       
_cell_length_b    11.7817                                                       
_cell_length_c     9.8243                                                       
_cell_angle_alpha  90.000                                                       
_cell_angle_beta  106.547                                                       
_cell_angle_gamma  90.000                                                       
                                                                                
_shelx_F_squared_multiplier     1.000                                           
                                                                                
loop_                                                                           
 _refln_index_h                                                                 
 _refln_index_k                                                                 
 _refln_index_l                                                                 
 _refln_F_squared_calc                                                          
 _refln_F_squared_meas                                                          
 _refln_F_squared_sigma                                                         
 _refln_observed_status                                                         
   2   0   0       6720.27       7181.27        48.42 o                         
   4   0   0        463.80        447.25         9.35 o                         
   6   0   0       3303.98       3215.53        19.75 o                         
   8   0   0       3001.03       2871.17        67.87 o                         
  10   0   0        477.84        478.48         9.80 o                         
  12   0   0          4.39         -2.83         7.61 o                         
  14   0   0         48.28         37.50        11.22 o                         
   1   1   0       7362.87       8623.83        39.34 o                         
   2   1   0        348.79        376.99         6.33 o                         
   3   1   0          3.86         13.90         4.69 o                         
   4   1   0        190.81        188.68         5.98 o                         
   5   1   0       2902.98       2820.15        27.97 o                         
   6   1   0         93.28         93.48         4.47 o                         
   7   1   0        917.95        872.49         8.46 o                         
   8   1   0         55.09         58.01         4.41 o                         
   9   1   0       1303.88       1299.23        11.80 o                         
  10   1   0          0.16          5.98         4.20 o                         
  11   1   0        120.21        114.99         4.99 o                         
  12   1   0          0.18          1.95         4.93 o                         
  13   1   0         36.70         35.38         6.32 o                         
  14   1   0          0.03          0.96         7.94 o                         
   0   2   0      28985.11      27077.04        79.65 o                         
   1   2   0        128.25        130.10         4.66 o                         
   2   2   0       4545.73       4340.89        18.11 o                         
   3   2   0         97.46         93.99         4.01 o                         
   4   2   0       6937.16       6688.08       192.13 o                         
   5   2   0          0.10          9.72         4.28 o                         
   6   2   0       2226.11       2243.82        34.73 o                         
   7   2   0          1.13          6.35         3.80 o                         
   8   2   0        525.35        528.97        10.04 o                         
   9   2   0         19.52         22.16         4.76 o                         
  10   2   0        434.09        433.44         5.84 o                         
  11   2   0          0.97          8.93         4.75 o                         
  12   2   0         43.15         46.42         5.98 o                         
  13   2   0          0.97          2.63         7.92 o                         
  14   2   0         44.91         20.82         9.42 o                         
   1   3   0         57.85         91.98         5.76 o                         
   2   3   0       4647.75       4709.42        68.18 o                         
   3   3   0       7668.59       7323.53        94.46 o                         
   4   3   0        139.51        145.24        14.00 o                         
   5   3   0       9351.87       8969.45       267.23 o                         
   6   3   0         91.99         83.74         5.04 o                         
   7   3   0          6.94         11.74         4.78 o                         
   8   3   0         64.66         59.39         5.62 o                         
   9   3   0        383.82        385.34        12.64 o                         
  10   3   0         93.80         84.10         4.70 o                         
  11   3   0        267.36        253.47         9.81 o                         
  12   3   0          0.36          1.12         5.72 o                         
  13   3   0         82.66         61.90         9.39 o                         
  14   3   0          4.53          5.96        13.12 o                         
   0   4   0        403.47        377.38         6.25 o                         
   1   4   0       8571.21       8573.89       133.77 o                         
   2   4   0       2377.74       2223.30        39.43 o                         
   3   4   0          1.00         11.52         4.57 o                         
   4   4   0       8525.53       8227.26       217.78 o                         
   5   4   0        461.14        438.94         8.33 o                         
   6   4   0       1485.77       1439.69        11.60 o                         
   7   4   0         87.00         75.64         6.14 o                         
   8   4   0         89.48         87.00         6.30 o                         
   9   4   0          3.85          4.32         6.65 o                         
  10   4   0        380.40        405.59         8.97 o                         
  11   4   0         39.34         46.31        11.28 o                         
  12   4   0        126.68        127.00         6.84 o                         
  13   4   0          8.83         18.00         7.13 o                         
   1   5   0       6613.69       6563.99        83.86 o                         
   2   5   0       2940.05       2958.82        54.53 o                         
   3   5   0       3810.88       3852.92        54.17 o                         
   4   5   0         27.98         32.39         5.71 o                         
   5   5   0       3258.75       3185.17        15.54 o                         
   6   5   0         27.69         22.31         6.06 o                         
   7   5   0        576.04        591.87         8.38 o                         
   8   5   0          4.95          7.19         7.21 o                         
   9   5   0        484.04        504.66         8.98 o                         
  10   5   0         51.43         49.64         7.52 o                         
  11   5   0        132.14        128.08         9.83 o                         
  12   5   0          0.54         12.73         5.85 o                         
  13   5   0         42.34         24.60         8.11 o                         
   0   6   0       7289.39       6791.12       148.29 o                         
   1   6   0         26.69         26.62         3.22 o                         
   2   6   0       1713.40       1664.80        39.53 o                         
   3   6   0       2304.71       2302.56        55.09 o                         
   4   6   0       2104.30       2130.74        55.96 o                         
   5   6   0         95.41         85.40         6.07 o                         
   6   6   0       1064.74       1031.31        10.04 o                         
   7   6   0         79.18         69.31         6.50 o                         
   8   6   0        538.75        532.06         8.35 o                         
   9   6   0        100.82         97.34         7.42 o                         
  10   6   0        213.46        209.63         8.12 o                         
  11   6   0          0.56         -6.83         7.78 o                         
  12   6   0         54.40         48.60         6.19 o                         
  13   6   0          0.52          5.87         7.47 o                         
   1   7   0       5641.27       5658.71       106.70 o                         
   2   7   0       1547.25       1442.61        37.44 o                         
   3   7   0       1644.47       1648.43        54.19 o                         
   4   7   0         60.17         66.35         8.33 o                         
   5   7   0        975.39        953.31         9.34 o                         
   6   7   0       1930.57       1923.26        12.29 o                         
   7   7   0       1178.31       1146.33        10.61 o                         
   8   7   0         50.84         66.81         6.83 o                         
   9   7   0        353.65        361.76         8.15 o                         
  10   7   0         29.87         25.40         7.42 o                         
  11   7   0         65.93         60.82         8.09 o                         
  12   7   0          0.01         -4.47         8.59 o                         
  13   7   0         29.48         16.96         7.23 o                         
   0   8   0        476.05        406.41        16.67 o                         
   1   8   0        215.44        212.49         6.77 o                         
   2   8   0       1966.77       1974.63        53.73 o                         
   3   8   0       1088.58       1075.19        24.05 o                         
   4   8   0       2006.38       1951.58        35.17 o                         
   5   8   0        161.60        163.50         6.56 o                         
   6   8   0        579.23        546.73         8.38 o                         
   7   8   0         73.04         69.43         6.60 o                         
   8   8   0        203.16        219.96         7.79 o                         
   9   8   0        104.98        105.52         7.42 o                         
  10   8   0         90.82         99.24         8.19 o                         
  11   8   0          1.52         12.33         8.08 o                         
  12   8   0         67.14         51.76         6.67 o                         
   1   9   0       1576.29       1614.72        52.49 o                         
   2   9   0         25.51         32.93         3.47 o                         
   3   9   0       1300.80       1355.73        64.63 o                         
   4   9   0         47.25         42.93         5.12 o                         
   5   9   0        537.14        513.07         7.99 o                         
   6   9   0         81.82         78.06         6.40 o                         
   7   9   0        545.96        540.10         8.60 o                         
   8   9   0         49.14         42.16         7.11 o                         
   9   9   0        219.69        226.31         8.25 o                         
  10   9   0          2.28          1.66         7.88 o                         
  11   9   0         60.73         48.46         8.93 o                         
  12   9   0          0.00          8.15         6.77 o                         
   0  10   0        735.82        706.72        31.93 o                         
   1  10   0        984.35        966.61        23.07 o                         
   2  10   0       1722.55       1757.64        77.70 o                         
   3  10   0        117.01        107.73         4.93 o                         
   4  10   0        404.94        402.21         6.71 o                         
   5  10   0        103.37        101.05         7.95 o                         
   6  10   0        327.25        354.49         7.67 o                         
   7  10   0         39.57         43.34         6.98 o                         
   8  10   0        299.26        303.33         8.46 o                         
   9  10   0         12.11         21.33         7.60 o                         
  10  10   0         73.18         65.30         8.52 o                         
  11  10   0         14.18          7.98         8.72 o                         
   1  11   0       1953.25       1845.10         9.48 o                         
   2  11   0        318.65        326.73        11.20 o                         
   3  11   0        306.12        306.10         7.73 o                         
   4  11   0         25.58         30.27         5.00 o                         
   5  11   0         45.77         55.54         5.46 o                         
   6  11   0         75.07         86.54         6.81 o                         
   7  11   0        621.27        653.07         9.50 o                         
   8  11   0          2.69         -7.42         7.42 o                         
   9  11   0        177.22        159.94         8.73 o                         
  10  11   0          9.75         21.36         8.54 o                         
  11  11   0         23.59         -0.03         9.44 o                         
   0  12   0        824.55        783.93         9.75 o                         
   1  12   0         95.87         82.03         4.52 o                         
   2  12   0        700.34        711.44        12.62 o                         
   3  12   0          2.50          3.26         4.93 o                         
   4  12   0        128.96        128.31         5.80 o                         
   5  12   0          1.91          4.92         5.32 o                         
   6  12   0        245.33        277.97         7.79 o                         
   7  12   0          0.53         -2.05         6.96 o                         
   8  12   0        238.86        238.17         8.55 o                         
   9  12   0          4.05         10.67         8.13 o                         
  10  12   0         39.81         66.11         9.21 o                         
   1  13   0        306.80        297.33         5.98 o                         
   2  13   0         50.21         46.44         4.83 o                         
   3  13   0        646.42        670.68        26.26 o                         
   4  13   0          2.70          1.43         5.73 o                         
   5  13   0        223.28        218.87         6.44 o                         
   6  13   0         15.79         12.43         7.03 o                         
   7  13   0        177.50        169.65         8.30 o                         
   8  13   0          1.65          4.99         7.88 o                         
   9  13   0         19.70         19.49         8.98 o                         
  10  13   0          2.10         -0.95         9.82 o                         
   0  14   0          1.77          0.10         6.96 o                         
   1  14   0         15.83         31.14        11.49 o                         
   2  14   0        335.69        346.06         8.39 o                         
   3  14   0          2.66          6.06         6.18 o                         
   4  14   0        506.83        498.42         7.42 o                         
   5  14   0          4.79          9.11         5.98 o                         
   6  14   0        124.52        132.61         8.42 o                         
   7  14   0          0.06         15.81         8.16 o                         
   8  14   0         23.02         23.00         8.52 o                         
   9  14   0          0.91         15.70         9.31 o                         
   1  15   0         40.14         39.97         5.76 o                         
   2  15   0          0.81          0.33         5.53 o                         
   3  15   0        472.38        452.17         7.57 o                         
   4  15   0          1.02          2.43         5.67 o                         
   5  15   0        209.05        208.22         7.48 o                         
   6  15   0          0.09         13.17         8.39 o                         
   7  15   0         26.98         13.94         8.83 o                         
   8  15   0          0.32         -0.82         9.21 o                         
   0  16   0         95.42        106.00         8.16 o                         
   1  16   0          0.45         -4.42         7.12 o                         
   2  16   0        189.28        193.13        10.45 o                         
   3  16   0          1.19          3.94         6.30 o                         
   4  16   0         72.11         78.73         7.71 o                         
   5  16   0          2.21          0.36         7.35 o                         
   6  16   0         50.07         60.79         9.11 o                         
   7  16   0          2.32          6.09         9.46 o                         
   1  17   0        145.50        127.38        14.64 o                         
   2  17   0          0.15         12.72         7.54 o                         
   3  17   0         42.92         31.65         6.18 o                         
   4  17   0          0.11          2.58         6.75 o                         
   5  17   0         20.93         28.65         9.29 o                         
   0  18   0        175.54        112.85        10.60 o                         
   1  18   0          9.61         20.53         7.58 o                         
   2  18   0         66.09         59.21         8.94 o                         
   3  18   0          5.83          8.19         7.16 o                         
 -13   0   1         27.56         20.08         8.28 o                         
 -11   0   1         70.62         62.10         5.75 o                         
  -9   0   1       2623.09       2611.07        53.34 o                         
  -7   0   1        252.72        268.05         5.75 o                         
  -5   0   1        995.61       1077.44        13.23 o                         
  -3   0   1       3763.48       3569.06        25.12 o                         
  -1   0   1      24269.00      29897.93       132.57 o                         
   1   0   1      20752.53      20376.58       561.84 o                         
   3   0   1       4460.02       4512.30        48.54 o                         
   5   0   1       5229.06       4701.58        25.59 o                         
   7   0   1       2366.29       2321.10        17.81 o                         
   9   0   1        650.76        637.36         8.53 o                         
  11   0   1         34.20         35.36         7.34 o                         
  13   0   1         35.94         33.48        10.01 o                         
 -14   1   1         36.61         31.87         7.10 o                         
 -13   1   1          0.00          1.30         5.87 o                         
 -12   1   1         55.18         51.65         5.06 o                         
 -11   1   1          0.64          5.56         4.39 o                         
 -10   1   1       1081.92       1082.08         7.86 o                         
  -9   1   1          0.22          4.97         4.20 o                         
  -8   1   1       1172.65       1171.98         7.92 o                         
  -7   1   1         31.98         33.09         3.08 o                         
  -6   1   1          3.76         10.32         3.52 o                         
  -5   1   1        253.89        238.80         4.56 o                         
  -4   1   1       6643.60       6889.64       176.89 o                         
  -3   1   1       1128.28       1207.28        26.99 o                         
  -2   1   1      12361.38      14061.15       354.91 o                         
  -1   1   1        283.60        341.15         7.38 o                         
   0   1   1      10981.28      11631.13       118.56 o                         
   1   1   1        476.64        489.41         7.04 o                         
   2   1   1         52.50         97.21         4.22 o                         
   3   1   1        354.50        380.48         4.83 o                         
   4   1   1       3100.61       2985.35        32.05 o                         
   5   1   1         12.58         10.10         3.86 o                         
   6   1   1       5952.57       5581.67        31.66 o                         
   7   1   1        102.02         99.77         6.17 o                         
   8   1   1        403.34        407.05        10.13 o                         
   9   1   1         34.50         32.80         4.85 o                         
  10   1   1        224.42        224.39         5.10 o                         
  11   1   1          1.07          1.12         4.55 o                         
  12   1   1         37.42         38.28         5.86 o                         
  13   1   1          0.00          3.54         7.48 o                         
 -14   2   1          0.02         -2.87         7.84 o                         
 -13   2   1         85.54         79.51         6.36 o                         
 -12   2   1          0.06          1.77         5.42 o                         
 -11   2   1         72.98         82.09         4.82 o                         
 -10   2   1          2.76          4.96         3.93 o                         
  -9   2   1        825.29        808.47        10.41 o                         
  -8   2   1         84.84         87.18         3.83 o                         
  -7   2   1        952.76        962.09         8.56 o                         
  -6   2   1        299.35        280.09         5.02 o                         
  -5   2   1       8093.77       8126.61       197.40 o                         
  -4   2   1        343.65        370.53         6.64 o                         
  -3   2   1       3541.29       3608.26        69.43 o                         
  -2   2   1        179.06        170.73         7.74 o                         
  -1   2   1       5378.19       5652.34        91.64 o                         
   0   2   1        156.89        181.31         5.23 o                         
   1   2   1      18812.94      18347.21       209.91 o                         
   2   2   1         15.29         24.21         3.52 o                         
   3   2   1       1667.41       1610.42         9.58 o                         
   4   2   1        723.64        713.23        11.24 o                         
   5   2   1       4114.92       3796.37        51.76 o                         
   6   2   1        292.83        263.74         6.81 o                         
   7   2   1        455.16        441.10        16.26 o                         
   8   2   1        170.23        161.50         5.46 o                         
   9   2   1        488.08        479.65         8.97 o                         
  10   2   1          1.08         10.67         5.94 o                         
  11   2   1        218.12        218.60         6.27 o                         
  12   2   1          0.04          4.38         7.25 o                         
  13   2   1         38.53         30.98         8.42 o                         
 -14   3   1         66.51         43.73         8.28 o                         
 -13   3   1          0.26          7.91         7.03 o                         
 -12   3   1         98.75         98.47         6.02 o                         
 -11   3   1         64.14         71.88         5.44 o                         
 -10   3   1        165.00        180.43         5.40 o                         
  -9   3   1          2.62         11.41         3.84 o                         
  -8   3   1        325.90        332.34         6.23 o                         
  -7   3   1        241.68        241.01         5.15 o                         
  -6   3   1       1987.03       1987.86        28.60 o                         
  -5   3   1        497.55        493.88         7.50 o                         
  -4   3   1      13718.83      13503.07       141.10 o                         
  -3   3   1         41.21         40.65         4.11 o                         
  -2   3   1         13.07         26.08         4.39 o                         
  -1   3   1          7.28         23.83         3.70 o                         
   0   3   1      12033.61      11675.44       176.63 o                         
   1   3   1       4283.82       4241.99        73.82 o                         
   2   3   1      11365.71      11215.57       626.65 o                         
   3   3   1        300.51        276.33         5.12 o                         
   4   3   1      11059.19      10759.69       173.15 o                         
   5   3   1        705.45        700.74        10.01 o                         
   6   3   1       1704.62       1711.32        46.45 o                         
   7   3   1         27.36         27.67         4.87 o                         
   8   3   1         77.36         77.93         6.12 o                         
   9   3   1          3.48          5.26         5.84 o                         
  10   3   1        701.40        727.86        10.61 o                         
  11   3   1          0.01          1.35         6.51 o                         
  12   3   1         91.70         75.05        11.94 o                         
  13   3   1          7.45          7.04         6.74 o                         
 -14   4   1          0.73         18.46         7.89 o                         
 -13   4   1        100.00        101.72         6.79 o                         
 -12   4   1          0.35         10.19         5.99 o                         
 -11   4   1         95.01        101.14        11.43 o                         
 -10   4   1         30.78         45.21         4.94 o                         
  -9   4   1        362.10        364.22         7.00 o                         
  -8   4   1        791.60        747.29         7.93 o                         
  -7   4   1       1479.61       1469.88        10.08 o                         
  -6   4   1          1.22          7.78         4.45 o                         
  -5   4   1       8345.20       8141.09       156.66 o                         
  -4   4   1        360.98        330.22         5.92 o                         
  -3   4   1       2262.51       2272.53        26.16 o                         
  -2   4   1        380.15        388.43         5.53 o                         
  -1   4   1        786.49        803.05        44.88 o                         
   0   4   1        513.27        564.17        10.55 o                         
   1   4   1      12145.65      11462.36        32.00 o                         
   2   4   1       3409.02       3525.09        53.56 o                         
   3   4   1       4709.07       4492.69       188.59 o                         
   4   4   1       2703.13       2542.37        45.52 o                         
   5   4   1       1423.75       1371.15        36.29 o                         
   6   4   1          0.65         11.32         5.81 o                         
   7   4   1        101.75         93.08         6.45 o                         
   8   4   1         89.75        107.73         6.63 o                         
   9   4   1        486.18        498.28        10.47 o                         
  10   4   1         35.81         46.41         8.57 o                         
  11   4   1        252.36        238.49         9.02 o                         
  12   4   1          1.93          2.62         6.01 o                         
  13   4   1         25.96         19.38         7.52 o                         
 -13   5   1          4.43         11.80         8.54 o                         
 -12   5   1         46.50         41.35        14.19 o                         
 -11   5   1         37.00         53.36         5.74 o                         
 -10   5   1        140.61        151.46         5.36 o                         
  -9   5   1          0.97         17.52         6.55 o                         
  -8   5   1        657.00        658.39         9.00 o                         
  -7   5   1         85.18         70.72         6.71 o                         
  -6   5   1       1213.75       1203.48        14.47 o                         
  -5   5   1         65.94         69.08         4.83 o                         
  -4   5   1       2318.51       2259.83        28.34 o                         
  -3   5   1         22.60         29.44         5.70 o                         
  -2   5   1        734.86        738.26         8.60 o                         
  -1   5   1        394.78        397.95         5.26 o                         
   0   5   1       8157.85       7613.30       114.44 o                         
   1   5   1        459.53        462.90        10.80 o                         
   2   5   1       7130.75       7018.70        62.11 o                         
   3   5   1         10.97         23.32         3.61 o                         
   4   5   1       2388.57       2320.94        21.64 o                         
   5   5   1        267.00        276.45        14.54 o                         
   6   5   1        827.36        840.35        26.90 o                         
   7   5   1          2.83         15.86         5.86 o                         
   8   5   1        704.78        701.65         9.69 o                         
   9   5   1         35.22         33.85         7.09 o                         
  10   5   1        437.15        438.68         9.41 o                         
  11   5   1          5.74          6.45         7.90 o                         
  12   5   1         39.36         30.20         7.71 o                         
  13   5   1          3.68          9.47         6.93 o                         
 -13   6   1         45.41         30.86         6.72 o                         
 -12   6   1         20.49         17.82         5.83 o                         
 -11   6   1        117.88        107.76        33.84 o                         
 -10   6   1          1.15         -1.84         6.93 o                         
  -9   6   1        688.65        711.32         9.95 o                         
  -8   6   1         15.80         25.99         5.76 o                         
  -7   6   1        764.51        782.67         9.24 o                         
  -6   6   1        245.24        229.23         6.95 o                         
  -5   6   1       1324.14       1327.91         8.92 o                         
  -4   6   1       1241.15       1180.54        11.06 o                         
  -3   6   1       2622.23       2578.97        24.32 o                         
  -2   6   1        290.60        278.17         6.30 o                         
  -1   6   1       3206.32       3174.87        49.92 o                         
   0   6   1       1637.75       1517.26        35.74 o                         
   1   6   1       3756.32       3545.00        82.00 o                         
   2   6   1        153.52        149.89         3.81 o                         
   3   6   1        624.54        629.58        13.15 o                         
   4   6   1         18.09         16.10         3.65 o                         
   5   6   1       1146.80       1150.16        18.51 o                         
   6   6   1        337.02        358.48        11.91 o                         
   7   6   1        549.29        547.38         8.42 o                         
   8   6   1         64.06         58.44         6.58 o                         
   9   6   1        361.21        394.49         9.97 o                         
  10   6   1          2.48         12.84         7.14 o                         
  11   6   1         62.72         75.25         8.32 o                         
  12   6   1          5.14         13.97         8.88 o                         
  13   6   1         26.62         22.29         7.89 o                         
 -13   7   1          5.41          3.37         6.73 o                         
 -12   7   1         45.51         45.68         6.33 o                         
 -11   7   1          4.69          2.86         5.44 o                         
 -10   7   1        129.64        145.81         7.63 o                         
  -9   7   1         18.39         22.31         6.88 o                         
  -8   7   1        625.11        673.42         9.12 o                         
  -7   7   1        315.04        355.15         7.69 o                         
  -6   7   1       1105.99       1113.27        10.22 o                         
  -5   7   1         79.28         81.42         4.81 o                         
  -4   7   1        950.58        908.52         9.32 o                         
  -3   7   1       3368.51       3183.48        71.76 o                         
  -2   7   1       2358.33       2246.99        52.47 o                         
  -1   7   1       1511.28       1436.31        17.58 o                         
   0   7   1       3265.12       3215.00        49.96 o                         
   1   7   1       1000.76        993.75        39.70 o                         
   2   7   1       2801.27       2817.03        63.08 o                         
   3   7   1          2.76          6.81         3.21 o                         
   4   7   1       1037.24        983.39        41.46 o                         
   5   7   1        599.69        571.67        18.94 o                         
   6   7   1        755.27        771.01         6.30 o                         
   7   7   1         11.80          7.57         6.52 o                         
   8   7   1        564.62        543.29         8.99 o                         
   9   7   1        309.89        317.02         8.48 o                         
  10   7   1        164.52        149.24         7.96 o                         
  11   7   1         10.70         12.53         8.13 o                         
  12   7   1         45.42         32.75         9.52 o                         
 -13   8   1         38.01          8.81         7.22 o                         
 -12   8   1         14.23         17.06         6.89 o                         
 -11   8   1        131.92        128.57         6.12 o                         
 -10   8   1          0.56         -6.98         7.21 o                         
  -9   8   1        171.10        201.10         7.78 o                         
  -8   8   1         11.34         -3.86         6.75 o                         
  -7   8   1        358.63        369.72         7.90 o                         
  -6   8   1        212.39        206.09         6.89 o                         
  -5   8   1       1102.74       1082.56        18.78 o                         
  -4   8   1        844.69        853.66        20.38 o                         
  -3   8   1       3027.91       2960.83        73.28 o                         
  -2   8   1         97.92         95.66         4.25 o                         
  -1   8   1       1918.10       1862.30        33.26 o                         
   0   8   1       1421.30       1396.02        35.23 o                         
   1   8   1        731.91        683.58        19.87 o                         
   2   8   1          3.57         14.60         3.27 o                         
   3   8   1       2585.36       2581.32        48.88 o                         
   4   8   1         77.76         90.31         6.85 o                         
   5   8   1       1783.11       1801.12       116.89 o                         
   6   8   1        147.74        173.71        21.82 o                         
   7   8   1        404.28        439.44         8.26 o                         
   8   8   1         71.19         77.36         7.04 o                         
   9   8   1         94.55         81.87         7.32 o                         
  10   8   1          4.32          0.77         7.62 o                         
  11   8   1         72.12         68.04         9.16 o                         
  12   8   1          8.10         11.13         9.72 o                         
 -12   9   1         57.77         35.03         7.51 o                         
 -11   9   1          5.86          2.75         6.13 o                         
 -10   9   1         91.51         96.09         8.19 o                         
  -9   9   1          0.02          6.22         7.16 o                         
  -8   9   1        319.38        301.40         8.23 o                         
  -7   9   1         24.71         30.77         6.24 o                         
  -6   9   1        836.54        824.53         9.03 o                         
  -5   9   1         86.64         77.76         5.41 o                         
  -4   9   1       1241.74       1279.59        35.12 o                         
  -3   9   1         98.41         88.83         4.14 o                         
  -2   9   1       1759.72       1728.24        52.11 o                         
  -1   9   1        197.58        175.44         6.71 o                         
   0   9   1       1273.93       1216.82        29.87 o                         
   1   9   1        228.16        204.86         3.87 o                         
   2   9   1       1221.62       1198.39        32.66 o                         
   3   9   1          0.55          5.13         5.37 o                         
   4   9   1       1033.63       1041.11        28.27 o                         
   5   9   1          9.96          8.18         4.22 o                         
   6   9   1        446.93        453.86         6.67 o                         
   7   9   1          0.39          2.94         6.80 o                         
   8   9   1        228.35        204.15         7.99 o                         
   9   9   1         11.89         21.23         7.55 o                         
  10   9   1         81.60         75.08         8.34 o                         
  11   9   1          4.54         26.11         9.18 o                         
  12   9   1         43.33         20.16        12.36 o                         
 -12  10   1          0.00          3.57         7.61 o                         
 -11  10   1        106.33         86.89         8.79 o                         
 -10  10   1         18.78         18.90         8.03 o                         
  -9  10   1        130.53        117.29         7.86 o                         
  -8  10   1         81.46         69.76         7.32 o                         
  -7  10   1        210.10        223.60         7.48 o                         
  -6  10   1         12.63         22.56         6.29 o                         
  -5  10   1        141.79        134.15         6.81 o                         
  -4  10   1        110.16        118.20         4.36 o                         
  -3  10   1       1859.32       1827.68        66.42 o                         
  -2  10   1        289.42        280.53        14.78 o                         
  -1  10   1       2370.53       2347.65        90.90 o                         
   0  10   1         11.69         13.24         3.43 o                         
   1  10   1        351.93        344.19        13.04 o                         
   2  10   1        475.59        462.33        19.38 o                         
   3  10   1       1092.04       1153.92        30.84 o                         
   4  10   1        359.38        356.86         6.48 o                         
   5  10   1        763.35        823.01        76.29 o                         
   6  10   1         31.96         32.82         6.42 o                         
   7  10   1        596.83        591.89         9.40 o                         
   8  10   1          5.41         12.48         7.49 o                         
   9  10   1         81.93         73.70         8.14 o                         
  10  10   1         12.48          9.23         8.49 o                         
  11  10   1         32.48         18.93         9.39 o                         
 -11  11   1          7.82          4.02         6.67 o                         
 -10  11   1        102.82         91.52         9.03 o                         
  -9  11   1          4.55          3.48         7.62 o                         
  -8  11   1        314.58        295.91         8.46 o                         
  -7  11   1        116.40        134.89         7.17 o                         
  -6  11   1        212.64        255.34         7.30 o                         
  -5  11   1         22.92         16.46         5.13 o                         
  -4  11   1        113.88        115.48         5.13 o                         
  -3  11   1         67.94         77.81         6.34 o                         
  -2  11   1       2027.33       2076.15       108.66 o                         
  -1  11   1         84.40         88.68         6.49 o                         
   0  11   1       1297.41       1294.64        53.90 o                         
   1  11   1        496.08        500.24        21.32 o                         
   2  11   1        309.73        333.99        11.97 o                         
   3  11   1         42.71         45.40         7.70 o                         
   4  11   1        124.43        138.72         4.09 o                         
   5  11   1        128.82        147.97         6.78 o                         
   6  11   1        350.26        341.54         7.69 o                         
   7  11   1         13.44         25.58         7.32 o                         
   8  11   1        345.73        381.37         9.28 o                         
   9  11   1          6.98         29.65         8.34 o                         
  10  11   1         18.54         11.61         8.88 o                         
  11  11   1          1.08          2.92        10.18 o                         
 -11  12   1         40.51         24.97         7.27 o                         
 -10  12   1          1.69          3.27         8.93 o                         
  -9  12   1        103.26        108.18         8.22 o                         
  -8  12   1          2.74          7.93         7.34 o                         
  -7  12   1        242.19        263.27         8.32 o                         
  -6  12   1          8.41         -1.00         6.80 o                         
  -5  12   1         67.10         80.80         5.65 o                         
  -4  12   1         13.26         24.17         6.31 o                         
  -3  12   1        579.74        562.19        18.68 o                         
  -2  12   1          3.52          9.10         3.66 o                         
  -1  12   1       1108.68       1128.72        49.08 o                         
   0  12   1          1.32          1.96         4.14 o                         
   1  12   1        391.60        400.04        16.42 o                         
   2  12   1          1.37         -1.70         4.89 o                         
   3  12   1        360.41        391.42         7.48 o                         
   4  12   1         76.93         78.59         5.19 o                         
   5  12   1        222.23        225.25         7.63 o                         
   6  12   1          7.25         13.40         7.06 o                         
   7  12   1        307.78        287.89         8.51 o                         
   8  12   1          0.20         -1.64         8.03 o                         
   9  12   1         82.81         76.31         8.70 o                         
  10  12   1          0.14         10.23         9.46 o                         
 -10  13   1         20.57         13.63         9.46 o                         
  -9  13   1          2.11         18.93         8.54 o                         
  -8  13   1         82.39         68.22         5.91 o                         
  -7  13   1          1.34         10.33         7.34 o                         
  -6  13   1        366.12        351.39         8.72 o                         
  -5  13   1          9.62          6.51         5.86 o                         
  -4  13   1        189.65        190.52         8.55 o                         
  -3  13   1         63.22         57.03         4.94 o                         
  -2  13   1        419.20        443.30         8.18 o                         
  -1  13   1         26.12         28.82         4.13 o                         
   0  13   1        191.98        199.43         9.63 o                         
   1  13   1          8.80         13.10         3.88 o                         
   2  13   1        712.68        708.34         7.36 o                         
   3  13   1         21.18         20.97         4.77 o                         
   4  13   1        336.71        335.69         8.46 o                         
   5  13   1         13.51         17.29         7.06 o                         
   6  13   1         83.86         91.36         7.98 o                         
   7  13   1         11.26         24.25         7.93 o                         
   8  13   1         90.77        104.46         8.73 o                         
   9  13   1          3.50          2.05         9.21 o                         
  -9  14   1          6.73          1.43         8.98 o                         
  -8  14   1          1.75         26.75         8.59 o                         
  -7  14   1        185.74        171.68         8.78 o                         
  -6  14   1          3.55          1.18         7.75 o                         
  -5  14   1        400.83        400.95         7.64 o                         
  -4  14   1          1.20         -0.49         8.06 o                         
  -3  14   1        172.59        184.89         6.80 o                         
  -2  14   1          3.75          9.05         4.81 o                         
  -1  14   1         27.63         47.88         9.95 o                         
   0  14   1          8.43          7.07         5.10 o                         
   1  14   1        260.30        249.21         8.86 o                         
   2  14   1         15.04         26.16         5.00 o                         
   3  14   1        847.31        858.55        29.35 o                         
   4  14   1          5.39         11.40         5.55 o                         
   5  14   1         76.46         65.92         7.96 o                         
   6  14   1          0.03          0.97         7.65 o                         
   7  14   1         18.15         18.60         8.31 o                         
   8  14   1          4.39         -1.05         8.65 o                         
   9  14   1         46.78         -0.13         9.70 o                         
  -8  15   1         19.27          5.32         8.95 o                         
  -7  15   1          1.20         -0.36         8.62 o                         
  -6  15   1        199.54        171.87         9.04 o                         
  -5  15   1          0.01          0.81         6.83 o                         
  -4  15   1        230.38        212.42         6.82 o                         
  -3  15   1          3.45          7.31         5.45 o                         
  -2  15   1         93.10         93.67         5.55 o                         
  -1  15   1          4.75          4.80        10.12 o                         
   0  15   1         55.03         50.70         5.83 o                         
   1  15   1          1.46          2.31         5.20 o                         
   2  15   1        444.28        430.91        14.32 o                         
   3  15   1          2.12          4.69         6.40 o                         
   4  15   1        250.16        254.42        12.09 o                         
   5  15   1          0.51          4.76         7.93 o                         
   6  15   1         27.81         34.56         8.52 o                         
   7  15   1          2.11         -9.00         9.00 o                         
   8  15   1         26.37          9.49         9.39 o                         
  -7  16   1         67.84         44.16         9.95 o                         
  -6  16   1          6.82         24.84         8.72 o                         
  -5  16   1         63.04         58.13         6.69 o                         
  -4  16   1          0.45         10.34         6.41 o                         
  -3  16   1         86.99         81.37        10.42 o                         
  -2  16   1          3.87         10.94         6.16 o                         
  -1  16   1        151.13        168.32        11.85 o                         
   0  16   1          1.26          2.64         6.00 o                         
   1  16   1        152.55        133.41         6.24 o                         
   2  16   1          6.16          3.20         4.76 o                         
   3  16   1        161.34        164.46         6.25 o                         
   4  16   1          0.01          1.00         6.42 o                         
   5  16   1         26.00         26.55         9.00 o                         
   6  16   1          5.91          9.59         9.39 o                         
  -6  17   1         20.93         10.69         9.87 o                         
  -5  17   1          3.59          1.20         7.32 o                         
  -4  17   1         30.28         25.10         7.41 o                         
  -3  17   1          0.88         14.83         6.94 o                         
  -2  17   1        200.73        176.11        13.47 o                         
  -1  17   1          2.30         11.63         8.58 o                         
   0  17   1        140.97        114.69        12.53 o                         
   1  17   1          3.19          2.00         5.35 o                         
   2  17   1         30.04         25.99         5.89 o                         
   3  17   1          0.70          3.02         6.79 o                         
   4  17   1         25.78         24.07         7.24 o                         
   5  17   1          0.04          3.96         9.59 o                         
  -3  18   1         49.15         46.07         7.93 o                         
  -2  18   1          5.22         12.23        10.46 o                         
  -1  18   1        143.19        104.88        13.88 o                         
   0  18   1          2.31          5.21         7.88 o                         
   1  18   1         58.80         45.02         6.66 o                         
   2  18   1          7.76          2.77         9.94 o                         
   3  18   1         16.08         11.67         7.09 o                         
 -14   0   2         47.93         37.79        13.51 o                         
 -12   0   2        146.64        138.07         7.48 o                         
 -10   0   2        509.41        567.70         7.49 o                         
  -8   0   2        841.18        855.24         8.21 o                         
  -6   0   2         80.77         63.67         6.81 o                         
  -4   0   2      11611.20      12329.78        40.55 o                         
  -2   0   2        662.19        865.26        16.44 o                         
   0   0   2       4357.74       4793.53        23.51 o                         
   2   0   2        273.33        269.54         5.90 o                         
   4   0   2       2821.63       2538.76        15.83 o                         
   6   0   2       7259.38       6942.92       422.38 o                         
   8   0   2        127.78        122.66         7.37 o                         
  10   0   2        226.06        227.47         7.89 o                         
  12   0   2         96.81         86.77         8.37 o                         
 -14   1   2          1.57          0.62         6.13 o                         
 -13   1   2         76.67         70.49         5.62 o                         
 -12   1   2         10.31          9.55         4.70 o                         
 -11   1   2        186.24        199.59         4.76 o                         
 -10   1   2          7.31         11.64         3.87 o                         
  -9   1   2       1655.74       1696.23        21.14 o                         
  -8   1   2          3.06          9.17         3.62 o                         
  -7   1   2        166.36        175.12         4.56 o                         
  -6   1   2        237.85        242.24         4.35 o                         
  -5   1   2       3296.74       3455.79        80.62 o                         
  -4   1   2        941.40       1040.61        17.62 o                         
  -3   1   2      36651.38      39323.94       489.48 o                         
  -2   1   2       6612.65       7246.88        37.74 o                         
  -1   1   2      21317.50      22915.43       378.75 o                         
   0   1   2       2244.19       2480.82        47.74 o                         
   1   1   2       8262.41       7889.41        20.02 o                         
   2   1   2        295.27        341.44         4.69 o                         
   3   1   2       1366.01       1261.20         7.94 o                         
   4   1   2        266.19        254.97         5.12 o                         
   5   1   2       9628.36       9302.64       167.56 o                         
   6   1   2        279.12        272.11         5.26 o                         
   7   1   2       1225.08       1148.23        13.48 o                         
   8   1   2         96.34         87.93         5.76 o                         
   9   1   2         22.75         45.51        10.66 o                         
  10   1   2         40.85         39.54         5.81 o                         
  11   1   2        157.59        167.18         5.82 o                         
  12   1   2          3.57          4.65         6.68 o                         
  13   1   2         47.69         44.85         9.14 o                         
 -14   2   2         72.00         53.84         7.34 o                         
 -13   2   2          0.06          2.22         5.15 o                         
 -12   2   2        120.23        118.29         5.13 o                         
 -11   2   2         13.23         21.08         4.33 o                         
 -10   2   2        148.80        151.69         5.03 o                         
  -9   2   2         35.29         35.87         3.66 o                         
  -8   2   2        999.88        995.08         8.56 o                         
  -7   2   2         65.14         72.14         4.03 o                         
  -6   2   2       1493.41       1491.56        26.88 o                         
  -5   2   2        631.74        630.78         6.05 o                         
  -4   2   2       8112.37       8397.50        69.94 o                         
  -3   2   2       1958.49       2076.83        15.33 o                         
  -2   2   2       1244.99       1485.90        11.41 o                         
  -1   2   2        210.21        252.62         5.66 o                         
   0   2   2       1929.90       1947.11        44.00 o                         
   1   2   2       3110.78       3182.35        87.42 o                         
   2   2   2       8667.39       8372.11        94.36 o                         
   3   2   2        220.97        209.22         4.11 o                         
   4   2   2       1750.52       1638.80        18.47 o                         
   5   2   2        202.22        186.63         4.32 o                         
   6   2   2       1181.58       1144.92        26.99 o                         
   7   2   2         90.17         84.57         4.36 o                         
   8   2   2        213.44        219.39         5.25 o                         
   9   2   2         69.57         76.92         5.83 o                         
  10   2   2        519.11        526.75         9.32 o                         
  11   2   2          2.28         -1.39         7.50 o                         
  12   2   2         78.93         55.41         8.04 o                         
  13   2   2          1.51          3.28         8.62 o                         
 -14   3   2          3.36          7.13         8.54 o                         
 -13   3   2        117.93        115.27         7.03 o                         
 -12   3   2          2.47          3.06         5.32 o                         
 -11   3   2         25.58         29.27         5.19 o                         
 -10   3   2          0.01          2.92         3.97 o                         
  -9   3   2        712.56        722.93        15.00 o                         
  -8   3   2        170.92        177.77         4.17 o                         
  -7   3   2       1396.96       1367.79        16.27 o                         
  -6   3   2        326.42        325.43         6.54 o                         
  -5   3   2       4431.49       4420.79        43.73 o                         
  -4   3   2         30.00         23.83         5.30 o                         
  -3   3   2       3547.88       3413.19       132.08 o                         
  -2   3   2       4735.81       4907.67        98.67 o                         
  -1   3   2         21.43         20.01         3.38 o                         
   0   3   2          6.22         11.98         3.30 o                         
   1   3   2      21131.99      19350.85       121.86 o                         
   2   3   2        217.03        210.56         4.30 o                         
   3   3   2       3716.74       3596.03        30.57 o                         
   4   3   2        588.26        527.45         8.40 o                         
   5   3   2       1452.49       1464.20        13.21 o                         
   6   3   2        302.59        314.29         6.46 o                         
   7   3   2        224.66        240.77         4.69 o                         
   8   3   2          4.00          7.06         6.32 o                         
   9   3   2        550.59        573.69        10.96 o                         
  10   3   2         59.14         64.07         7.55 o                         
  11   3   2        240.42        217.05        11.12 o                         
  12   3   2          0.13          3.82         6.88 o                         
  13   3   2         11.94         16.98         8.74 o                         
 -14   4   2         51.22         45.12        14.34 o                         
 -13   4   2          0.74          9.15         7.67 o                         
 -12   4   2         68.08         62.02         6.41 o                         
 -11   4   2         20.10         22.93         4.50 o                         
 -10   4   2        149.71        145.62         4.46 o                         
  -9   4   2          8.49         13.91         3.87 o                         
  -8   4   2       1595.43       1609.73        23.58 o                         
  -7   4   2        261.80        251.05         6.58 o                         
  -6   4   2       2514.01       2460.34        11.84 o                         
  -5   4   2       2705.79       2570.62        26.44 o                         
  -4   4   2       3227.46       3232.18        62.25 o                         
  -3   4   2        153.25        146.32         3.89 o                         
  -2   4   2        265.30        260.47        11.39 o                         
  -1   4   2          8.98         10.06         3.79 o                         
   0   4   2       9379.64       9111.07       177.59 o                         
   1   4   2       2385.51       2260.36        45.03 o                         
   2   4   2       8845.24       8739.65       110.75 o                         
   3   4   2        198.07        199.78         7.86 o                         
   4   4   2        260.14        274.74        21.10 o                         
   5   4   2        862.29        836.96         6.98 o                         
   6   4   2        582.62        577.68        35.07 o                         
   7   4   2        638.94        628.76        19.00 o                         
   8   4   2        644.29        634.56         9.35 o                         
   9   4   2          9.81          6.42         7.01 o                         
  10   4   2        404.05        374.50         9.69 o                         
  11   4   2          1.81          3.20         8.24 o                         
  12   4   2         29.02         21.31         6.58 o                         
  13   4   2          3.21         -0.13         7.85 o                         
 -14   5   2          0.03          6.90         7.04 o                         
 -13   5   2         51.27         45.26         7.02 o                         
 -12   5   2          4.07          8.90         7.07 o                         
 -11   5   2         56.14         68.43         6.14 o                         
 -10   5   2         45.92         56.15         5.15 o                         
  -9   5   2        772.62        753.26        10.63 o                         
  -8   5   2        191.94        205.98         5.70 o                         
  -7   5   2       1133.64       1113.48        21.21 o                         
  -6   5   2          9.95         13.84         4.06 o                         
  -5   5   2        687.54        659.88         8.67 o                         
  -4   5   2        150.70        142.00         4.92 o                         
  -3   5   2       1454.74       1398.29        22.88 o                         
  -2   5   2          0.24          7.33         6.28 o                         
  -1   5   2       6773.43       6497.11       108.42 o                         
   0   5   2         75.11         73.32         3.21 o                         
   1   5   2       8745.83       8353.79       151.83 o                         
   2   5   2        237.89        193.32         4.77 o                         
   3   5   2        535.80        574.36         5.40 o                         
   4   5   2        987.32        942.51         6.62 o                         
   5   5   2       1165.71       1158.99        32.11 o                         
   6   5   2          4.43         12.80         4.13 o                         
   7   5   2       1255.39       1241.38        42.23 o                         
   8   5   2         29.21         51.78         8.60 o                         
   9   5   2        472.13        482.01        10.54 o                         
  10   5   2          6.29          1.33         7.67 o                         
  11   5   2         70.43         61.31         8.62 o                         
  12   5   2          0.69          9.69         8.98 o                         
  13   5   2         16.59          5.86        13.05 o                         
 -13   6   2          5.03          2.67         6.56 o                         
 -12   6   2         51.27         44.16        11.24 o                         
 -11   6   2          3.47         -4.18         5.51 o                         
 -10   6   2        359.71        362.07         6.09 o                         
  -9   6   2        122.66        110.26         5.40 o                         
  -8   6   2       1293.20       1315.17        10.16 o                         
  -7   6   2         43.85         50.11         5.39 o                         
  -6   6   2        365.74        386.27         8.96 o                         
  -5   6   2         76.76         83.14         4.31 o                         
  -4   6   2       1651.22       1606.83         8.12 o                         
  -3   6   2        297.04        271.91         5.44 o                         
  -2   6   2       7654.05       7414.27       170.76 o                         
  -1   6   2       2067.98       1973.47        54.38 o                         
   0   6   2      10334.42       9924.77       101.21 o                         
   1   6   2        264.75        279.39         8.53 o                         
   2   6   2        958.24        899.83        10.38 o                         
   3   6   2       1185.11       1172.46        20.76 o                         
   4   6   2        610.56        620.58         5.81 o                         
   5   6   2         70.27         73.79         4.29 o                         
   6   6   2       2500.93       2488.50       126.60 o                         
   7   6   2          2.30          4.30         7.21 o                         
   8   6   2        580.12        564.10         9.53 o                         
   9   6   2          8.70          7.90         6.93 o                         
  10   6   2         88.30        100.24         9.57 o                         
  11   6   2         10.67          8.31         8.39 o                         
  12   6   2         24.44         15.14         9.06 o                         
 -13   7   2         35.30         19.94         6.90 o                         
 -12   7   2         40.43         49.48         6.06 o                         
 -11   7   2         88.32         98.25         7.19 o                         
 -10   7   2         49.09         46.73         5.17 o                         
  -9   7   2        247.58        248.08         9.20 o                         
  -8   7   2          1.93         -1.97         6.45 o                         
  -7   7   2        776.36        785.49        21.70 o                         
  -6   7   2         70.63         72.55         8.02 o                         
  -5   7   2       1009.79       1010.21         9.28 o                         
  -4   7   2        714.13        705.49        11.49 o                         
  -3   7   2       1507.36       1409.82        18.18 o                         
  -2   7   2         14.53         15.71         3.67 o                         
  -1   7   2       2726.72       2537.97        48.94 o                         
   0   7   2       4535.47       4257.46        44.04 o                         
   1   7   2       2188.90       2125.37        18.15 o                         
   2   7   2        533.00        503.69         6.07 o                         
   3   7   2       1522.00       1487.08        33.69 o                         
   4   7   2         79.90         85.94         4.08 o                         
   5   7   2        928.23        948.10        48.17 o                         
   6   7   2         22.21         26.94         4.50 o                         
   7   7   2        509.74        534.11        29.61 o                         
   8   7   2        165.84        165.36         7.55 o                         
   9   7   2        186.32        185.47         7.84 o                         
  10   7   2          0.32          0.49         7.90 o                         
  11   7   2         69.33         65.86         9.11 o                         
  12   7   2         19.39         19.39         9.87 o                         
 -13   8   2          3.38         -1.44         7.08 o                         
 -12   8   2         79.34         69.87         6.40 o                         
 -11   8   2          1.21          6.95         5.45 o                         
 -10   8   2        148.65        152.03         8.55 o                         
  -9   8   2         58.66         59.49         7.42 o                         
  -8   8   2        245.32        240.76         7.58 o                         
  -7   8   2          0.17         -4.57         5.66 o                         
  -6   8   2        846.63        855.37        10.72 o                         
  -5   8   2         15.36         21.71         4.20 o                         
  -4   8   2       1861.58       1869.98        17.18 o                         
  -3   8   2        538.16        523.20         6.18 o                         
  -2   8   2       2116.09       2156.63        44.37 o                         
  -1   8   2       1003.40        914.64        12.92 o                         
   0   8   2        951.44        930.81        22.36 o                         
   1   8   2         24.02         28.46         5.62 o                         
   2   8   2       1961.21       1939.97        29.80 o                         
   3   8   2        979.59       1010.38        14.82 o                         
   4   8   2       2549.47       2552.87        64.33 o                         
   5   8   2          0.22          4.43         4.24 o                         
   6   8   2        497.61        526.09        11.27 o                         
   7   8   2         46.12         61.88         4.62 o                         
   8   8   2        183.65        188.55         7.76 o                         
   9   8   2         18.36         26.99         9.21 o                         
  10   8   2        110.58        114.68        10.42 o                         
  11   8   2         11.84         13.74         9.05 o                         
  12   8   2         55.73         21.39        12.49 o                         
 -12   9   2          1.13          3.93         7.00 o                         
 -11   9   2         94.15         78.10         6.29 o                         
 -10   9   2         19.56         27.55         5.52 o                         
  -9   9   2         29.18         42.26         7.16 o                         
  -8   9   2         58.74         57.80         6.60 o                         
  -7   9   2        509.93        532.78         8.21 o                         
  -6   9   2          0.33         -0.16         4.48 o                         
  -5   9   2       1897.10       1856.93        39.90 o                         
  -4   9   2         60.06         61.31         4.10 o                         
  -3   9   2       1251.83       1273.73        50.37 o                         
  -2   9   2          6.50         11.16         3.73 o                         
  -1   9   2        116.53        124.97         5.05 o                         
   0   9   2         21.73         25.03         5.78 o                         
   1   9   2        873.30        834.14        15.76 o                         
   2   9   2        257.96        230.75         7.17 o                         
   3   9   2       2662.62       2693.80        64.29 o                         
   4   9   2        220.87        216.48        14.94 o                         
   5   9   2        433.71        439.29        19.98 o                         
   6   9   2          1.82         -2.38        11.31 o                         
   7   9   2         30.54         43.78        10.30 o                         
   8   9   2          0.35         12.76         7.01 o                         
   9   9   2        139.08        143.15         8.19 o                         
  10   9   2          0.24         12.99         8.67 o                         
  11   9   2         77.76         66.25         9.65 o                         
 -12  10   2         65.63         43.43        13.25 o                         
 -11  10   2          0.39         -5.16         6.27 o                         
 -10  10   2        139.56        144.05         7.69 o                         
  -9  10   2          5.65         18.70         7.34 o                         
  -8  10   2         68.10         63.69         6.93 o                         
  -7  10   2         75.09         86.67         6.68 o                         
  -6  10   2        404.52        436.55         6.01 o                         
  -5  10   2        258.92        260.71         5.05 o                         
  -4  10   2        939.21        912.06        26.35 o                         
  -3  10   2         10.70         16.08         8.48 o                         
  -2  10   2       2246.44       2206.30        64.99 o                         
  -1  10   2         31.65         33.28         3.42 o                         
   0  10   2        268.72        279.47         4.31 o                         
   1  10   2        133.22        149.12         9.32 o                         
   2  10   2        599.44        625.20        17.61 o                         
   3  10   2         86.33         96.71         3.84 o                         
   4  10   2       1544.69       1556.67        53.61 o                         
   5  10   2        209.73        217.56         4.97 o                         
   6  10   2        372.57        357.89        16.19 o                         
   7  10   2         77.90         92.28         7.24 o                         
   8  10   2        158.34        174.53         8.22 o                         
   9  10   2          0.16         -4.81         7.60 o                         
  10  10   2         47.13         35.41         8.78 o                         
  11  10   2          1.19          5.06         9.62 o                         
 -11  11   2         92.12         67.89        19.56 o                         
 -10  11   2          2.07          6.41        12.34 o                         
  -9  11   2         93.81        106.25         8.01 o                         
  -8  11   2         36.45         41.75         6.73 o                         
  -7  11   2        196.99        212.56         7.61 o                         
  -6  11   2         17.12         23.07         5.36 o                         
  -5  11   2        325.57        353.47        10.54 o                         
  -4  11   2        203.28        207.72         6.61 o                         
  -3  11   2        944.26        941.12        30.08 o                         
  -2  11   2         50.99         49.63         3.93 o                         
  -1  11   2       1497.58       1483.11        37.54 o                         
   0  11   2        233.42        249.18         4.54 o                         
   1  11   2        141.28        181.12        32.10 o                         
   2  11   2          3.13          9.73         3.56 o                         
   3  11   2        482.35        496.68        11.49 o                         
   4  11   2        208.31        208.80         4.62 o                         
   5  11   2        459.38        470.84        32.61 o                         
   6  11   2         33.33         46.65         5.39 o                         
   7  11   2        266.25        268.36         8.63 o                         
   8  11   2         32.32         48.50         7.90 o                         
   9  11   2         67.24         54.01         8.80 o                         
  10  11   2          4.15         17.44         9.05 o                         
 -11  12   2          3.26          3.00         6.87 o                         
 -10  12   2         88.42         60.31         9.16 o                         
  -9  12   2          0.16         -7.93         7.93 o                         
  -8  12   2        136.45        145.24         7.91 o                         
  -7  12   2          2.02          3.17         6.93 o                         
  -6  12   2        182.44        192.38         6.31 o                         
  -5  12   2         32.93         35.99         4.57 o                         
  -4  12   2        196.35        194.12        11.70 o                         
  -3  12   2         99.67         97.56         4.61 o                         
  -2  12   2       1549.29       1615.85        50.35 o                         
  -1  12   2          0.29          0.27         3.82 o                         
   0  12   2        672.19        685.27        25.18 o                         
   1  12   2        112.01        111.45         3.57 o                         
   2  12   2        152.97        151.77         6.69 o                         
   3  12   2         49.92         62.74         5.38 o                         
   4  12   2        380.89        418.18        11.92 o                         
   5  12   2         11.88         25.68         4.79 o                         
   6  12   2        319.69        311.12         8.28 o                         
   7  12   2         11.09         28.96         7.75 o                         
   8  12   2        122.79        105.27         6.27 o                         
   9  12   2         15.63         12.28         9.08 o                         
  10  12   2         17.67          9.80        10.08 o                         
 -10  13   2          0.54         10.05         6.61 o                         
  -9  13   2         46.51         32.20         6.17 o                         
  -8  13   2          5.10          9.41         7.93 o                         
  -7  13   2        258.05        266.66         8.89 o                         
  -6  13   2          9.80         13.63         6.36 o                         
  -5  13   2        159.16        163.02        11.62 o                         
  -4  13   2         15.47         21.06         4.50 o                         
  -3  13   2         88.35         92.62         6.52 o                         
  -2  13   2         62.60         68.69         7.18 o                         
  -1  13   2        633.33        670.49        26.66 o                         
   0  13   2         76.34         93.21        13.51 o                         
   1  13   2        372.22        387.07        12.45 o                         
   2  13   2         19.77         32.14         3.80 o                         
   3  13   2        419.78        457.17        12.36 o                         
   4  13   2         20.48         30.97         4.34 o                         
   5  13   2         89.82         98.70         7.50 o                         
   6  13   2         14.75         17.80         7.32 o                         
   7  13   2        142.47        159.94         8.58 o                         
   8  13   2          6.68         10.82         8.88 o                         
   9  13   2         66.53         53.45        10.03 o                         
  -9  14   2          0.36         -4.69         6.27 o                         
  -8  14   2         85.03         54.50         8.78 o                         
  -7  14   2          6.61         28.11         8.11 o                         
  -6  14   2        395.45        394.08         8.16 o                         
  -5  14   2          1.73         12.05         7.46 o                         
  -4  14   2         85.49         79.87         5.83 o                         
  -3  14   2         18.05         15.63         7.96 o                         
  -2  14   2         92.56        105.94         6.56 o                         
  -1  14   2          4.20          8.66         5.15 o                         
   0  14   2        365.70        376.75        11.85 o                         
   1  14   2         27.96         35.01         4.18 o                         
   2  14   2        609.92        624.27        18.51 o                         
   3  14   2          2.83         13.36         4.18 o                         
   4  14   2        166.95        169.27         6.42 o                         
   5  14   2         10.79         20.28         7.60 o                         
   6  14   2          4.30         16.98         7.85 o                         
   7  14   2          7.46         -7.49         8.34 o                         
   8  14   2         70.48         13.05         9.19 o                         
  -8  15   2          0.62          0.68         6.58 o                         
  -7  15   2        125.98        130.35         9.19 o                         
  -6  15   2          2.14          3.04         7.66 o                         
  -5  15   2        138.94        140.07         6.90 o                         
  -4  15   2          3.88          9.12         5.93 o                         
  -3  15   2         42.46         48.01         5.37 o                         
  -2  15   2         10.66         18.27         5.67 o                         
  -1  15   2        144.31        150.26         5.57 o                         
   0  15   2          1.09         -1.05         5.29 o                         
   1  15   2        328.03        351.99         4.83 o                         
   2  15   2          5.35          9.74         5.13 o                         
   3  15   2        246.12        248.67         8.69 o                         
   4  15   2          5.56         -0.23         6.37 o                         
   5  15   2         22.26         25.12         8.36 o                         
   6  15   2          7.43         22.25         8.88 o                         
   7  15   2         50.53          8.03         9.03 o                         
  -7  16   2          4.36         15.99         6.80 o                         
  -6  16   2         90.35         77.38         7.62 o                         
  -5  16   2          0.21          0.33         8.17 o                         
  -4  16   2         57.58         54.16         6.76 o                         
  -3  16   2         30.69         26.15         6.28 o                         
  -2  16   2        143.54        135.77         8.64 o                         
  -1  16   2          0.85          3.20         5.39 o                         
   0  16   2        138.60        132.49         8.24 o                         
   1  16   2         30.11         27.11         5.46 o                         
   2  16   2        124.52        115.37         5.96 o                         
   3  16   2          0.00          3.73         5.84 o                         
   4  16   2         70.38         69.34         7.31 o                         
   5  16   2         10.49         23.56         9.29 o                         
   6  16   2         27.88         16.32         9.75 o                         
  -5  17   2         25.87         17.81        13.83 o                         
  -4  17   2          0.01          7.18         8.48 o                         
  -3  17   2        140.47        113.62         6.12 o                         
  -2  17   2         13.84         25.60         6.48 o                         
  -1  17   2        209.82        210.82        10.63 o                         
   0  17   2          0.33          6.90         7.13 o                         
   1  17   2         24.43         33.95         5.34 o                         
   2  17   2          0.06         -1.12         6.01 o                         
   3  17   2         27.02         25.95         6.58 o                         
   4  17   2          0.37         15.93         9.16 o                         
  -3  18   2          0.00          0.02         5.85 o                         
  -2  18   2        104.17         64.47         6.53 o                         
  -1  18   2          2.02         13.80         8.84 o                         
   0  18   2         38.04         41.97         8.57 o                         
   1  18   2          1.25          5.59         6.56 o                         
   2  18   2         18.83         16.83         6.84 o                         
 -13   0   3        251.82        224.00         8.69 o                         
 -11   0   3        200.31        214.86        14.92 o                         
  -9   0   3        413.36        422.06         6.42 o                         
  -7   0   3        280.93        278.18         8.62 o                         
  -5   0   3       4485.87       4718.39        23.20 o                         
  -3   0   3      15431.15      17121.28       164.40 o                         
  -1   0   3       4837.93       5520.64        61.97 o                         
   1   0   3       5159.50       4846.53        31.82 o                         
   3   0   3       6013.40       5776.73       122.67 o                         
   5   0   3       3437.03       3357.36        62.76 o                         
   7   0   3        417.36        444.45        17.26 o                         
   9   0   3         65.29         66.32         9.11 o                         
  11   0   3        270.31        266.88         9.96 o                         
  13   0   3         28.85         29.49        12.42 o                         
 -14   1   3         38.06         34.86         5.84 o                         
 -13   1   3          3.52         -2.19         4.86 o                         
 -12   1   3        154.17        162.12         5.01 o                         
 -11   1   3         15.96         19.77         4.29 o                         
 -10   1   3        169.18        179.28         4.07 o                         
  -9   1   3        125.00        123.17         4.02 o                         
  -8   1   3       1695.94       1775.57         8.05 o                         
  -7   1   3        109.51        125.30         5.65 o                         
  -6   1   3        658.13        666.35        25.49 o                         
  -5   1   3         39.62         33.00         3.54 o                         
  -4   1   3      11796.44      12071.88        60.86 o                         
  -3   1   3        873.08        929.30         6.76 o                         
  -2   1   3       6421.54       6735.69        34.95 o                         
  -1   1   3       2108.92       2227.70        25.76 o                         
   0   1   3       1305.36       1360.51        18.04 o                         
   1   1   3       1801.97       1743.62        15.68 o                         
   2   1   3       5861.22       5405.08        79.94 o                         
   3   1   3       1126.58       1045.16         6.44 o                         
   4   1   3       1652.92       1554.54         7.15 o                         
   5   1   3        280.29        295.65         5.60 o                         
   6   1   3       1940.43       1931.29        33.28 o                         
   7   1   3          3.74          9.05         3.99 o                         
   8   1   3         76.56         98.23        14.61 o                         
   9   1   3         50.65         56.14         6.37 o                         
  10   1   3        230.58        247.47         6.95 o                         
  11   1   3         10.29         12.64         6.96 o                         
  12   1   3        101.88         80.33         7.50 o                         
  13   1   3          4.34          8.18         9.88 o                         
 -14   2   3          1.00          4.28         6.32 o                         
 -13   2   3        160.60        147.42         6.21 o                         
 -12   2   3         22.72         25.11         4.28 o                         
 -11   2   3         49.35         55.93         4.01 o                         
 -10   2   3         10.33         10.85         3.36 o                         
  -9   2   3        502.65        516.13         4.93 o                         
  -8   2   3        205.51        205.69         4.64 o                         
  -7   2   3       1694.30       1686.52        19.34 o                         
  -6   2   3          2.60         57.91        31.04 o                         
  -5   2   3       3153.27       3261.04        29.40 o                         
  -4   2   3       1074.71       1085.50         7.04 o                         
  -3   2   3       4769.22       5131.86        33.57 o                         
  -2   2   3         89.29         85.19         3.79 o                         
  -1   2   3        138.91        120.45        12.60 o                         
   0   2   3       7024.05       7038.34       238.51 o                         
   1   2   3      19639.33      18414.45       283.88 o                         
   2   2   3          3.22         12.68         3.24 o                         
   3   2   3       5314.90       5126.68        50.59 o                         
   4   2   3        603.84        572.47        11.69 o                         
   5   2   3       1356.65       1308.88        25.63 o                         
   6   2   3          8.11          6.45         4.26 o                         
   7   2   3        695.62        690.72        16.18 o                         
   8   2   3        171.21        177.24         4.80 o                         
   9   2   3        334.99        337.02         6.79 o                         
  10   2   3         12.62         17.06         6.85 o                         
  11   2   3        216.20        212.51        10.17 o                         
  12   2   3         12.91          9.53         8.26 o                         
  13   2   3         13.40          1.38        10.62 o                         
 -14   3   3         43.73         31.46         6.67 o                         
 -13   3   3          0.29          9.72         5.06 o                         
 -12   3   3         68.74         75.76         5.00 o                         
 -11   3   3         46.83         42.02         4.28 o                         
 -10   3   3        121.25        143.19         4.38 o                         
  -9   3   3         14.92         27.35         3.85 o                         
  -8   3   3       2893.66       2897.85        29.37 o                         
  -7   3   3         10.44         11.77         4.93 o                         
  -6   3   3       1100.04       1068.79         6.94 o                         
  -5   3   3        476.69        495.88         5.49 o                         
  -4   3   3       2486.22       2456.11        25.41 o                         
  -3   3   3       1638.03       1732.61         8.35 o                         
  -2   3   3       2331.99       2308.23        57.75 o                         
  -1   3   3         20.11         34.08        10.23 o                         
   0   3   3      10655.21      10449.80       146.00 o                         
   1   3   3       1939.06       1948.43        35.84 o                         
   2   3   3       6981.78       6522.79        64.64 o                         
   3   3   3        107.21        111.23         3.55 o                         
   4   3   3         65.01         67.13         3.69 o                         
   5   3   3        187.86        197.69         4.93 o                         
   6   3   3       1581.36       1553.83        23.10 o                         
   7   3   3        142.74        154.65         4.70 o                         
   8   3   3        486.51        502.77         8.40 o                         
   9   3   3         43.19         46.77         8.62 o                         
  10   3   3        296.86        309.23         9.38 o                         
  11   3   3          0.05          7.19         8.65 o                         
  12   3   3         42.27         27.76        11.92 o                         
 -14   4   3          5.76          5.57        10.28 o                         
 -13   4   3         54.16         46.94         5.81 o                         
 -12   4   3          1.90          0.70         4.94 o                         
 -11   4   3         61.36         63.26         4.80 o                         
 -10   4   3          4.31          8.76         3.90 o                         
  -9   4   3        739.67        760.38        11.09 o                         
  -8   4   3         63.73         64.91         4.43 o                         
  -7   4   3       1258.09       1227.57        14.50 o                         
  -6   4   3         67.50         66.73         3.68 o                         
  -5   4   3        519.28        530.03        15.50 o                         
  -4   4   3        490.17        449.06        11.19 o                         
  -3   4   3       4482.19       4326.22        41.93 o                         
  -2   4   3       2900.18       2781.73        30.61 o                         
  -1   4   3       7285.15       7078.10       150.53 o                         
   0   4   3        280.07        272.64        12.75 o                         
   1   4   3      11670.86      11038.96       108.84 o                         
   2   4   3          2.98          5.02         3.15 o                         
   3   4   3        977.97        999.77        12.78 o                         
   4   4   3        270.77        276.26         5.92 o                         
   5   4   3       1360.35       1351.20        34.57 o                         
   6   4   3          4.17          8.80        10.51 o                         
   7   4   3       1667.78       1693.96        72.94 o                         
   8   4   3         12.33         12.57         4.52 o                         
   9   4   3        273.62        271.42         8.33 o                         
  10   4   3         36.45         32.00         7.83 o                         
  11   4   3         61.75         44.60         8.98 o                         
  12   4   3          0.40         -9.82         9.82 o                         
 -14   5   3         20.36         26.12         7.05 o                         
 -13   5   3          0.06          4.02         6.87 o                         
 -12   5   3        116.04        105.14         5.95 o                         
 -11   5   3          7.56         10.71         4.49 o                         
 -10   5   3        423.26        416.42        14.44 o                         
  -9   5   3          3.03          5.67         3.86 o                         
  -8   5   3       1135.46       1146.04        15.27 o                         
  -7   5   3        384.48        370.79         4.43 o                         
  -6   5   3        106.91        125.32         3.94 o                         
  -5   5   3        659.48        651.45        10.20 o                         
  -4   5   3       2325.44       2312.76        33.20 o                         
  -3   5   3         76.62         96.30         4.05 o                         
  -2   5   3       6771.42       6434.25       136.71 o                         
  -1   5   3        859.50        888.55        32.47 o                         
   0   5   3       3123.01       2919.65        59.37 o                         
   1   5   3         22.94         35.85         3.35 o                         
   2   5   3        151.56        167.67         6.29 o                         
   3   5   3         34.32         36.40         3.37 o                         
   4   5   3        550.87        510.98        25.58 o                         
   5   5   3        143.04        127.92         6.85 o                         
   6   5   3       2289.97       2304.56        98.26 o                         
   7   5   3        232.46        245.22        11.85 o                         
   8   5   3        381.86        389.70        35.97 o                         
   9   5   3          0.04         -4.91         8.85 o                         
  10   5   3         44.35         52.60         7.91 o                         
  11   5   3          3.93          7.11        10.28 o                         
  12   5   3         35.05         29.04        12.20 o                         
 -13   6   3         28.16         22.65         8.05 o                         
 -12   6   3          1.86          4.69         5.71 o                         
 -11   6   3        178.13        173.04        25.05 o                         
 -10   6   3        111.66        121.75         5.32 o                         
  -9   6   3        623.53        645.46        19.19 o                         
  -8   6   3         13.13         20.75         5.26 o                         
  -7   6   3        283.98        300.18         5.91 o                         
  -6   6   3         80.58         80.55         3.37 o                         
  -5   6   3        280.46        276.81         5.52 o                         
  -4   6   3        377.36        386.42        12.93 o                         
  -3   6   3       6537.83       6354.19       169.44 o                         
  -2   6   3         11.45         27.40        10.67 o                         
  -1   6   3       5223.22       5108.14        86.76 o                         
   0   6   3        242.08        235.10         4.33 o                         
   1   6   3       1119.53       1142.53        21.11 o                         
   2   6   3       1233.64       1223.31        35.28 o                         
   3   6   3        352.32        361.62        11.00 o                         
   4   6   3         82.41         91.35         4.41 o                         
   5   6   3       2271.25       2160.71        59.22 o                         
   6   6   3        154.39        177.98        14.06 o                         
   7   6   3       1115.72       1148.72        95.86 o                         
   8   6   3          7.01          5.70         5.02 o                         
   9   6   3         73.03         61.46         7.45 o                         
  10   6   3          0.61         -7.98         7.98 o                         
  11   6   3         34.75         43.03         8.95 o                         
  12   6   3          0.00          4.76        10.10 o                         
 -13   7   3          4.00          5.45         9.08 o                         
 -12   7   3        102.88         86.11         6.24 o                         
 -11   7   3          0.19          3.36         5.36 o                         
 -10   7   3        202.43        194.85        21.31 o                         
  -9   7   3        110.29        114.87         4.57 o                         
  -8   7   3        339.91        335.59         5.66 o                         
  -7   7   3        447.52        452.33         7.53 o                         
  -6   7   3        931.79        924.05        14.29 o                         
  -5   7   3          2.65          6.88         3.59 o                         
  -4   7   3       2095.45       2094.74        54.40 o                         
  -3   7   3         59.10         64.74         3.58 o                         
  -2   7   3       2273.95       2210.25        65.48 o                         
  -1   7   3        552.73        526.41        10.40 o                         
   0   7   3       1095.71       1072.14        13.04 o                         
   1   7   3         16.01         14.24         3.38 o                         
   2   7   3       1474.69       1502.70        28.77 o                         
   3   7   3        576.74        574.74        10.78 o                         
   4   7   3       1613.28       1609.14        26.34 o                         
   5   7   3        438.56        424.62        34.11 o                         
   6   7   3        511.41        545.37        19.81 o                         
   7   7   3          2.22         10.26         4.35 o                         
   8   7   3        154.88        155.86        25.44 o                         
   9   7   3          0.17         11.94         7.39 o                         
  10   7   3         96.30         87.34         8.83 o                         
  11   7   3          4.99         15.86         9.44 o                         
  12   7   3         41.41          7.75        13.02 o                         
 -13   8   3         29.00         29.28         6.68 o                         
 -12   8   3          1.94         10.30         6.62 o                         
 -11   8   3         71.94         78.26         5.71 o                         
 -10   8   3         48.72         58.57         9.33 o                         
  -9   8   3        179.59        169.94        15.94 o                         
  -8   8   3          0.34          0.13         4.25 o                         
  -7   8   3        940.87        980.84        14.26 o                         
  -6   8   3         54.99         56.39         4.57 o                         
  -5   8   3       1393.85       1410.15        18.67 o                         
  -4   8   3         92.38         88.26         3.95 o                         
  -3   8   3        548.85        534.17        17.06 o                         
  -2   8   3         21.14         26.20         3.36 o                         
  -1   8   3       1306.93       1291.00        22.25 o                         
   0   8   3        201.54        207.10         3.49 o                         
   1   8   3       2244.94       2187.96        40.23 o                         
   2   8   3        721.77        667.97        16.80 o                         
   3   8   3       1934.62       1868.59        26.17 o                         
   4   8   3         11.40         14.64         4.06 o                         
   5   8   3        428.65        426.35        25.76 o                         
   6   8   3        130.77        158.00        12.74 o                         
   7   8   3        135.81        139.65         8.70 o                         
   8   8   3          4.66          4.25         6.13 o                         
   9   8   3        245.48        241.42         8.97 o                         
  10   8   3          0.64          3.99         8.65 o                         
  11   8   3         78.66         52.86        12.15 o                         
 -12   9   3         57.54         54.77        12.79 o                         
 -11   9   3          0.99         14.19         5.76 o                         
 -10   9   3         28.76         35.08         5.46 o                         
  -9   9   3          4.97          8.07         4.92 o                         
  -8   9   3        143.40        139.03         4.85 o                         
  -7   9   3        111.43        110.26         4.18 o                         
  -6   9   3       1955.18       1998.74        12.84 o                         
  -5   9   3        233.12        233.74         7.07 o                         
  -4   9   3       1091.87       1068.73        12.86 o                         
  -3   9   3         15.37         23.52         4.75 o                         
  -2   9   3        165.15        158.42         3.61 o                         
  -1   9   3          3.97          7.70         2.89 o                         
   0   9   3       1307.60       1234.26        14.91 o                         
   1   9   3          6.62         14.16         4.98 o                         
   2   9   3       3746.84       3755.39        40.34 o                         
   3   9   3          4.37         10.37         3.03 o                         
   4   9   3       1216.18       1274.74        74.35 o                         
   5   9   3        183.32        175.83         6.58 o                         
   6   9   3         29.96         33.90         4.69 o                         
   7   9   3         45.04         59.25         8.75 o                         
   8   9   3        140.88        143.00         8.19 o                         
   9   9   3          0.67          4.09         8.16 o                         
  10   9   3        173.20        139.22        10.01 o                         
  11   9   3          0.37         12.76        11.94 o                         
 -12  10   3          0.05         -0.19         7.17 o                         
 -11  10   3         80.58         71.75         9.98 o                         
 -10  10   3          5.34          9.20         5.57 o                         
  -9  10   3         67.28         67.59         8.93 o                         
  -8  10   3         22.99         32.75         4.95 o                         
  -7  10   3        408.08        411.26        13.76 o                         
  -6  10   3         29.34         44.96        10.99 o                         
  -5  10   3        920.23        984.19        12.57 o                         
  -4  10   3        124.68        132.78         6.33 o                         
  -3  10   3        376.04        386.44        11.86 o                         
  -2  10   3        678.40        659.73        15.55 o                         
  -1  10   3        844.38        871.92        11.54 o                         
   0  10   3          1.26         -1.53         4.04 o                         
   1  10   3        557.58        525.78         7.24 o                         
   2  10   3         45.02         46.54         3.52 o                         
   3  10   3       1065.71       1113.82        22.11 o                         
   4  10   3         90.88         88.68         4.62 o                         
   5  10   3        302.90        320.67        14.85 o                         
   6  10   3         15.86         22.81         4.64 o                         
   7  10   3        105.25         96.69         8.50 o                         
   8  10   3         13.98         22.89         8.01 o                         
   9  10   3        123.80        113.74         9.01 o                         
  10  10   3         12.55          6.11         9.49 o                         
 -11  11   3          1.10         15.40         6.25 o                         
 -10  11   3         91.62         95.05         6.11 o                         
  -9  11   3          0.82         17.73         5.41 o                         
  -8  11   3         34.98         48.88         5.64 o                         
  -7  11   3          0.57          2.55         4.06 o                         
  -6  11   3        426.83        459.86         6.45 o                         
  -5  11   3        101.00        102.14         4.71 o                         
  -4  11   3        704.79        683.93        14.98 o                         
  -3  11   3         21.84         26.56         3.80 o                         
  -2  11   3        880.57        887.55        15.14 o                         
  -1  11   3         22.96         29.54         3.37 o                         
   0  11   3        472.23        494.67         9.84 o                         
   1  11   3        100.48        105.87         3.65 o                         
   2  11   3        391.22        410.57        14.70 o                         
   3  11   3         26.35         26.97         3.72 o                         
   4  11   3        926.34        999.25        55.07 o                         
   5  11   3          9.49         17.67         4.60 o                         
   6  11   3        214.89        204.56        22.99 o                         
   7  11   3         13.56         28.77         5.35 o                         
   8  11   3        113.91        112.82         8.42 o                         
   9  11   3          8.48         19.87         8.88 o                         
  10  11   3         34.60         16.01        10.10 o                         
 -11  12   3         69.38         36.17         6.95 o                         
 -10  12   3          0.98         -8.40        14.46 o                         
  -9  12   3         90.70         83.43        12.62 o                         
  -8  12   3          8.05         19.40         9.54 o                         
  -7  12   3        104.11        119.97         4.66 o                         
  -6  12   3          0.39          6.84         4.85 o                         
  -5  12   3        223.99        231.56         7.17 o                         
  -4  12   3         78.90         86.67         4.75 o                         
  -3  12   3        663.43        672.17        17.30 o                         
  -2  12   3        103.75         97.08         3.56 o                         
  -1  12   3        988.67       1061.49        22.46 o                         
   0  12   3        216.86        203.24         4.22 o                         
   1  12   3         62.10         67.32         3.41 o                         
   2  12   3         17.13         21.26         3.67 o                         
   3  12   3        264.48        279.33        11.04 o                         
   4  12   3         52.24         56.12         4.55 o                         
   5  12   3        375.83        405.22        26.10 o                         
   6  12   3         13.46         24.22         9.95 o                         
   7  12   3        118.27        111.13         8.55 o                         
   8  12   3         22.14         26.25         8.70 o                         
   9  12   3         29.37         35.66         9.54 o                         
 -10  13   3         68.26         21.66        20.96 o                         
  -9  13   3         18.93         26.18         9.12 o                         
  -8  13   3         83.50         87.35        14.42 o                         
  -7  13   3          8.77         19.65         5.15 o                         
  -6  13   3        208.52        225.49         4.82 o                         
  -5  13   3         31.77         42.47         4.02 o                         
  -4  13   3         80.97         86.71         4.34 o                         
  -3  13   3         11.26         11.66         3.61 o                         
  -2  13   3        463.02        465.09         7.44 o                         
  -1  13   3        135.82        129.98         3.76 o                         
   0  13   3        511.28        552.31        13.69 o                         
   1  13   3         71.40         85.36         4.18 o                         
   2  13   3        166.68        166.69         4.17 o                         
   3  13   3         81.87         77.11         4.30 o                         
   4  13   3        245.54        246.00         8.48 o                         
   5  13   3          5.48          0.95         7.11 o                         
   6  13   3        101.11        107.03        13.99 o                         
   7  13   3         17.50          2.61         8.39 o                         
   8  13   3        107.20         81.02         9.49 o                         
   9  13   3          6.78          0.92         9.90 o                         
  -9  14   3         53.00         14.98         6.68 o                         
  -8  14   3          4.23         16.34        13.12 o                         
  -7  14   3        164.48        154.27         5.99 o                         
  -6  14   3          0.73         -0.55         5.02 o                         
  -5  14   3        145.14        156.66         9.30 o                         
  -4  14   3         11.00         20.10         4.19 o                         
  -3  14   3         59.76         67.85         4.13 o                         
  -2  14   3          8.22         17.84         4.03 o                         
  -1  14   3        549.26        592.86        19.29 o                         
   0  14   3         13.50         13.47         4.03 o                         
   1  14   3        339.42        342.47         8.38 o                         
   2  14   3          3.92          5.60         4.02 o                         
   3  14   3        167.72        185.08         9.90 o                         
   4  14   3          4.86         18.26         5.36 o                         
   5  14   3         58.92         57.10         5.65 o                         
   6  14   3          1.87          3.91         5.83 o                         
   7  14   3         53.26          9.06         8.72 o                         
   8  14   3          1.99         11.41         9.51 o                         
  -8  15   3         56.61         44.07         6.72 o                         
  -7  15   3          1.47         16.26         7.88 o                         
  -6  15   3        128.57        130.69         9.69 o                         
  -5  15   3          2.02          3.96         7.52 o                         
  -4  15   3         25.19         32.22         4.25 o                         
  -3  15   3         13.17         16.53         4.09 o                         
  -2  15   3        149.85        155.61         4.78 o                         
  -1  15   3          2.04          3.60         4.06 o                         
   0  15   3        348.61        348.98         5.15 o                         
   1  15   3         14.47         17.57         3.92 o                         
   2  15   3        149.95        163.55         7.19 o                         
   3  15   3          8.35         19.35         4.81 o                         
   4  15   3         43.81         43.88         5.86 o                         
   5  15   3         18.41         35.86         8.52 o                         
   6  15   3         49.44         19.78         9.21 o                         
   7  15   3          0.03          9.54         9.41 o                         
  -7  16   3         38.56         30.14         6.87 o                         
  -6  16   3          0.04          0.61         6.07 o                         
  -5  16   3         92.51         73.40         9.53 o                         
  -4  16   3         35.12         36.76         5.75 o                         
  -3  16   3         98.39         91.96         5.47 o                         
  -2  16   3          1.05          7.56         4.83 o                         
  -1  16   3        187.44        191.03         4.80 o                         
   0  16   3         45.11         54.04         4.94 o                         
   1  16   3         60.92         65.37         4.51 o                         
   2  16   3          0.62          3.03         4.67 o                         
   3  16   3         82.57         92.72         8.98 o                         
   4  16   3         25.16         31.62         8.90 o                         
   5  16   3         65.83         52.07         9.77 o                         
  -5  17   3          0.35          4.74         5.94 o                         
  -4  17   3         84.43         71.53         6.05 o                         
  -3  17   3          5.07         11.08         5.40 o                         
  -2  17   3        147.82        150.18         6.11 o                         
  -1  17   3          2.52         10.74         9.57 o                         
   0  17   3         55.28         51.36         5.72 o                         
   1  17   3          3.56         11.78         5.61 o                         
   2  17   3         20.77         23.48         6.88 o                         
   3  17   3          8.48         10.31         7.19 o                         
   4  17   3         79.34         50.69         9.85 o                         
  -3  18   3         72.03         30.65        10.41 o                         
  -2  18   3          5.54          8.96         7.89 o                         
  -1  18   3         32.34         28.59         6.28 o                         
   0  18   3          0.49          1.91         6.25 o                         
   1  18   3         15.55         15.29         6.32 o                         
 -14   0   4         32.01         30.47         8.41 o                         
 -12   0   4        290.08        301.41         7.28 o                         
 -10   0   4         67.60         79.11         4.78 o                         
  -8   0   4       1605.33       1632.32        13.22 o                         
  -6   0   4       1776.63       1823.20        13.78 o                         
  -4   0   4      12083.66      13113.99       277.83 o                         
  -2   0   4       6907.34       7249.63       179.68 o                         
   0   0   4       1393.84       1353.02         9.30 o                         
   2   0   4      13012.30      12066.95        64.11 o                         
   4   0   4       1761.84       1763.79        12.63 o                         
   6   0   4       1137.01       1134.50        21.53 o                         
   8   0   4        167.24        168.83         5.87 o                         
  10   0   4        180.57        199.26        12.75 o                         
  12   0   4         76.61         68.40        10.74 o                         
 -14   1   4          0.22          2.51         5.54 o                         
 -13   1   4        118.79        123.04        10.13 o                         
 -12   1   4         12.88         20.42         4.81 o                         
 -11   1   4         47.63         50.21         3.76 o                         
 -10   1   4         43.59         51.67         5.35 o                         
  -9   1   4        387.89        402.34         9.75 o                         
  -8   1   4         91.63         90.81         5.37 o                         
  -7   1   4       2448.35       2434.95        10.91 o                         
  -6   1   4        422.77        423.61         9.88 o                         
  -5   1   4        173.62        174.68         3.58 o                         
  -4   1   4        135.80        138.59         3.68 o                         
  -3   1   4       3481.50       3427.09        42.42 o                         
  -2   1   4        916.31        984.22         8.74 o                         
  -1   1   4        521.62        549.33         7.98 o                         
   0   1   4       1586.17       1636.65        21.58 o                         
   1   1   4       8398.27       7800.10        70.34 o                         
   2   1   4       1175.01       1059.20        17.72 o                         
   3   1   4       2581.38       2396.51        16.83 o                         
   4   1   4        636.11        593.40         8.42 o                         
   5   1   4        696.30        671.12         5.23 o                         
   6   1   4        313.19        314.64         4.26 o                         
   7   1   4       1096.22       1104.24        15.33 o                         
   8   1   4         34.74         47.98         5.64 o                         
   9   1   4        224.56        241.84         8.04 o                         
  10   1   4         16.40         16.91         7.70 o                         
  11   1   4        157.69        147.78         8.29 o                         
  12   1   4          4.42          7.22         7.97 o                         
 -14   2   4         29.28         21.02         6.17 o                         
 -13   2   4          6.45         14.57         4.78 o                         
 -12   2   4        180.96        177.28         4.99 o                         
 -11   2   4          7.79         18.31         3.85 o                         
 -10   2   4         76.89         75.59         3.61 o                         
  -9   2   4        282.73        289.14         7.22 o                         
  -8   2   4       2091.92       2094.95        38.64 o                         
  -7   2   4        157.99        160.10         5.90 o                         
  -6   2   4       1493.82       1479.40         8.99 o                         
  -5   2   4       2241.67       2230.53        12.01 o                         
  -4   2   4       4307.10       4563.88        51.03 o                         
  -3   2   4        351.00        351.93         5.15 o                         
  -2   2   4       4549.02       4563.42        46.88 o                         
  -1   2   4       2407.71       2472.05        32.93 o                         
   0   2   4       4603.49       4420.25        89.23 o                         
   1   2   4         47.98         74.34         3.25 o                         
   2   2   4      10333.75       9662.31       188.96 o                         
   3   2   4       3560.67       3291.40        79.16 o                         
   4   2   4        325.87        346.70         4.61 o                         
   5   2   4         52.15         48.48         3.19 o                         
   6   2   4        750.08        758.51        12.20 o                         
   7   2   4        587.43        587.24        15.26 o                         
   8   2   4        472.38        489.95        14.52 o                         
   9   2   4          1.00          8.60         6.26 o                         
  10   2   4        169.84        166.93         8.10 o                         
  11   2   4         25.98         37.30        11.46 o                         
  12   2   4         37.65         20.21        12.64 o                         
 -14   3   4          1.92          3.16         5.55 o                         
 -13   3   4         90.54         86.54         5.77 o                         
 -12   3   4         14.82         19.92         4.95 o                         
 -11   3   4         81.76         77.28         4.14 o                         
 -10   3   4         19.34         25.64         3.67 o                         
  -9   3   4        750.64        776.51        14.17 o                         
  -8   3   4        122.27        131.65         5.81 o                         
  -7   3   4       2462.88       2438.87        32.24 o                         
  -6   3   4         47.41         38.19         3.45 o                         
  -5   3   4        143.89        141.47         4.00 o                         
  -4   3   4        176.61        176.32         4.08 o                         
  -3   3   4       3017.50       3149.89        57.89 o                         
  -2   3   4          4.03         13.19         3.01 o                         
  -1   3   4       1927.56       2032.19        48.40 o                         
   0   3   4        999.55        993.01        17.77 o                         
   1   3   4       5376.65       5213.83        90.48 o                         
   2   3   4        190.38        181.92         6.97 o                         
   3   3   4        638.77        606.42        10.86 o                         
   4   3   4        256.93        240.15         8.47 o                         
   5   3   4        245.62        226.11         5.45 o                         
   6   3   4         36.30         45.88         3.73 o                         
   7   3   4       1194.29       1233.04        24.75 o                         
   8   3   4          0.58          2.82         4.40 o                         
   9   3   4        207.98        213.72         8.58 o                         
  10   3   4          0.04          2.25         9.95 o                         
  11   3   4         82.08         73.01        11.67 o                         
  12   3   4          2.29          0.82        12.58 o                         
 -14   4   4         18.03         18.14         6.25 o                         
 -13   4   4          1.06          4.34         5.88 o                         
 -12   4   4        150.26        143.72         5.35 o                         
 -11   4   4         28.57         29.20         4.23 o                         
 -10   4   4        186.61        192.06         4.77 o                         
  -9   4   4         33.20         29.51         4.18 o                         
  -8   4   4        873.80        906.85        19.03 o                         
  -7   4   4         73.31         73.84         4.12 o                         
  -6   4   4        414.45        485.36        59.96 o                         
  -5   4   4         96.19         86.29         3.94 o                         
  -4   4   4       3403.62       3357.93        66.39 o                         
  -3   4   4        196.21        194.29         4.53 o                         
  -2   4   4       6969.57       6624.22       203.62 o                         
  -1   4   4        157.58        154.80         3.52 o                         
   0   4   4       1836.10       1849.25        44.42 o                         
   1   4   4       1169.60       1067.35        22.37 o                         
   2   4   4       2898.35       2857.94        58.62 o                         
   3   4   4         38.33         37.03         3.45 o                         
   4   4   4       1140.82       1117.08        14.79 o                         
   5   4   4         60.40         58.19         4.23 o                         
   6   4   4       1548.59       1541.23        22.90 o                         
   7   4   4         10.77         29.59         4.61 o                         
   8   4   4        259.43        268.46        17.17 o                         
   9   4   4          6.82         25.12         7.55 o                         
  10   4   4         59.83         70.05         8.47 o                         
  11   4   4          1.70          6.29        11.13 o                         
  12   4   4         44.95         34.56        10.41 o                         
 -14   5   4          6.90          2.12        12.21 o                         
 -13   5   4         73.26         61.01         6.76 o                         
 -12   5   4          0.06          5.43         4.86 o                         
 -11   5   4        307.01        313.75         7.19 o                         
 -10   5   4          0.09         -4.83         4.83 o                         
  -9   5   4        407.12        437.40        24.57 o                         
  -8   5   4          0.11         98.23        44.25 o                         
  -7   5   4        328.76        331.34         6.11 o                         
  -6   5   4         30.04         33.96         3.32 o                         
  -5   5   4       1387.23       1370.91        24.54 o                         
  -4   5   4       1636.76       1535.63        15.89 o                         
  -3   5   4      10144.23       9709.41       223.70 o                         
  -2   5   4       1384.31       1270.24        18.37 o                         
  -1   5   4       2155.07       2093.83        54.56 o                         
   0   5   4         51.71         62.28         4.31 o                         
   1   5   4        115.29        109.31         3.56 o                         
   2   5   4        160.14        173.49         3.84 o                         
   3   5   4       1504.82       1401.82        19.73 o                         
   4   5   4         98.87         91.73         4.23 o                         
   5   5   4       3149.94       3072.40       154.41 o                         
   6   5   4         55.91         74.17         4.64 o                         
   7   5   4        544.24        568.21        29.35 o                         
   8   5   4        103.16        107.43        17.89 o                         
   9   5   4          9.13         14.21        11.09 o                         
  10   5   4         36.21         52.03         8.42 o                         
  11   5   4         77.69         77.86         9.72 o                         
  12   5   4          0.60         -2.28        10.61 o                         
 -14   6   4         13.23         16.38         7.20 o                         
 -13   6   4          2.04         15.19         6.22 o                         
 -12   6   4        118.65        113.74         9.88 o                         
 -11   6   4         11.55         13.50         4.48 o                         
 -10   6   4        229.02        251.02        11.27 o                         
  -9   6   4         16.00         19.56         4.08 o                         
  -8   6   4        197.50        203.66         4.19 o                         
  -7   6   4        249.92        261.60         4.02 o                         
  -6   6   4        279.80        273.41         3.79 o                         
  -5   6   4        250.00        251.65         6.09 o                         
  -4   6   4       3564.10       3298.68        58.23 o                         
  -3   6   4         31.99         28.98         3.74 o                         
  -2   6   4       4857.74       4523.61       101.42 o                         
  -1   6   4        101.39         93.76         3.66 o                         
   0   6   4        320.36        324.96         6.94 o                         
   1   6   4        312.97        306.17         8.79 o                         
   2   6   4        875.72        856.77        27.32 o                         
   3   6   4         12.56          9.08         6.45 o                         
   4   6   4       2491.40       2458.21        63.45 o                         
   5   6   4        182.94        171.76        16.05 o                         
   6   6   4       1427.45       1446.01        93.91 o                         
   7   6   4         15.17         30.62         4.45 o                         
   8   6   4         49.44         56.13         5.30 o                         
   9   6   4          0.30         15.76         5.60 o                         
  10   6   4         47.47         61.02         8.57 o                         
  11   6   4          1.50         -7.75        11.41 o                         
 -13   7   4         38.35         33.07         7.18 o                         
 -12   7   4          0.97          1.53         5.86 o                         
 -11   7   4        171.84        169.37         5.84 o                         
 -10   7   4         10.95         20.17         4.74 o                         
  -9   7   4        188.47        178.79         4.86 o                         
  -8   7   4          0.22         12.24         3.89 o                         
  -7   7   4        430.46        447.77         7.12 o                         
  -6   7   4        202.18        205.40         3.85 o                         
  -5   7   4       1461.57       1488.05        29.60 o                         
  -4   7   4        560.72        542.91        13.02 o                         
  -3   7   4       2649.83       2599.10        49.84 o                         
  -2   7   4        193.94        185.66         5.24 o                         
  -1   7   4       1592.85       1573.35        49.87 o                         
   0   7   4          4.97          7.11         3.39 o                         
   1   7   4       1320.34       1270.59        36.62 o                         
   2   7   4        151.88        159.31         3.76 o                         
   3   7   4       1928.66       1903.40        39.52 o                         
   4   7   4         11.23         15.35         3.91 o                         
   5   7   4       1149.10       1196.72        53.25 o                         
   6   7   4         73.60         78.70         4.60 o                         
   7   7   4        227.39        250.36         5.37 o                         
   8   7   4         38.14         49.45        10.66 o                         
   9   7   4        101.81        113.04         8.45 o                         
  10   7   4          5.70          9.69         8.88 o                         
  11   7   4         69.58         66.27        12.03 o                         
 -13   8   4          1.60         -5.65         7.81 o                         
 -12   8   4         25.02         23.49         6.18 o                         
 -11   8   4          7.04          7.77        10.31 o                         
 -10   8   4         98.84        109.92         5.70 o                         
  -9   8   4         17.12         18.72         4.44 o                         
  -8   8   4        609.15        611.12         5.29 o                         
  -7   8   4         93.76         99.62         3.84 o                         
  -6   8   4       1224.76       1290.86        20.66 o                         
  -5   8   4         57.96         64.90         3.43 o                         
  -4   8   4        155.94        162.18         3.88 o                         
  -3   8   4         17.09         19.88         2.82 o                         
  -2   8   4        276.35        269.31         5.44 o                         
  -1   8   4         60.27        103.75        19.86 o                         
   0   8   4       3130.21       3022.38        59.28 o                         
   1   8   4         81.62         74.88         3.52 o                         
   2   8   4       1661.43       1649.84        21.16 o                         
   3   8   4         40.27         47.94         3.16 o                         
   4   8   4        142.39        148.78         4.65 o                         
   5   8   4        105.33        113.67         7.95 o                         
   6   8   4         77.09         83.93         5.58 o                         
   7   8   4          1.33         15.97         4.76 o                         
   8   8   4        326.22        359.34        33.15 o                         
   9   8   4          2.58          1.23         8.16 o                         
  10   8   4        126.54         82.85         9.34 o                         
  11   8   4          0.32        -10.08        10.08 o                         
 -12   9   4          2.41          6.79         6.31 o                         
 -11   9   4         41.32         35.38         5.92 o                         
 -10   9   4          0.20         15.61         5.25 o                         
  -9   9   4        127.15        124.44         5.10 o                         
  -8   9   4          2.64          7.64         3.94 o                         
  -7   9   4        836.70        860.91         9.41 o                         
  -6   9   4          1.52          8.94         3.63 o                         
  -5   9   4        908.48        928.06         7.67 o                         
  -4   9   4        158.24        157.54         6.22 o                         
  -3   9   4         42.54         62.17         5.54 o                         
  -2   9   4        287.35        274.47         9.38 o                         
  -1   9   4       1388.67       1397.43        23.04 o                         
   0   9   4          3.54          4.09         3.28 o                         
   1   9   4       3409.73       3359.34        71.88 o                         
   2   9   4         16.63         26.76         4.42 o                         
   3   9   4        968.87        999.13        17.97 o                         
   4   9   4         20.69         18.97         3.53 o                         
   5   9   4         40.64         29.34         4.62 o                         
   6   9   4          0.99         -0.60         4.69 o                         
   7   9   4        197.57        231.55        24.92 o                         
   8   9   4         11.75         16.03         9.72 o                         
   9   9   4        274.88        263.78         9.63 o                         
  10   9   4         10.06         18.34         9.54 o                         
 -12  10   4         19.27         11.80         6.65 o                         
 -11  10   4          6.05         -3.13         5.98 o                         
 -10  10   4         89.32         82.66         8.28 o                         
  -9  10   4          0.25         -4.84         4.84 o                         
  -8  10   4        269.84        283.65         4.93 o                         
  -7  10   4          1.38          6.39         4.46 o                         
  -6  10   4        900.67        925.91         5.64 o                         
  -5  10   4         99.39        101.00         3.93 o                         
  -4  10   4        150.66        166.06         6.76 o                         
  -3  10   4         45.10         43.88         4.67 o                         
  -2  10   4        282.55        277.72         6.38 o                         
  -1  10   4        228.09        228.92         4.51 o                         
   0  10   4       1651.14       1694.32        30.32 o                         
   1  10   4        247.82        252.18         7.45 o                         
   2  10   4        603.34        626.36        12.12 o                         
   3  10   4         10.33         15.61         3.58 o                         
   4  10   4        182.25        205.58         4.95 o                         
   5  10   4          0.04          4.07         4.54 o                         
   6  10   4         79.04         91.45         4.51 o                         
   7  10   4         27.22         38.25         5.31 o                         
   8  10   4        195.00        196.19         7.73 o                         
   9  10   4          5.00         12.61         8.65 o                         
  10  10   4         59.05         41.27         9.85 o                         
 -11  11   4         66.79         47.62         6.72 o                         
 -10  11   4          0.02          8.65         5.96 o                         
  -9  11   4         68.64         65.12         5.78 o                         
  -8  11   4         16.15         19.43         4.36 o                         
  -7  11   4        122.05        114.69         5.38 o                         
  -6  11   4          1.62         11.59         3.80 o                         
  -5  11   4        791.64        819.42        13.96 o                         
  -4  11   4          1.43         11.52         4.57 o                         
  -3  11   4        525.91        520.39        10.03 o                         
  -2  11   4          1.35          3.95         3.23 o                         
  -1  11   4        728.30        740.88         7.88 o                         
   0  11   4        148.96        145.00         6.98 o                         
   1  11   4        347.99        344.20         5.50 o                         
   2  11   4          4.00         11.41         3.72 o                         
   3  11   4        573.79        563.12        18.19 o                         
   4  11   4         14.35         13.60         4.76 o                         
   5  11   4        459.41        474.90         9.35 o                         
   6  11   4          0.06          3.46         5.01 o                         
   7  11   4         77.57         81.74         5.56 o                         
   8  11   4          5.06          3.48         8.36 o                         
   9  11   4         63.25         49.84         9.49 o                         
 -11  12   4          0.10         -4.83         6.97 o                         
 -10  12   4        102.39        109.51         7.68 o                         
  -9  12   4         13.74         28.07         5.91 o                         
  -8  12   4         35.18         44.06         4.55 o                         
  -7  12   4          2.49          8.68         4.07 o                         
  -6  12   4        184.68        199.96        10.35 o                         
  -5  12   4         34.57         42.85         3.98 o                         
  -4  12   4        422.48        445.59         4.58 o                         
  -3  12   4          0.41          5.46         3.78 o                         
  -2  12   4        682.04        701.00         5.08 o                         
  -1  12   4         94.39         98.59         3.71 o                         
   0  12   4        280.67        287.91         8.98 o                         
   1  12   4          9.37         10.24         3.40 o                         
   2  12   4         87.94         91.78         3.95 o                         
   3  12   4        118.15        123.89         4.34 o                         
   4  12   4        555.74        635.13        41.89 o                         
   5  12   4          0.91          1.26         5.04 o                         
   6  12   4        206.47        227.99         7.32 o                         
   7  12   4         20.83         20.64         5.81 o                         
   8  12   4         30.46         35.33         9.49 o                         
   9  12   4          1.57          0.69        10.36 o                         
 -10  13   4          5.00          4.48         6.44 o                         
  -9  13   4         72.77         57.46         6.40 o                         
  -8  13   4         13.08         21.34         5.39 o                         
  -7  13   4         59.76         55.91         4.59 o                         
  -6  13   4         59.03         64.09         4.34 o                         
  -5  13   4        271.42        290.83         8.40 o                         
  -4  13   4         12.76         18.41         3.98 o                         
  -3  13   4        272.10        282.01         8.55 o                         
  -2  13   4        131.76        134.87         4.37 o                         
  -1  13   4        494.69        522.70        13.29 o                         
   0  13   4         90.15        103.32         5.26 o                         
   1  13   4        118.88        130.35         3.80 o                         
   2  13   4         99.18        101.98         4.27 o                         
   3  13   4        200.93        218.65         9.16 o                         
   4  13   4         25.34         37.65         6.13 o                         
   5  13   4        204.92        232.42        13.10 o                         
   6  13   4         57.72         50.00         7.25 o                         
   7  13   4         48.93         54.83         9.06 o                         
   8  13   4          7.06         15.86         9.85 o                         
  -9  14   4          0.86          3.27         6.44 o                         
  -8  14   4         48.54         33.04         6.04 o                         
  -7  14   4          0.31          4.73         4.96 o                         
  -6  14   4         94.78        102.32         4.75 o                         
  -5  14   4          3.25          8.58         4.37 o                         
  -4  14   4        102.21        118.97         4.35 o                         
  -3  14   4          9.00         10.89         3.78 o                         
  -2  14   4        248.12        261.72         6.34 o                         
  -1  14   4         14.68         19.08         5.45 o                         
   0  14   4        396.83        420.62        14.81 o                         
   1  14   4          7.27         17.35         4.10 o                         
   2  14   4         87.63         93.08         5.17 o                         
   3  14   4          1.41         19.10         9.75 o                         
   4  14   4        153.44        177.71         8.70 o                         
   5  14   4          8.01         16.16         5.91 o                         
   6  14   4         81.55         71.53         6.65 o                         
   7  14   4          2.43         -1.82         9.41 o                         
  -8  15   4          0.39         -4.23         6.75 o                         
  -7  15   4         65.18         54.96         5.88 o                         
  -6  15   4          3.63          3.96         4.92 o                         
  -5  15   4        101.47        102.08         4.85 o                         
  -4  15   4          4.84          5.98         4.05 o                         
  -3  15   4         67.70         71.73         4.64 o                         
  -2  15   4          6.94         13.47         4.42 o                         
  -1  15   4        246.80        246.40         5.01 o                         
   0  15   4         15.27         22.66         4.30 o                         
   1  15   4        141.92        148.55         5.02 o                         
   2  15   4          7.23          7.27         4.49 o                         
   3  15   4         65.18         72.44         7.53 o                         
   4  15   4         16.87         10.31         6.00 o                         
   5  15   4         45.73         36.93         6.49 o                         
   6  15   4          0.98          6.24         9.31 o                         
  -7  16   4          1.77         -1.47         6.44 o                         
  -6  16   4         64.28         62.08         9.93 o                         
  -5  16   4         23.00         26.86         5.06 o                         
  -4  16   4        113.74         92.91         9.47 o                         
  -3  16   4          1.12          4.81         4.38 o                         
  -2  16   4        111.76        105.92         4.90 o                         
  -1  16   4         34.69         43.14         4.76 o                         
   0  16   4         86.39         83.87         4.73 o                         
   1  16   4          2.11          7.90         4.50 o                         
   2  16   4         45.88         49.64         5.03 o                         
   3  16   4         52.29         60.64         5.58 o                         
   4  16   4        110.20         83.44         8.20 o                         
   5  16   4          0.02         18.54         9.85 o                         
  -5  17   4         73.24         42.06         6.38 o                         
  -4  17   4          1.43          4.29         5.89 o                         
  -3  17   4         74.90         63.32         5.50 o                         
  -2  17   4          4.20          4.94         4.72 o                         
  -1  17   4         54.00         40.95         5.23 o                         
   0  17   4          4.63         11.88         4.87 o                         
   1  17   4         33.20         35.61         5.52 o                         
   2  17   4         10.24         12.31         5.59 o                         
   3  17   4         67.09         49.81         8.21 o                         
 -13   0   5         89.04         83.72         9.05 o                         
 -11   0   5        231.83        250.61        17.06 o                         
  -9   0   5        339.22        346.58         9.44 o                         
  -7   0   5       2522.13       2541.29        15.17 o                         
  -5   0   5        878.55        830.58        23.02 o                         
  -3   0   5       8876.24       9340.63       107.40 o                         
  -1   0   5       1540.60       1665.79        40.65 o                         
   1   0   5       1551.32       1409.17        39.27 o                         
   3   0   5       2368.59       2248.90        20.81 o                         
   5   0   5        234.32        246.93         6.11 o                         
   7   0   5        724.33        738.10        31.38 o                         
   9   0   5         97.07        100.37        10.44 o                         
  11   0   5         71.33         78.07        12.41 o                         
 -14   1   5         23.17         17.19         5.88 o                         
 -13   1   5          0.03          3.91         4.63 o                         
 -12   1   5        207.90        201.87         4.62 o                         
 -11   1   5         15.59         23.54         3.71 o                         
 -10   1   5         46.61         50.92         4.67 o                         
  -9   1   5         48.44         51.43         5.89 o                         
  -8   1   5       1619.30       1685.81         9.68 o                         
  -7   1   5        335.58        335.87         4.71 o                         
  -6   1   5       1123.93       1177.99         9.67 o                         
  -5   1   5         67.85         70.13         3.08 o                         
  -4   1   5        396.33        427.30         8.30 o                         
  -3   1   5       2375.94       2312.84        23.68 o                         
  -2   1   5       6105.47       6027.63        49.36 o                         
  -1   1   5        511.69        528.01        28.80 o                         
   0   1   5       2355.90       2311.02        45.75 o                         
   1   1   5        839.81        851.66        11.19 o                         
   2   1   5       5418.51       5134.81        55.62 o                         
   3   1   5        161.40        155.55         3.76 o                         
   4   1   5        427.15        406.41         8.03 o                         
   5   1   5        625.71        595.10        10.05 o                         
   6   1   5       1049.83       1089.20         7.23 o                         
   7   1   5         53.73         58.24         3.81 o                         
   8   1   5        521.37        560.72         9.34 o                         
   9   1   5         57.75         62.72         6.54 o                         
  10   1   5         62.58         70.63         8.36 o                         
  11   1   5          1.66         -0.54         8.02 o                         
  12   1   5         34.52         28.70        10.46 o                         
 -14   2   5          1.35          7.84         5.78 o                         
 -13   2   5         53.09         52.33         5.09 o                         
 -12   2   5          1.14          4.67         4.48 o                         
 -11   2   5        209.04        220.32         5.01 o                         
 -10   2   5         57.59         62.59         5.42 o                         
  -9   2   5        468.34        472.64         6.46 o                         
  -8   2   5          2.31          4.77        12.97 o                         
  -7   2   5       2284.00       2252.13        28.57 o                         
  -6   2   5       1064.93        999.10        10.53 o                         
  -5   2   5        172.88        199.31        23.59 o                         
  -4   2   5        492.15        502.50        12.76 o                         
  -3   2   5       5946.78       6093.12        47.18 o                         
  -2   2   5       1481.19       1438.20        26.66 o                         
  -1   2   5       3888.55       3763.76        79.30 o                         
   0   2   5         95.84         98.26         3.29 o                         
   1   2   5       2946.52       2727.48        53.71 o                         
   2   2   5       1800.20       1767.69        28.86 o                         
   3   2   5       1240.81       1158.80        20.79 o                         
   4   2   5          3.50          4.52         3.09 o                         
   5   2   5        297.26        294.18         4.57 o                         
   6   2   5        482.74        478.01         6.54 o                         
   7   2   5       1028.71       1083.33        17.62 o                         
   8   2   5         34.82         34.80         4.56 o                         
   9   2   5        162.53        164.71         8.34 o                         
  10   2   5         40.84         46.49         7.00 o                         
  11   2   5         55.05         49.10        12.46 o                         
 -14   3   5         14.99         12.46         5.33 o                         
 -13   3   5          2.83          7.95         4.83 o                         
 -12   3   5        137.35        136.95         4.97 o                         
 -11   3   5          0.79          8.07         3.98 o                         
 -10   3   5        106.48        111.17         4.24 o                         
  -9   3   5         66.67         66.23         4.39 o                         
  -8   3   5       1363.73       1357.17        31.82 o                         
  -7   3   5        220.52        246.06         4.90 o                         
  -6   3   5        928.71        947.80         6.07 o                         
  -5   3   5          7.70         15.70         4.06 o                         
  -4   3   5        796.31        801.25        13.86 o                         
  -3   3   5       1249.34       1236.70        10.26 o                         
  -2   3   5       6599.20       6466.67        39.89 o                         
  -1   3   5         13.95         15.90         3.98 o                         
   0   3   5       3738.06       3713.48       100.57 o                         
   1   3   5         38.23         39.34         2.99 o                         
   2   3   5       3741.26       3679.43        57.17 o                         
   3   3   5         51.58         55.28         3.27 o                         
   4   3   5        567.93        558.75        15.06 o                         
   5   3   5        468.97        456.43         4.94 o                         
   6   3   5       1076.13       1140.06         6.68 o                         
   7   3   5         16.20         23.21         4.01 o                         
   8   3   5        456.20        480.17        16.04 o                         
   9   3   5         26.55         27.34         5.27 o                         
  10   3   5         64.25         69.01        10.90 o                         
  11   3   5          1.74         -1.41        12.02 o                         
 -14   4   5          2.17          4.52         5.62 o                         
 -13   4   5         68.91         59.68         4.98 o                         
 -12   4   5          7.15          6.14         5.09 o                         
 -11   4   5        217.60        230.13         8.55 o                         
 -10   4   5         21.73         28.96         4.50 o                         
  -9   4   5        141.32        153.06         4.10 o                         
  -8   4   5         56.75         55.96         4.78 o                         
  -7   4   5       1043.56       1003.67        15.47 o                         
  -6   4   5         64.93         74.25         3.91 o                         
  -5   4   5       1009.90        982.31        11.67 o                         
  -4   4   5         67.62         58.92         3.66 o                         
  -3   4   5       4279.47       4158.12        98.87 o                         
  -2   4   5        843.54        780.41         9.36 o                         
  -1   4   5        675.05        648.19        17.17 o                         
   0   4   5         90.67         91.32         3.33 o                         
   1   4   5       1226.94       1161.54        26.45 o                         
   2   4   5        203.06        195.62         4.46 o                         
   3   4   5       2718.58       2643.01        41.55 o                         
   4   4   5        235.84        223.10         4.70 o                         
   5   4   5        816.24        795.36        10.70 o                         
   6   4   5          0.03          2.42         4.15 o                         
   7   4   5        359.99        390.87         8.71 o                         
   8   4   5          8.82          9.38         4.96 o                         
   9   4   5         83.93         98.90        15.69 o                         
  10   4   5          3.72          7.88         8.77 o                         
  11   4   5         89.25         74.52        12.46 o                         
 -14   5   5         19.79         22.29         6.87 o                         
 -13   5   5         14.59         10.11         7.18 o                         
 -12   5   5        188.61        192.42         5.21 o                         
 -11   5   5         35.80         51.24         4.84 o                         
 -10   5   5         87.09         90.56         4.43 o                         
  -9   5   5         27.92         30.41         4.05 o                         
  -8   5   5        188.17        200.77         3.85 o                         
  -7   5   5          5.12         10.72         4.12 o                         
  -6   5   5       1482.68       1447.16        19.05 o                         
  -5   5   5         43.67         45.14         3.94 o                         
  -4   5   5       4619.09       4498.17        74.67 o                         
  -3   5   5         13.52         16.07         3.70 o                         
  -2   5   5       2113.85       2133.41        40.72 o                         
  -1   5   5       1221.88       1210.52        22.63 o                         
   0   5   5         29.97         30.15         5.23 o                         
   1   5   5        812.45        739.44        16.85 o                         
   2   5   5       3164.98       3185.55        26.58 o                         
   3   5   5          0.65          2.99         3.53 o                         
   4   5   5       2795.19       2718.02        39.08 o                         
   5   5   5          2.28          0.15         6.31 o                         
   6   5   5        402.68        406.14        26.74 o                         
   7   5   5          5.07          0.89         5.86 o                         
   8   5   5         23.22         35.19         9.84 o                         
   9   5   5          9.88         18.74         5.99 o                         
  10   5   5         89.42         67.33         9.31 o                         
  11   5   5         12.25         13.84        10.31 o                         
 -14   6   5          1.74          8.82        10.00 o                         
 -13   6   5         78.30         72.14         6.12 o                         
 -12   6   5          3.65          3.25         4.90 o                         
 -11   6   5        162.04        174.33         7.93 o                         
 -10   6   5         26.12         29.00         4.42 o                         
  -9   6   5         55.74         75.68        11.66 o                         
  -8   6   5         38.79         43.18         3.61 o                         
  -7   6   5        552.98        569.91         5.17 o                         
  -6   6   5         37.27         38.48         3.19 o                         
  -5   6   5       2463.26       2388.73        56.13 o                         
  -4   6   5        168.88        160.09         4.19 o                         
  -3   6   5       2434.19       2318.34        59.77 o                         
  -2   6   5        477.38        458.95         5.75 o                         
  -1   6   5         23.00         44.13         8.04 o                         
   0   6   5        197.58        194.16         3.88 o                         
   1   6   5        646.43        639.71        16.75 o                         
   2   6   5        289.02        278.13         7.24 o                         
   3   6   5       3285.80       3153.99        30.45 o                         
   4   6   5        167.50        165.79         4.44 o                         
   5   6   5        700.30        683.98        27.89 o                         
   6   6   5          0.52          6.32         4.99 o                         
   7   6   5         44.25         48.83         4.79 o                         
   8   6   5          0.62          8.03         5.05 o                         
   9   6   5         61.14         67.33         5.81 o                         
  10   6   5          4.35          7.67         9.11 o                         
  11   6   5         93.68         47.83        13.15 o                         
 -13   7   5          8.16         12.20         6.55 o                         
 -12   7   5         73.75         72.26         5.47 o                         
 -11   7   5          5.71          3.93         5.05 o                         
 -10   7   5        165.11        161.22         7.74 o                         
  -9   7   5         57.50         62.38         3.96 o                         
  -8   7   5        257.23        276.09         7.83 o                         
  -7   7   5          6.60         11.90         3.30 o                         
  -6   7   5        888.45        921.46        25.51 o                         
  -5   7   5          0.32          7.99         3.07 o                         
  -4   7   5       1445.05       1371.60         6.74 o                         
  -3   7   5        116.23        122.01         3.80 o                         
  -2   7   5       1340.99       1322.10        35.22 o                         
  -1   7   5        251.28        258.84         6.51 o                         
   0   7   5       1008.87        968.78        19.47 o                         
   1   7   5        105.30        106.49         3.71 o                         
   2   7   5       1499.82       1476.72        22.40 o                         
   3   7   5         52.58         48.96         5.41 o                         
   4   7   5        879.12        882.78        25.13 o                         
   5   7   5         27.24         34.27         5.59 o                         
   6   7   5        268.16        297.08        21.64 o                         
   7   7   5          0.75         11.28         7.86 o                         
   8   7   5        125.17        122.62         9.28 o                         
   9   7   5          0.08          6.92        11.13 o                         
  10   7   5         85.43         84.21         9.95 o                         
 -13   8   5         15.35         24.80         8.49 o                         
 -12   8   5          0.23         -5.84         6.62 o                         
 -11   8   5         54.93         46.88         5.51 o                         
 -10   8   5          6.53          6.68         4.71 o                         
  -9   8   5        382.43        409.16        12.40 o                         
  -8   8   5         32.96         49.04         6.06 o                         
  -7   8   5        754.75        743.47         5.21 o                         
  -6   8   5         43.89         54.98         5.23 o                         
  -5   8   5        359.77        363.89        11.07 o                         
  -4   8   5        198.62        179.32         5.12 o                         
  -3   8   5        304.24        294.51         4.97 o                         
  -2   8   5         31.39         24.73         3.89 o                         
  -1   8   5       3003.44       2910.10        37.90 o                         
   0   8   5         92.55         99.96         3.94 o                         
   1   8   5       2353.52       2292.06        54.65 o                         
   2   8   5         73.10         78.64         3.48 o                         
   3   8   5        127.98        135.45         6.71 o                         
   4   8   5         16.21         27.79         3.95 o                         
   5   8   5        163.09        168.97        15.90 o                         
   6   8   5          9.84          8.25         4.91 o                         
   7   8   5        368.19        394.93         6.26 o                         
   8   8   5          3.08         20.56         5.55 o                         
   9   8   5        166.68        146.64        18.87 o                         
  10   8   5          1.23          5.58         9.80 o                         
 -12   9   5         10.90         18.07         6.16 o                         
 -11   9   5         15.88         31.68         5.99 o                         
 -10   9   5        198.15        187.54         6.37 o                         
  -9   9   5         17.25         19.34         4.29 o                         
  -8   9   5        395.89        418.17         9.26 o                         
  -7   9   5          2.59          6.04         6.21 o                         
  -6   9   5        237.87        260.41         4.03 o                         
  -5   9   5          0.57          8.86         3.38 o                         
  -4   9   5         60.22         68.34         3.15 o                         
  -3   9   5         10.15          9.67         3.01 o                         
  -2   9   5       1175.51       1174.28        16.55 o                         
  -1   9   5         80.76        106.84        16.11 o                         
   0   9   5       3021.21       2999.32        44.94 o                         
   1   9   5        210.32        225.63         4.89 o                         
   2   9   5        228.15        234.61         6.77 o                         
   3   9   5          3.13          6.82         3.41 o                         
   4   9   5         43.48         44.71         4.05 o                         
   5   9   5          0.19         12.95         4.58 o                         
   6   9   5        404.33        424.26         6.28 o                         
   7   9   5          0.97          9.36        16.34 o                         
   8   9   5        290.91        321.12         6.77 o                         
   9   9   5          2.44          7.78         6.23 o                         
  10   9   5         35.76         28.75        10.28 o                         
 -12  10   5          0.00          3.45         6.85 o                         
 -11  10   5         40.35         36.37         6.13 o                         
 -10  10   5          4.53         15.73         6.12 o                         
  -9  10   5        226.25        222.31         5.06 o                         
  -8  10   5         25.54         27.15         4.14 o                         
  -7  10   5        305.51        315.08         4.49 o                         
  -6  10   5          0.03         -1.79         3.67 o                         
  -5  10   5        310.16        317.27         9.83 o                         
  -4  10   5         27.76         33.22         3.17 o                         
  -3  10   5        244.08        238.69         4.52 o                         
  -2  10   5         92.42         94.98         3.47 o                         
  -1  10   5       1850.36       1797.07        34.78 o                         
   0  10   5         38.70         40.77         3.65 o                         
   1  10   5        951.13        997.96         5.52 o                         
   2  10   5         92.30         89.80         3.65 o                         
   3  10   5         72.31         84.89         3.96 o                         
   4  10   5         23.83         31.75         6.41 o                         
   5  10   5        288.73        317.04        13.03 o                         
   6  10   5          0.23        -10.51        10.51 o                         
   7  10   5        250.27        254.38         6.36 o                         
   8  10   5          0.01         15.58        17.72 o                         
   9  10   5         69.31         57.16        10.00 o                         
 -11  11   5          2.95         10.68         8.53 o                         
 -10  11   5         99.63         89.14        20.24 o                         
  -9  11   5          3.78          4.53         4.75 o                         
  -8  11   5         49.98         53.77         4.42 o                         
  -7  11   5          1.81          4.95         3.99 o                         
  -6  11   5        236.17        243.30         4.60 o                         
  -5  11   5         18.92         18.13         3.65 o                         
  -4  11   5        657.01        722.39         9.73 o                         
  -3  11   5          4.50         13.43         4.42 o                         
  -2  11   5        316.09        335.00         6.15 o                         
  -1  11   5          0.81          3.29         3.70 o                         
   0  11   5        367.02        386.28         5.64 o                         
   1  11   5         20.73         29.98         3.60 o                         
   2  11   5        161.44        174.30         8.60 o                         
   3  11   5         23.21         30.87         3.96 o                         
   4  11   5        442.77        463.21        29.05 o                         
   5  11   5          2.98         13.33         5.16 o                         
   6  11   5        152.93        158.81         5.85 o                         
   7  11   5          6.08         16.60        12.11 o                         
   8  11   5         34.30         39.84         8.58 o                         
   9  11   5          0.15         -8.11        10.23 o                         
 -11  12   5         40.09          6.27        11.74 o                         
 -10  12   5          5.25         10.01         9.83 o                         
  -9  12   5         57.57         60.39         5.28 o                         
  -8  12   5          0.00         -1.45         4.54 o                         
  -7  12   5         50.88         50.17         4.32 o                         
  -6  12   5         41.90         49.47         4.15 o                         
  -5  12   5        538.67        538.07         5.08 o                         
  -4  12   5         51.28         53.85         4.19 o                         
  -3  12   5        332.39        341.62         7.86 o                         
  -2  12   5         93.62        104.61         3.83 o                         
  -1  12   5        223.55        250.75         3.97 o                         
   0  12   5          6.76         15.89         3.53 o                         
   1  12   5        185.57        193.31         4.28 o                         
   2  12   5         84.60         87.63         5.62 o                         
   3  12   5        415.62        416.78         7.09 o                         
   4  12   5          4.69          8.67        12.48 o                         
   5  12   5        306.84        305.05        23.38 o                         
   6  12   5         49.37         51.19         5.83 o                         
   7  12   5         31.86         34.10         6.18 o                         
   8  12   5          0.11          1.87         6.52 o                         
 -10  13   5         57.91         23.14         6.72 o                         
  -9  13   5          2.07          3.80         5.52 o                         
  -8  13   5         31.71         34.80         5.06 o                         
  -7  13   5         16.99         16.89         4.61 o                         
  -6  13   5        184.56        180.13         4.85 o                         
  -5  13   5         14.99         18.89         4.08 o                         
  -4  13   5        417.48        434.60         5.44 o                         
  -3  13   5        115.19        115.21         4.04 o                         
  -2  13   5        150.67        165.41         4.12 o                         
  -1  13   5         19.30         25.50         3.91 o                         
   0  13   5        180.52        206.81         4.24 o                         
   1  13   5         58.36         58.76         4.04 o                         
   2  13   5        176.99        177.06         4.61 o                         
   3  13   5         14.89         20.46         4.60 o                         
   4  13   5        251.47        260.80        11.17 o                         
   5  13   5         50.43         61.17         5.73 o                         
   6  13   5         35.36         35.96        10.00 o                         
   7  13   5          5.19          5.04         6.39 o                         
  -9  14   5         51.72          1.20        22.45 o                         
  -8  14   5          0.24         -2.09         5.19 o                         
  -7  14   5         40.78         40.60         4.87 o                         
  -6  14   5          0.96          8.62         4.49 o                         
  -5  14   5        147.14        154.89         5.91 o                         
  -4  14   5         14.06         16.27         4.07 o                         
  -3  14   5         98.07         96.85         4.37 o                         
  -2  14   5         14.30         14.74         3.89 o                         
  -1  14   5        238.06        246.69         4.59 o                         
   0  14   5          7.59         14.84         4.19 o                         
   1  14   5        192.96        207.48         5.97 o                         
   2  14   5          1.66          9.49         4.38 o                         
   3  14   5         97.76         96.09         9.27 o                         
   4  14   5         23.34         13.43         5.94 o                         
   5  14   5        110.48         89.94         6.51 o                         
   6  14   5          3.24          3.15         6.43 o                         
  -8  15   5         39.69         27.76         6.49 o                         
  -7  15   5          7.15          6.83         5.29 o                         
  -6  15   5         92.85         78.92         5.01 o                         
  -5  15   5          6.28          8.81         4.68 o                         
  -4  15   5        100.61        110.52        10.31 o                         
  -3  15   5         10.03         14.82         4.70 o                         
  -2  15   5         93.38         95.51         4.45 o                         
  -1  15   5          6.42          7.24         5.81 o                         
   0  15   5        191.24        202.96         5.52 o                         
   1  15   5         12.76         10.69         4.59 o                         
   2  15   5         86.05         89.69         5.16 o                         
   3  15   5         14.77         16.80         5.27 o                         
   4  15   5         64.29         67.94        14.53 o                         
   5  15   5          2.44          1.22        10.24 o                         
  -6  16   5         17.81         18.77         5.53 o                         
  -5  16   5         90.38         90.41        12.69 o                         
  -4  16   5          2.05          1.32         5.18 o                         
  -3  16   5         65.35         62.28         5.66 o                         
  -2  16   5         22.02         23.97         4.67 o                         
  -1  16   5         80.37         73.55         4.63 o                         
   0  16   5          5.43          6.51         5.08 o                         
   1  16   5         65.79         58.11         5.16 o                         
   2  16   5         47.28         36.57         5.10 o                         
   3  16   5         62.72         57.15         9.34 o                         
   4  16   5          0.02          5.73         6.98 o                         
  -4  17   5         70.80         51.54         5.98 o                         
  -3  17   5          7.24         14.95         4.90 o                         
  -2  17   5         26.92         26.08         4.92 o                         
  -1  17   5          0.01          7.46         5.36 o                         
   0  17   5         44.67         29.94         5.45 o                         
   1  17   5          9.98         15.15         5.66 o                         
   2  17   5         57.64         50.65         6.92 o                         
 -14   0   6          3.19          2.24         6.76 o                         
 -12   0   6        219.22        226.29         6.39 o                         
 -10   0   6        156.47        176.62         9.04 o                         
  -8   0   6        370.62        378.39         8.36 o                         
  -6   0   6        825.31        830.79         6.98 o                         
  -4   0   6       1264.88       1238.83        14.57 o                         
  -2   0   6       6711.67       6629.52       250.00 o                         
   0   0   6        131.66        118.43         5.30 o                         
   2   0   6       1836.88       1740.18        64.45 o                         
   4   0   6       2071.71       2025.06        10.77 o                         
   6   0   6        684.42        720.09         7.68 o                         
   8   0   6        214.34        238.29         7.89 o                         
  10   0   6         43.11         57.92        11.87 o                         
 -14   1   6          0.03          6.19         5.82 o                         
 -13   1   6         53.04         44.89         5.72 o                         
 -12   1   6          5.43          3.12         4.86 o                         
 -11   1   6        354.20        363.26         5.58 o                         
 -10   1   6          0.14          2.64         4.60 o                         
  -9   1   6         93.22         91.26         8.19 o                         
  -8   1   6        120.60        136.84         4.07 o                         
  -7   1   6       2009.43       2053.04        10.48 o                         
  -6   1   6        238.98        243.06         3.75 o                         
  -5   1   6        741.72        798.05         7.44 o                         
  -4   1   6        545.47        566.04         5.11 o                         
  -3   1   6       5004.99       4926.86        41.13 o                         
  -2   1   6         74.81         94.89         8.61 o                         
  -1   1   6       3628.45       3559.04        86.25 o                         
   0   1   6       1284.62       1195.80        20.00 o                         
   1   1   6        849.69        871.55        10.06 o                         
   2   1   6         64.70         59.51         3.38 o                         
   3   1   6       2392.03       2364.23        25.55 o                         
   4   1   6        385.60        365.62         5.14 o                         
   5   1   6        626.62        638.21         9.74 o                         
   6   1   6         80.05         86.43         4.00 o                         
   7   1   6        576.50        628.23         5.74 o                         
   8   1   6         67.67         86.55         4.76 o                         
   9   1   6         52.73         58.11         6.24 o                         
  10   1   6          2.94          8.77         8.81 o                         
  11   1   6         40.18         47.75         9.39 o                         
 -14   2   6          5.25          4.43         5.55 o                         
 -13   2   6          9.07          3.77         4.71 o                         
 -12   2   6        172.56        171.15         4.83 o                         
 -11   2   6          5.26          7.63         4.53 o                         
 -10   2   6        227.70        217.91         6.28 o                         
  -9   2   6          1.52          2.75        10.00 o                         
  -8   2   6        682.93        701.22        11.79 o                         
  -7   2   6         82.20         89.82         4.05 o                         
  -6   2   6        642.18        619.42         6.33 o                         
  -5   2   6        158.70        173.15         3.97 o                         
  -4   2   6        319.88        335.74         5.67 o                         
  -3   2   6       1483.62       1526.69        18.98 o                         
  -2   2   6       6580.11       6536.41       101.11 o                         
  -1   2   6       1300.20       1261.47        19.28 o                         
   0   2   6        618.12        595.49         4.97 o                         
   1   2   6        580.06        557.15         8.24 o                         
   2   2   6       1075.97       1041.94        13.85 o                         
   3   2   6         74.86         64.20         3.28 o                         
   4   2   6        651.59        623.16         8.37 o                         
   5   2   6        189.18        205.35         3.86 o                         
   6   2   6        716.53        749.70        11.79 o                         
   7   2   6         48.99         54.12         4.04 o                         
   8   2   6        356.95        389.63         8.40 o                         
   9   2   6         51.00         47.23         6.26 o                         
  10   2   6         32.39         31.84         8.69 o                         
  11   2   6          6.49         16.57        13.20 o                         
 -14   3   6          0.04          7.03         5.38 o                         
 -13   3   6         41.82         41.40         5.12 o                         
 -12   3   6          4.96          4.88         4.54 o                         
 -11   3   6        188.27        183.73         6.96 o                         
 -10   3   6         21.01         26.78         4.19 o                         
  -9   3   6        218.07        240.17        10.64 o                         
  -8   3   6          5.28         11.64         7.27 o                         
  -7   3   6       1915.62       1901.96        20.82 o                         
  -6   3   6        237.05        232.30         4.72 o                         
  -5   3   6        508.33        506.87         8.32 o                         
  -4   3   6        443.84        403.06         8.32 o                         
  -3   3   6       2593.30       2541.75        33.97 o                         
  -2   3   6          5.63          8.64         4.94 o                         
  -1   3   6       4386.21       4323.81        99.07 o                         
   0   3   6        611.78        572.00         8.15 o                         
   1   3   6       1799.69       1738.68        34.82 o                         
   2   3   6        124.76        120.74         3.79 o                         
   3   3   6       1169.71       1165.07        20.43 o                         
   4   3   6        152.27        157.69         3.66 o                         
   5   3   6        214.28        207.04         4.02 o                         
   6   3   6         29.06         27.39         3.75 o                         
   7   3   6        580.05        610.63        11.69 o                         
   8   3   6         43.28         53.94         5.37 o                         
   9   3   6        106.63        106.03         6.79 o                         
  10   3   6          0.61         -2.38         9.41 o                         
  11   3   6         23.15         21.36        10.97 o                         
 -14   4   6         20.70         11.92         5.80 o                         
 -13   4   6         10.68          8.47         5.29 o                         
 -12   4   6        132.86        123.78         4.83 o                         
 -11   4   6         22.31         21.21         4.66 o                         
 -10   4   6        115.14        122.46         4.86 o                         
  -9   4   6         14.42         26.56         5.45 o                         
  -8   4   6        592.46        587.70        11.44 o                         
  -7   4   6        161.50        164.93         4.52 o                         
  -6   4   6       1788.22       1804.38        13.46 o                         
  -5   4   6         16.45         13.93         3.53 o                         
  -4   4   6        539.61        547.89        10.64 o                         
  -3   4   6          3.31         17.02         3.96 o                         
  -2   4   6       1639.12       1637.51        18.90 o                         
  -1   4   6        403.98        394.62        13.16 o                         
   0   4   6        744.22        710.27         8.50 o                         
   1   4   6        693.05        655.27         4.77 o                         
   2   4   6       2768.63       2700.49        47.28 o                         
   3   4   6          6.05         13.24         3.42 o                         
   4   4   6        611.28        567.61         8.82 o                         
   5   4   6        164.64        154.95         4.00 o                         
   6   4   6        162.37        175.43         4.32 o                         
   7   4   6          1.90          2.86         4.26 o                         
   8   4   6        247.46        263.22         6.72 o                         
   9   4   6          3.57          8.39         8.17 o                         
  10   4   6         91.98         93.25        10.11 o                         
  11   4   6          3.11          6.37        10.95 o                         
 -14   5   6          0.12          1.75         5.95 o                         
 -13   5   6         45.69         44.14         5.17 o                         
 -12   5   6          0.09          5.96         4.51 o                         
 -11   5   6         91.56        105.87         7.93 o                         
 -10   5   6         50.53         56.50         8.41 o                         
  -9   5   6         41.24         38.41         3.50 o                         
  -8   5   6        199.39        186.19         4.66 o                         
  -7   5   6       1431.93       1395.76        14.06 o                         
  -6   5   6         79.03         71.89         4.01 o                         
  -5   5   6       2010.64       1955.56        37.41 o                         
  -4   5   6          0.17          8.11         5.10 o                         
  -3   5   6        857.44        922.28        83.49 o                         
  -2   5   6         18.07         13.43         3.25 o                         
  -1   5   6        516.66        506.64         5.14 o                         
   0   5   6        153.90        148.34         6.94 o                         
   1   5   6       2694.52       2645.54        20.02 o                         
   2   5   6        321.30        326.93        11.10 o                         
   3   5   6       2905.73       2873.03        46.24 o                         
   4   5   6        168.84        165.40         4.04 o                         
   5   5   6        145.71        143.45         6.88 o                         
   6   5   6         11.38          8.89         4.10 o                         
   7   5   6         71.06         79.84        13.34 o                         
   8   5   6          5.01         -1.34         6.43 o                         
   9   5   6        146.78        147.83         7.03 o                         
  10   5   6          2.49         -2.63         9.74 o                         
 -13   6   6          5.32          8.56         5.30 o                         
 -12   6   6         87.00         81.72         5.15 o                         
 -11   6   6         22.00         28.30         6.02 o                         
 -10   6   6         59.82         51.34         4.51 o                         
  -9   6   6         24.98         28.11         3.84 o                         
  -8   6   6        264.57        263.00         8.84 o                         
  -7   6   6         30.32         37.78         5.06 o                         
  -6   6   6       1823.77       1821.19        34.06 o                         
  -5   6   6        101.98        101.42         5.03 o                         
  -4   6   6       1310.71       1305.81        16.73 o                         
  -3   6   6         25.30         36.00         4.29 o                         
  -2   6   6        252.37        237.57         4.07 o                         
  -1   6   6         34.24         27.17         3.56 o                         
   0   6   6        809.47        758.55        17.27 o                         
   1   6   6        394.28        391.01         4.60 o                         
   2   6   6       3202.50       3094.08        12.27 o                         
   3   6   6        101.27         98.76         5.19 o                         
   4   6   6        944.29       1000.32        34.03 o                         
   5   6   6         35.87         43.15         4.17 o                         
   6   6   6         44.31         50.59         5.25 o                         
   7   6   6         46.27         58.33         5.20 o                         
   8   6   6        118.55        131.21         7.41 o                         
   9   6   6          1.23         -4.26         5.96 o                         
  10   6   6        122.06        120.34        10.29 o                         
 -13   7   6         21.28         17.33         5.79 o                         
 -12   7   6          0.41         -2.30         4.94 o                         
 -11   7   6        101.50        107.16        12.62 o                         
 -10   7   6          4.24         12.75         5.96 o                         
  -9   7   6        177.58        183.58         4.23 o                         
  -8   7   6         90.06         93.67         3.59 o                         
  -7   7   6        409.16        399.43         4.46 o                         
  -6   7   6        245.15        244.74         4.54 o                         
  -5   7   6        647.28        617.97         6.54 o                         
  -4   7   6         26.62         29.11         3.64 o                         
  -3   7   6        726.30        719.28        15.31 o                         
  -2   7   6        102.21        102.09         3.83 o                         
  -1   7   6        974.16        949.27        19.79 o                         
   0   7   6          0.19          5.48         3.26 o                         
   1   7   6       1040.06       1036.94        15.39 o                         
   2   7   6          3.58          9.16         3.73 o                         
   3   7   6        619.60        662.39        20.16 o                         
   4   7   6         68.88         73.66         4.37 o                         
   5   7   6        271.86        281.40         5.94 o                         
   6   7   6        113.60        110.97         7.22 o                         
   7   7   6        185.71        173.59         5.93 o                         
   8   7   6          0.09          4.45         5.56 o                         
   9   7   6         88.57         87.00         7.83 o                         
  10   7   6          2.18         20.44        10.28 o                         
 -13   8   6          1.49          1.90         8.79 o                         
 -12   8   6         29.32         20.69         5.34 o                         
 -11   8   6          3.79         19.15         7.13 o                         
 -10   8   6        195.97        194.97         8.47 o                         
  -9   8   6         16.43         18.99         4.11 o                         
  -8   8   6        302.42        318.48         7.69 o                         
  -7   8   6          0.01          0.09         3.22 o                         
  -6   8   6        203.12        192.58         3.64 o                         
  -5   8   6        126.27        136.59         6.73 o                         
  -4   8   6        552.11        569.73        14.03 o                         
  -3   8   6        154.60        143.33         4.07 o                         
  -2   8   6       1796.36       1770.27        55.37 o                         
  -1   8   6         28.89         32.95         3.77 o                         
   0   8   6       1806.67       1850.37        22.61 o                         
   1   8   6         48.85         43.12         3.89 o                         
   2   8   6        203.15        208.53         4.26 o                         
   3   8   6         62.49         93.13        12.13 o                         
   4   8   6        202.41        228.55         6.83 o                         
   5   8   6          1.91         10.42         4.72 o                         
   6   8   6        510.15        531.85        32.57 o                         
   7   8   6         26.79         21.82         6.47 o                         
   8   8   6        156.21        136.87         6.39 o                         
   9   8   6          0.32          8.42         7.09 o                         
 -12   9   6          0.04          6.83         6.17 o                         
 -11   9   6         85.99         68.28         5.71 o                         
 -10   9   6          3.98         13.30         5.05 o                         
  -9   9   6        381.96        410.27        11.06 o                         
  -8   9   6         68.82         74.88         4.80 o                         
  -7   9   6         61.36         72.05         3.48 o                         
  -6   9   6         32.94         38.30         3.69 o                         
  -5   9   6         85.12         93.46         4.76 o                         
  -4   9   6          0.36          6.05         6.08 o                         
  -3   9   6        928.00        965.63        23.81 o                         
  -2   9   6          0.05          8.35         3.29 o                         
  -1   9   6       1690.82       1740.35        22.88 o                         
   0   9   6         18.49         23.36         3.15 o                         
   1   9   6        132.94        139.01         3.83 o                         
   2   9   6         27.97         38.19         3.45 o                         
   3   9   6          1.52         14.96         3.71 o                         
   4   9   6         39.54         55.35         5.23 o                         
   5   9   6        500.19        497.36         9.45 o                         
   6   9   6          4.64         -0.39         5.39 o                         
   7   9   6        298.23        263.57        17.82 o                         
   8   9   6          0.25         -7.85        13.22 o                         
   9   9   6         23.15         15.00         6.96 o                         
 -12  10   6         16.92         21.80        11.28 o                         
 -11  10   6          1.20         10.52         5.91 o                         
 -10  10   6        125.86        109.80         5.33 o                         
  -9  10   6          2.69          5.83         4.25 o                         
  -8  10   6        141.15        144.81         4.33 o                         
  -7  10   6         17.40         30.96         5.57 o                         
  -6  10   6        170.86        182.91         8.33 o                         
  -5  10   6          3.05          6.22         3.34 o                         
  -4  10   6        627.27        639.42        13.89 o                         
  -3  10   6         15.25         12.95         3.39 o                         
  -2  10   6        925.06        946.92        16.63 o                         
  -1  10   6         15.69         23.92         4.07 o                         
   0  10   6        734.82        778.69        13.21 o                         
   1  10   6         95.18        100.78         3.75 o                         
   2  10   6        118.19        125.38         4.02 o                         
   3  10   6          0.11          5.96         3.77 o                         
   4  10   6        325.64        340.29        11.82 o                         
   5  10   6          5.82         -0.92         7.47 o                         
   6  10   6        334.09        336.74         6.58 o                         
   7  10   6          2.41         -0.59         5.86 o                         
   8  10   6         45.41         50.10         6.45 o                         
   9  10   6          1.41         10.79        10.28 o                         
 -11  11   6         36.47         38.88         6.56 o                         
 -10  11   6          5.81          4.11         5.46 o                         
  -9  11   6         97.70        100.97         4.90 o                         
  -8  11   6          3.31         10.42         4.23 o                         
  -7  11   6         52.02         61.52         4.00 o                         
  -6  11   6          0.33          0.76         3.84 o                         
  -5  11   6        533.44        569.59        10.42 o                         
  -4  11   6         14.00         14.53         6.39 o                         
  -3  11   6        419.83        461.84        33.22 o                         
  -2  11   6          1.49         19.73         8.26 o                         
  -1  11   6        144.30        152.70         5.21 o                         
   0  11   6          2.03          2.97         3.53 o                         
   1  11   6        222.99        246.68         4.52 o                         
   2  11   6         25.18         31.21         4.01 o                         
   3  11   6        313.12        334.55         5.03 o                         
   4  11   6          1.19          4.07         7.16 o                         
   5  11   6        295.97        338.38        17.87 o                         
   6  11   6          1.45         -0.26        10.61 o                         
   7  11   6         22.93         25.60         5.31 o                         
   8  11   6          0.37         -2.50         6.60 o                         
 -10  12   6         38.01         27.48        11.02 o                         
  -9  12   6          1.42          0.97         4.96 o                         
  -8  12   6         49.84         55.88         5.90 o                         
  -7  12   6          7.74         14.90         5.56 o                         
  -6  12   6        262.73        265.29         5.53 o                         
  -5  12   6         18.99         26.81         3.89 o                         
  -4  12   6        484.68        510.83        16.33 o                         
  -3  12   6        112.53        113.46         5.76 o                         
  -2  12   6         39.79         51.40         3.51 o                         
  -1  12   6         25.71         28.90         3.52 o                         
   0  12   6        249.32        243.52         9.01 o                         
   1  12   6         36.12         38.71         4.10 o                         
   2  12   6        384.96        380.55         5.18 o                         
   3  12   6         13.79         23.75         5.08 o                         
   4  12   6        257.04        255.03         6.10 o                         
   5  12   6         38.43         39.60         5.69 o                         
   6  12   6         40.78         36.19         6.79 o                         
   7  12   6          0.36        -10.93        10.93 o                         
 -10  13   6          0.13          5.62         6.41 o                         
  -9  13   6         47.12         30.92         5.73 o                         
  -8  13   6          4.54          7.46         4.81 o                         
  -7  13   6         56.31         59.67         4.72 o                         
  -6  13   6          0.46          9.67         4.61 o                         
  -5  13   6        291.41        301.73         4.77 o                         
  -4  13   6         48.98         56.67         4.04 o                         
  -3  13   6        120.69        146.25         4.53 o                         
  -2  13   6          4.37          1.77         3.68 o                         
  -1  13   6        106.88        109.75         6.11 o                         
   0  13   6         53.48         62.16         4.10 o                         
   1  13   6        327.09        355.26         9.61 o                         
   2  13   6          0.29          6.04         4.57 o                         
   3  13   6        186.64        201.92         9.68 o                         
   4  13   6         36.62         41.62         5.75 o                         
   5  13   6         67.17         65.51         6.26 o                         
   6  13   6          3.98          6.08         8.12 o                         
  -9  14   6          0.16          0.52         5.74 o                         
  -8  14   6         62.03         59.47         5.49 o                         
  -7  14   6          0.17          5.59         4.79 o                         
  -6  14   6         68.81         68.26         4.66 o                         
  -5  14   6          1.46         13.64         4.39 o                         
  -4  14   6         97.92        102.32         4.27 o                         
  -3  14   6          5.95         11.75         4.30 o                         
  -2  14   6         64.15         67.42         8.27 o                         
  -1  14   6          3.50         13.61         4.04 o                         
   0  14   6        289.87        301.94         9.10 o                         
   1  14   6          0.79          6.11         4.26 o                         
   2  14   6         93.06         87.51         4.96 o                         
   3  14   6          8.50         15.03         5.22 o                         
   4  14   6         32.84         39.37         7.99 o                         
   5  14   6          3.87         14.67        10.42 o                         
  -7  15   6         42.45         32.68         6.92 o                         
  -6  15   6          7.23         12.36         4.86 o                         
  -5  15   6         76.36         72.07         5.35 o                         
  -4  15   6          5.94         16.66         4.40 o                         
  -3  15   6         63.67         71.36         5.05 o                         
  -2  15   6          2.97          7.82         4.21 o                         
  -1  15   6        142.41        136.87         4.65 o                         
   0  15   6         22.91         13.87         4.46 o                         
   1  15   6        145.12        143.16         6.31 o                         
   2  15   6         12.48          8.75         5.05 o                         
   3  15   6         43.48         39.19         5.93 o                         
   4  15   6          2.34         -0.44         6.69 o                         
  -6  16   6         40.14         26.00         6.49 o                         
  -5  16   6          2.21          7.62         5.65 o                         
  -4  16   6         56.43         42.23         6.69 o                         
  -3  16   6         18.95         26.25         5.11 o                         
  -2  16   6         46.40         49.26         4.74 o                         
  -1  16   6         10.29         14.58         4.87 o                         
   0  16   6         90.74         72.46         7.34 o                         
   1  16   6         26.99         31.13         7.63 o                         
   2  16   6         46.25         30.93         5.83 o                         
   3  16   6          1.17          5.73         9.82 o                         
  -3  17   6         36.32         19.08        10.21 o                         
  -2  17   6          1.10          7.30         5.55 o                         
  -1  17   6         26.57         30.22         6.13 o                         
   0  17   6         15.01          0.97        12.97 o                         
 -13   0   7         34.07         41.24         6.22 o                         
 -11   0   7        275.67        271.23         8.99 o                         
  -9   0   7         11.75         25.14         6.52 o                         
  -7   0   7       1156.69       1205.88        15.22 o                         
  -5   0   7       1568.26       1526.72        72.82 o                         
  -3   0   7       1799.56       1777.42        18.96 o                         
  -1   0   7       1254.67       1210.29        40.89 o                         
   1   0   7        493.19        493.03        17.38 o                         
   3   0   7       3833.84       3754.79       116.11 o                         
   5   0   7        493.91        499.31         8.65 o                         
   7   0   7         64.85         77.50         5.94 o                         
   9   0   7         78.08         82.77         7.94 o                         
 -14   1   7         11.95          9.58         5.64 o                         
 -13   1   7          5.90          4.03         4.58 o                         
 -12   1   7        188.60        195.04         5.49 o                         
 -11   1   7          0.07         -5.50         5.50 o                         
 -10   1   7        177.42        182.59         9.65 o                         
  -9   1   7         43.17         51.99        12.06 o                         
  -8   1   7        159.76        153.27         5.24 o                         
  -7   1   7          0.05          9.06         4.92 o                         
  -6   1   7       2779.96       2784.73         8.90 o                         
  -5   1   7        163.43        165.92         3.56 o                         
  -4   1   7        949.45        936.66        13.02 o                         
  -3   1   7         33.15         27.09         3.48 o                         
  -2   1   7       2558.05       2523.50        20.78 o                         
  -1   1   7        518.79        522.02         5.40 o                         
   0   1   7        129.19        149.77        11.26 o                         
   1   1   7          9.35         10.86         4.34 o                         
   2   1   7       1484.58       1466.13        25.98 o                         
   3   1   7        336.74        344.21         9.45 o                         
   4   1   7       1277.52       1245.47        12.35 o                         
   5   1   7          1.65          4.61         4.62 o                         
   6   1   7        110.80        125.53         3.83 o                         
   7   1   7         47.17         48.71         4.60 o                         
   8   1   7        120.27        129.36         5.51 o                         
   9   1   7          1.54          7.87         6.15 o                         
  10   1   7         49.68         35.97         9.67 o                         
 -14   2   7          0.29          0.31         5.60 o                         
 -13   2   7         15.56         21.35         4.78 o                         
 -12   2   7         18.40         27.81         6.39 o                         
 -11   2   7        336.68        343.38         6.90 o                         
 -10   2   7         72.24         83.09         5.79 o                         
  -9   2   7         95.34         98.93         4.18 o                         
  -8   2   7          0.11          6.56         3.66 o                         
  -7   2   7        783.29        859.62        24.89 o                         
  -6   2   7        183.09        182.50         3.71 o                         
  -5   2   7        576.76        619.92         7.16 o                         
  -4   2   7        459.08        431.92         4.95 o                         
  -3   2   7       2352.38       2316.81        47.74 o                         
  -2   2   7        204.16        208.43         8.30 o                         
  -1   2   7       3418.95       3321.04        44.30 o                         
   0   2   7        432.05        393.94        10.51 o                         
   1   2   7        252.67        271.72         3.89 o                         
   2   2   7        912.43        869.26        16.67 o                         
   3   2   7       1664.85       1636.78        27.56 o                         
   4   2   7        113.06        119.47         3.74 o                         
   5   2   7        651.37        634.21        10.11 o                         
   6   2   7         65.71         61.86         4.11 o                         
   7   2   7        317.81        359.59         5.55 o                         
   8   2   7         19.71         24.26         4.68 o                         
   9   2   7         61.06         57.00         6.20 o                         
  10   2   7         12.66         13.90        10.62 o                         
 -14   3   7          6.99          2.20         5.43 o                         
 -13   3   7          4.63         12.26         4.84 o                         
 -12   3   7        105.67        106.24         5.45 o                         
 -11   3   7         10.61         14.02         4.40 o                         
 -10   3   7        240.61        242.87        15.37 o                         
  -9   3   7         14.89         17.42         4.90 o                         
  -8   3   7        294.55        283.60         5.24 o                         
  -7   3   7         63.88         65.11         3.90 o                         
  -6   3   7        931.08        945.93        20.25 o                         
  -5   3   7         22.34         18.55         4.10 o                         
  -4   3   7        355.87        347.19         3.79 o                         
  -3   3   7          0.00          6.86         3.15 o                         
  -2   3   7       3543.99       3350.19        39.67 o                         
  -1   3   7        348.59        327.54         5.66 o                         
   0   3   7       1451.01       1440.20         7.10 o                         
   1   3   7        149.32        149.86         3.81 o                         
   2   3   7        466.92        446.68         6.14 o                         
   3   3   7         79.96         79.84         3.84 o                         
   4   3   7        525.43        518.03         9.34 o                         
   5   3   7         79.43         88.02         3.84 o                         
   6   3   7        430.59        471.65         5.99 o                         
   7   3   7          6.03         12.28         4.75 o                         
   8   3   7        259.64        274.42         8.21 o                         
   9   3   7          0.73          7.45         6.28 o                         
  10   3   7         23.69         20.69        12.92 o                         
 -14   4   7          0.01          6.22         5.73 o                         
 -13   4   7         14.32         18.42         4.69 o                         
 -12   4   7          1.50          0.99         4.79 o                         
 -11   4   7        180.02        190.18        12.33 o                         
 -10   4   7         33.67         30.88         5.24 o                         
  -9   4   7        204.95        196.96         4.64 o                         
  -8   4   7        170.74        166.86         4.92 o                         
  -7   4   7       1071.29       1110.11        24.39 o                         
  -6   4   7          0.06         12.46         3.65 o                         
  -5   4   7        401.71        433.99         6.94 o                         
  -4   4   7         76.40         75.44         3.17 o                         
  -3   4   7        737.02        740.21         9.99 o                         
  -2   4   7         29.55         28.83         3.17 o                         
  -1   4   7       3033.58       2986.21        33.37 o                         
   0   4   7         30.89         34.87         6.21 o                         
   1   4   7       1142.85       1134.39        13.59 o                         
   2   4   7        371.99        352.32         6.42 o                         
   3   4   7        716.03        750.91         8.47 o                         
   4   4   7        173.43        174.81         4.71 o                         
   5   4   7        174.91        176.00         4.14 o                         
   6   4   7          3.96         13.92         3.87 o                         
   7   4   7        359.75        369.47         7.16 o                         
   8   4   7         29.03         27.32         6.51 o                         
   9   4   7        112.84        101.44         6.73 o                         
  10   4   7          3.75          7.88        12.99 o                         
 -13   5   7          0.15          4.11         4.94 o                         
 -12   5   7         40.55         46.59         5.10 o                         
 -11   5   7          8.26         10.62         4.77 o                         
 -10   5   7         96.80         95.74         4.03 o                         
  -9   5   7          9.39          8.49         4.49 o                         
  -8   5   7        477.48        476.16         5.45 o                         
  -7   5   7         83.79         86.74         4.45 o                         
  -6   5   7       1310.94       1243.26        23.44 o                         
  -5   5   7        605.79        585.87        12.24 o                         
  -4   5   7         82.11         81.50         3.83 o                         
  -3   5   7        109.94        117.40         5.66 o                         
  -2   5   7        672.66        660.53         8.80 o                         
  -1   5   7         32.32         31.80         3.46 o                         
   0   5   7       2004.07       1954.90        23.92 o                         
   1   5   7         78.96         72.55         8.54 o                         
   2   5   7       1517.66       1516.18        25.38 o                         
   3   5   7        172.34        175.02         3.98 o                         
   4   5   7        130.06        136.59         8.69 o                         
   5   5   7         39.59         47.02         4.14 o                         
   6   5   7         84.23         92.73         4.42 o                         
   7   5   7         58.08         60.00         6.84 o                         
   8   5   7        252.26        276.55        12.26 o                         
   9   5   7          1.09         -1.18         6.46 o                         
  10   5   7         58.60         47.83         7.34 o                         
 -13   6   7         29.59         26.90         5.35 o                         
 -12   6   7         10.51         10.52         5.20 o                         
 -11   6   7         58.42         50.87         4.88 o                         
 -10   6   7          5.22          2.25         3.84 o                         
  -9   6   7        179.56        172.54         4.30 o                         
  -8   6   7         62.91         61.88         4.33 o                         
  -7   6   7        932.27        961.45         9.29 o                         
  -6   6   7        116.78        115.65         4.56 o                         
  -5   6   7        756.18        737.33         8.34 o                         
  -4   6   7          0.71          9.61         3.75 o                         
  -3   6   7        246.05        251.59         8.96 o                         
  -2   6   7        154.49        136.45         3.91 o                         
  -1   6   7       1020.34       1078.92        21.09 o                         
   0   6   7         84.02         88.29         4.06 o                         
   1   6   7       1822.33       1799.99        24.40 o                         
   2   6   7          0.61          2.06         3.52 o                         
   3   6   7        667.96        687.77         7.30 o                         
   4   6   7         15.33         22.86         3.96 o                         
   5   6   7         47.99         49.36         4.40 o                         
   6   6   7         69.44         72.45         5.45 o                         
   7   6   7        140.95        144.32         5.90 o                         
   8   6   7          3.41         14.47         5.94 o                         
   9   6   7        127.09        121.47        15.42 o                         
 -13   7   7          1.97          9.58         5.52 o                         
 -12   7   7         36.03         37.40         7.22 o                         
 -11   7   7          0.40          4.54         4.80 o                         
 -10   7   7        145.37        160.25        11.79 o                         
  -9   7   7          0.00          3.63         3.70 o                         
  -8   7   7        269.14        280.73         8.54 o                         
  -7   7   7          0.22          4.25         6.09 o                         
  -6   7   7        516.97        530.95        17.02 o                         
  -5   7   7         68.41         70.94         4.20 o                         
  -4   7   7        498.95        521.04        38.05 o                         
  -3   7   7        781.31        754.02        22.52 o                         
  -2   7   7        892.90        944.14        36.93 o                         
  -1   7   7          0.60          6.60         3.65 o                         
   0   7   7        877.98        831.98        10.55 o                         
   1   7   7        100.91        101.49         3.89 o                         
   2   7   7        559.96        569.56         5.71 o                         
   3   7   7          1.04          3.94         4.76 o                         
   4   7   7        249.21        253.61         6.88 o                         
   5   7   7         52.32         56.04         5.05 o                         
   6   7   7        190.47        192.77         5.65 o                         
   7   7   7         11.75          9.98         8.68 o                         
   8   7   7        105.39        109.32        15.57 o                         
   9   7   7         24.16         19.33         6.88 o                         
 -13   8   7         21.39         25.35         9.69 o                         
 -12   8   7         12.73          7.58         5.78 o                         
 -11   8   7         82.66         78.49         6.77 o                         
 -10   8   7          4.58         12.05         4.15 o                         
  -9   8   7        163.07        176.09         6.33 o                         
  -8   8   7          7.04          8.15         4.23 o                         
  -7   8   7         67.81         69.69         3.49 o                         
  -6   8   7         71.86         72.87         5.95 o                         
  -5   8   7        455.43        476.78        12.20 o                         
  -4   8   7         44.36         37.57         3.84 o                         
  -3   8   7       1290.91       1301.35        29.40 o                         
  -2   8   7        116.84        130.47         4.36 o                         
  -1   8   7        802.17        830.94        10.45 o                         
   0   8   7        188.46        171.09         5.09 o                         
   1   8   7        210.74        209.26         4.12 o                         
   2   8   7          4.79          6.38         3.84 o                         
   3   8   7        253.75        260.18         5.74 o                         
   4   8   7          6.04         10.07         4.04 o                         
   5   8   7        505.34        534.29         9.85 o                         
   6   8   7         38.66         47.14         5.54 o                         
   7   8   7        146.99        131.01         6.29 o                         
   8   8   7          1.25         16.69         7.33 o                         
   9   8   7         18.62         20.34         6.96 o                         
 -12   9   7         34.58         23.12         6.35 o                         
 -11   9   7          0.09         12.38         5.54 o                         
 -10   9   7        161.04        160.50         4.34 o                         
  -9   9   7          0.17          5.45         4.00 o                         
  -8   9   7         99.59        106.01         4.19 o                         
  -7   9   7         17.17         19.13         3.59 o                         
  -6   9   7         57.89         72.88         3.66 o                         
  -5   9   7         30.12         37.83         3.68 o                         
  -4   9   7       1083.53       1057.88        11.57 o                         
  -3   9   7         80.88         78.17         4.04 o                         
  -2   9   7        967.15        974.64        15.48 o                         
  -1   9   7          1.10          1.04         3.98 o                         
   0   9   7        187.45        184.68        12.07 o                         
   1   9   7          9.43         18.22         3.82 o                         
   2   9   7         66.21         74.63         5.41 o                         
   3   9   7          0.19          2.23         3.72 o                         
   4   9   7        516.53        550.06        13.81 o                         
   5   9   7          0.00          3.06         5.37 o                         
   6   9   7        323.10        346.57        16.18 o                         
   7   9   7          4.52         11.26         5.83 o                         
   8   9   7         14.86         19.59         6.43 o                         
 -12  10   7          0.36         -1.48         9.51 o                         
 -11  10   7         36.66         37.63         6.11 o                         
 -10  10   7          3.85          2.64         4.74 o                         
  -9  10   7         79.22         81.83         4.59 o                         
  -8  10   7         19.79         29.33         3.84 o                         
  -7  10   7         45.95         56.28         3.87 o                         
  -6  10   7          3.55          8.54         3.59 o                         
  -5  10   7        474.05        519.27        17.60 o                         
  -4  10   7         10.75         17.81         3.60 o                         
  -3  10   7        591.26        602.54        23.87 o                         
  -2  10   7          0.85          9.79         3.54 o                         
  -1  10   7        129.97        131.70         6.84 o                         
   0  10   7          4.09         16.80         3.44 o                         
   1  10   7        187.03        195.03         6.42 o                         
   2  10   7         37.23         42.47         3.79 o                         
   3  10   7        336.68        340.84        11.38 o                         
   4  10   7         24.39         28.04         4.65 o                         
   5  10   7        290.41        323.76        31.15 o                         
   6  10   7          0.32          5.20         5.72 o                         
   7  10   7         36.33         34.80         6.54 o                         
   8  10   7          3.92         -6.79         6.87 o                         
 -11  11   7          0.27         -1.58         6.06 o                         
 -10  11   7         38.63         32.84         5.25 o                         
  -9  11   7          1.36          9.39         4.58 o                         
  -8  11   7         96.95         88.43         4.92 o                         
  -7  11   7         31.11         30.86         4.03 o                         
  -6  11   7        192.47        207.65        11.08 o                         
  -5  11   7          0.40         10.97         3.77 o                         
  -4  11   7        502.59        526.04         7.68 o                         
  -3  11   7          0.20          3.59         3.42 o                         
  -2  11   7         56.19         59.82         3.53 o                         
  -1  11   7         17.64         27.19         3.54 o                         
   0  11   7        211.34        222.83         4.40 o                         
   1  11   7         43.01         38.93         4.43 o                         
   2  11   7        444.16        446.34        10.45 o                         
   3  11   7          8.05         12.19         4.28 o                         
   4  11   7        225.35        252.20        16.38 o                         
   5  11   7          4.63          9.60         5.81 o                         
   6  11   7         43.30         42.50         7.85 o                         
   7  11   7          0.37         -4.58         6.87 o                         
 -10  12   7          1.87          1.72         5.24 o                         
  -9  12   7         60.45         50.85         5.05 o                         
  -8  12   7          0.02         10.85         4.41 o                         
  -7  12   7        137.58        144.04         5.51 o                         
  -6  12   7          8.55          9.24         4.05 o                         
  -5  12   7        292.22        290.97         7.33 o                         
  -4  12   7         13.61         26.75         4.33 o                         
  -3  12   7         64.33         75.13         5.89 o                         
  -2  12   7          5.16         12.63         3.55 o                         
  -1  12   7         55.71         60.27         3.87 o                         
   0  12   7         10.98         15.53         3.94 o                         
   1  12   7        495.83        500.10        19.65 o                         
   2  12   7         28.01         38.05         4.58 o                         
   3  12   7        150.86        147.13         8.52 o                         
   4  12   7          6.02          6.22        10.68 o                         
   5  12   7         25.30         34.59         6.32 o                         
   6  12   7          0.89         -2.15         6.62 o                         
  -9  13   7          3.79          6.99         5.43 o                         
  -8  13   7         78.80         73.95         5.23 o                         
  -7  13   7          2.98         10.22         4.70 o                         
  -6  13   7         76.25         67.89         4.36 o                         
  -5  13   7         21.37         19.97         4.95 o                         
  -4  13   7        121.38        126.27         7.32 o                         
  -3  13   7          2.04          7.75         4.03 o                         
  -2  13   7         90.07         97.79         4.21 o                         
  -1  13   7         29.89         29.91         3.95 o                         
   0  13   7        316.90        322.88        13.40 o                         
   1  13   7          1.98          5.36         4.46 o                         
   2  13   7        175.20        180.47         7.75 o                         
   3  13   7         36.60         40.73         5.16 o                         
   4  13   7         36.55         28.11         6.27 o                         
   5  13   7          0.68          6.93         5.19 o                         
  -8  14   7          0.02          2.55         5.31 o                         
  -7  14   7         47.35         32.95         5.23 o                         
  -6  14   7          1.31          5.34         4.36 o                         
  -5  14   7         48.80         50.75         4.44 o                         
  -4  14   7          0.45          2.80         4.35 o                         
  -3  14   7         94.74         98.45         6.26 o                         
  -2  14   7          0.10          7.59         4.49 o                         
  -1  14   7        188.93        184.09         5.99 o                         
   0  14   7          0.17          0.68         4.61 o                         
   1  14   7        150.91        156.78         5.39 o                         
   2  14   7          4.42          9.59         7.15 o                         
   3  14   7          6.21         14.43         5.60 o                         
   4  14   7          0.75         -3.49         6.53 o                         
  -7  15   7          1.28          5.16         5.20 o                         
  -6  15   7         14.00         13.47         5.06 o                         
  -5  15   7          0.78         -1.18         5.03 o                         
  -4  15   7         67.94         74.32         6.56 o                         
  -3  15   7          1.10          4.41         4.61 o                         
  -2  15   7        116.07        100.36         7.45 o                         
  -1  15   7         18.00         13.07         4.62 o                         
   0  15   7        125.62        126.40         6.30 o                         
   1  15   7          8.49         10.52         5.06 o                         
   2  15   7         27.35         11.60         5.54 o                         
   3  15   7          1.67          5.03         6.99 o                         
  -5  16   7         34.49         23.67         5.99 o                         
  -4  16   7          6.67          8.95         6.84 o                         
  -3  16   7         51.83         53.33         5.29 o                         
  -2  16   7          7.92          9.40         5.67 o                         
  -1  16   7         59.70         34.77         5.27 o                         
   0  16   7         18.18         30.28         6.73 o                         
   1  16   7         53.09         38.76         5.82 o                         
 -14   0   8         20.43         -1.89         7.25 o                         
 -12   0   8         65.60         55.27         8.57 o                         
 -10   0   8        131.34        139.62         7.86 o                         
  -8   0   8        132.68        142.86         5.18 o                         
  -6   0   8       2813.46       2864.72       129.77 o                         
  -4   0   8        358.98        373.09        15.52 o                         
  -2   0   8        408.76        471.47        55.20 o                         
   0   0   8       1428.96       1403.68        11.30 o                         
   2   0   8       2106.50       2053.04        74.17 o                         
   4   0   8        789.34        823.09        17.53 o                         
   6   0   8          0.89          6.45         5.55 o                         
   8   0   8        134.24        143.94        11.17 o                         
  10   0   8         90.04         53.35        14.82 o                         
 -14   1   8          0.11          4.67         5.38 o                         
 -13   1   8         14.94         19.18         4.49 o                         
 -12   1   8          0.51          7.46         5.81 o                         
 -11   1   8        225.89        214.90         6.47 o                         
 -10   1   8          7.29         18.32         5.05 o                         
  -9   1   8         21.32         18.58         5.04 o                         
  -8   1   8          7.38         18.87         5.10 o                         
  -7   1   8        861.78        866.56        12.19 o                         
  -6   1   8         41.26         47.42         4.27 o                         
  -5   1   8       1736.23       1748.25        20.24 o                         
  -4   1   8          5.87          8.76         2.91 o                         
  -3   1   8         88.12         86.97         3.15 o                         
  -2   1   8        145.41        149.57         3.42 o                         
  -1   1   8       1054.17       1025.99        18.19 o                         
   0   1   8         10.10         17.83         4.66 o                         
   1   1   8        856.58        890.08        24.00 o                         
   2   1   8         90.28         96.75         3.69 o                         
   3   1   8       1694.31       1725.50        29.72 o                         
   4   1   8          5.62         13.64         3.27 o                         
   5   1   8        104.49        110.71         3.95 o                         
   6   1   8         36.51         41.15         4.18 o                         
   7   1   8         73.15         92.10         4.65 o                         
   8   1   8          0.41          1.55         5.00 o                         
   9   1   8        134.75        128.42         6.05 o                         
 -14   2   8         14.66         13.50         5.19 o                         
 -13   2   8          0.15          5.37         5.47 o                         
 -12   2   8         64.10         73.17         4.95 o                         
 -11   2   8          3.68          2.98         5.48 o                         
 -10   2   8        281.37        285.66         8.71 o                         
  -9   2   8         35.70         45.48         4.08 o                         
  -8   2   8        106.08        108.89         6.98 o                         
  -7   2   8         99.58        107.42         3.58 o                         
  -6   2   8       1420.05       1438.77         9.01 o                         
  -5   2   8         10.52         25.06         4.05 o                         
  -4   2   8        586.72        592.76        13.98 o                         
  -3   2   8         32.94         37.66         3.09 o                         
  -2   2   8       2183.45       2192.97        46.18 o                         
  -1   2   8         98.91         90.06         3.98 o                         
   0   2   8        773.27        770.65         9.90 o                         
   1   2   8        204.67        206.19         5.64 o                         
   2   2   8        450.36        459.32         4.33 o                         
   3   2   8         95.10         91.67         5.40 o                         
   4   2   8        883.79        907.91        11.70 o                         
   5   2   8         95.50        111.93         4.48 o                         
   6   2   8        144.67        166.05        11.42 o                         
   7   2   8          0.33          3.55         4.66 o                         
   8   2   8         92.12         89.23         5.06 o                         
   9   2   8          7.40          5.47         5.98 o                         
 -14   3   8          0.43         -0.92         5.82 o                         
 -13   3   8         13.73         14.72         5.19 o                         
 -12   3   8          2.38          6.44         5.96 o                         
 -11   3   8        237.17        234.01        13.79 o                         
 -10   3   8          8.41          7.01         5.74 o                         
  -9   3   8        158.15        154.79         7.49 o                         
  -8   3   8        139.88        136.73         4.27 o                         
  -7   3   8        285.86        290.59         4.59 o                         
  -6   3   8         12.02         18.94         3.38 o                         
  -5   3   8        535.26        546.34         7.44 o                         
  -4   3   8        268.61        265.82         9.83 o                         
  -3   3   8       1102.63       1079.89        12.93 o                         
  -2   3   8         14.22         13.92         3.32 o                         
  -1   3   8       2008.17       1978.33        20.06 o                         
   0   3   8         57.80         61.01         3.40 o                         
   1   3   8         81.10         96.21         5.93 o                         
   2   3   8         36.27         38.43         4.24 o                         
   3   3   8        446.79        456.84         6.22 o                         
   4   3   8        206.34        206.85         4.40 o                         
   5   3   8        549.59        562.68         7.57 o                         
   6   3   8          4.95         11.06         4.04 o                         
   7   3   8        213.01        230.15         6.71 o                         
   8   3   8         26.71         26.49         5.52 o                         
   9   3   8         37.91         35.90         6.67 o                         
 -13   4   8          0.01          9.28         5.82 o                         
 -12   4   8         38.84         34.50         5.20 o                         
 -11   4   8          0.25          6.89         6.19 o                         
 -10   4   8        315.19        313.38        11.32 o                         
  -9   4   8          0.98          4.25         4.10 o                         
  -8   4   8        223.05        245.15         7.58 o                         
  -7   4   8         82.78         80.38         6.92 o                         
  -6   4   8        605.67        632.82        16.41 o                         
  -5   4   8        282.83        297.41         3.82 o                         
  -4   4   8        387.89        374.39         6.75 o                         
  -3   4   8         12.68         23.11         3.71 o                         
  -2   4   8       2801.59       2762.38        31.29 o                         
  -1   4   8        172.15        191.61         6.16 o                         
   0   4   8       1076.00       1044.62        18.11 o                         
   1   4   8         45.31         46.15         3.31 o                         
   2   4   8        104.22        108.74         3.38 o                         
   3   4   8          9.52         20.14         3.86 o                         
   4   4   8        415.74        419.39         5.88 o                         
   5   4   8         28.11         34.54         3.94 o                         
   6   4   8        309.22        329.59        11.32 o                         
   7   4   8         48.97         52.70         5.22 o                         
   8   4   8        111.30         97.74         8.03 o                         
   9   4   8          2.02         -4.29         6.66 o                         
 -13   5   8         12.34          9.90         5.79 o                         
 -12   5   8          9.38         17.21         7.66 o                         
 -11   5   8        108.87        112.29         4.88 o                         
 -10   5   8          6.46          9.70         7.43 o                         
  -9   5   8        219.73        232.81         6.30 o                         
  -8   5   8         67.83         62.59         4.45 o                         
  -7   5   8        395.23        403.97         9.39 o                         
  -6   5   8         11.48         15.43         4.17 o                         
  -5   5   8        303.58        304.54        11.32 o                         
  -4   5   8         91.29         88.66         4.05 o                         
  -3   5   8        385.53        381.88        10.81 o                         
  -2   5   8        479.06        461.77         9.02 o                         
  -1   5   8       1948.24       1940.24        23.97 o                         
   0   5   8          1.99          0.23         3.23 o                         
   1   5   8        631.65        618.04        11.56 o                         
   2   5   8          5.79          7.20         3.19 o                         
   3   5   8        239.01        254.56         7.30 o                         
   4   5   8         42.83         47.69         3.88 o                         
   5   5   8        210.05        204.35         4.44 o                         
   6   5   8         37.43         49.51         4.59 o                         
   7   5   8        236.15        233.89         7.14 o                         
   8   5   8          5.15         -2.29         6.42 o                         
   9   5   8         61.68         52.84        14.84 o                         
 -13   6   8          1.47         12.99         6.57 o                         
 -12   6   8         30.59         27.48         5.64 o                         
 -11   6   8          5.72          7.00         5.83 o                         
 -10   6   8        130.74        134.16         4.76 o                         
  -9   6   8         28.65         31.91        10.81 o                         
  -8   6   8        260.75        263.15         8.86 o                         
  -7   6   8          4.75         12.65         3.93 o                         
  -6   6   8        435.03        463.43         8.25 o                         
  -5   6   8         21.50         30.38         5.97 o                         
  -4   6   8        285.33        280.77         8.80 o                         
  -3   6   8        284.80        266.40         9.50 o                         
  -2   6   8        740.58        738.18        12.38 o                         
  -1   6   8         51.87         55.30         3.47 o                         
   0   6   8       1125.75       1138.38         8.41 o                         
   1   6   8        116.88        128.89         3.80 o                         
   2   6   8        398.36        391.51         6.57 o                         
   3   6   8         96.86         90.35         5.09 o                         
   4   6   8        148.20        156.60         4.24 o                         
   5   6   8         19.58         17.68         4.44 o                         
   6   6   8        154.80        152.40         7.25 o                         
   7   6   8          0.18         -0.01         5.85 o                         
   8   6   8        111.70        116.65         6.95 o                         
   9   6   8          6.61          1.76         7.19 o                         
 -13   7   8         20.45         29.37         9.73 o                         
 -12   7   8         16.21         19.49         5.86 o                         
 -11   7   8         61.82         66.07         9.35 o                         
 -10   7   8         14.15         12.87         4.12 o                         
  -9   7   8        134.92        130.42         4.20 o                         
  -8   7   8          3.89          6.79         4.01 o                         
  -7   7   8        228.49        215.62         4.67 o                         
  -6   7   8          0.51          2.74         3.88 o                         
  -5   7   8        483.62        496.73         7.14 o                         
  -4   7   8         90.18        101.34         4.04 o                         
  -3   7   8        529.91        563.96         5.16 o                         
  -2   7   8         54.31         62.99         4.15 o                         
  -1   7   8        646.37        673.13         5.43 o                         
   0   7   8        442.64        450.49        12.10 o                         
   1   7   8        464.29        434.52         4.84 o                         
   2   7   8         31.12         39.46         4.16 o                         
   3   7   8        343.02        363.02         6.42 o                         
   4   7   8         98.35        102.75         6.82 o                         
   5   7   8        190.72        189.72        11.00 o                         
   6   7   8          1.32          7.47         5.54 o                         
   7   7   8        109.16        108.11        19.42 o                         
   8   7   8         12.56          7.96        11.91 o                         
 -12   8   8         39.94         42.87         6.10 o                         
 -11   8   8          7.04         13.83         5.33 o                         
 -10   8   8         75.85         70.11         4.64 o                         
  -9   8   8         30.60         30.90         3.92 o                         
  -8   8   8         78.84         88.60         3.88 o                         
  -7   8   8          7.02         16.11         6.44 o                         
  -6   8   8        185.02        189.03         4.56 o                         
  -5   8   8          0.08          3.26         4.13 o                         
  -4   8   8        739.53        766.07        25.35 o                         
  -3   8   8        159.88        157.48         4.29 o                         
  -2   8   8        342.35        355.69         7.67 o                         
  -1   8   8        170.66        179.79         4.41 o                         
   0   8   8        111.82        130.00         4.17 o                         
   1   8   8         42.66         62.36         4.22 o                         
   2   8   8        284.74        284.26        12.12 o                         
   3   8   8        140.53        141.34         4.83 o                         
   4   8   8        340.37        362.62        14.23 o                         
   5   8   8          1.21          0.37         4.88 o                         
   6   8   8        122.24        136.35        10.49 o                         
   7   8   8          4.34          2.81         6.41 o                         
   8   8   8         23.15          8.70        11.38 o                         
 -12   9   8          4.47          5.37         9.39 o                         
 -11   9   8         32.92         17.91         5.70 o                         
 -10   9   8          2.34          0.68         4.63 o                         
  -9   9   8         95.84         89.54         4.48 o                         
  -8   9   8          4.22          8.35         4.07 o                         
  -7   9   8        122.55        127.47         3.90 o                         
  -6   9   8          2.24         10.37         4.16 o                         
  -5   9   8        489.05        512.34         9.10 o                         
  -4   9   8          0.51         11.02         4.03 o                         
  -3   9   8        732.58        755.11        18.64 o                         
  -2   9   8         31.41         35.72         3.98 o                         
  -1   9   8        106.84        118.81         8.22 o                         
   0   9   8         12.74         18.88         3.92 o                         
   1   9   8        241.57        232.07         6.71 o                         
   2   9   8         18.49         18.58         4.25 o                         
   3   9   8        398.78        408.14        17.45 o                         
   4   9   8          0.00          0.49         4.67 o                         
   5   9   8        208.41        217.54         6.44 o                         
   6   9   8          0.26          7.93         6.05 o                         
   7   9   8         22.88         22.57         9.14 o                         
 -11  10   8          0.11          7.91         5.38 o                         
 -10  10   8         29.60         26.28         4.85 o                         
  -9  10   8          0.03          0.76         4.28 o                         
  -8  10   8         96.75         95.72         4.34 o                         
  -7  10   8         28.54         36.24         3.85 o                         
  -6  10   8        198.90        212.67         5.18 o                         
  -5  10   8         41.25         61.21         3.86 o                         
  -4  10   8        371.41        386.40        15.14 o                         
  -3  10   8          1.07          4.05         3.91 o                         
  -2  10   8         64.86         67.48         4.19 o                         
  -1  10   8         35.39         51.44         4.09 o                         
   0  10   8        141.68        155.66         4.53 o                         
   1  10   8         21.14         33.74         5.32 o                         
   2  10   8        439.96        470.63        16.73 o                         
   3  10   8          2.43          5.29         4.53 o                         
   4  10   8        157.84        163.74         5.41 o                         
   5  10   8          9.09          9.83         9.34 o                         
   6  10   8         29.04         23.82         7.94 o                         
   7  10   8          9.00         -1.35         6.89 o                         
 -10  11   8          0.98          5.25         5.12 o                         
  -9  11   8         80.75         70.10         7.67 o                         
  -8  11   8         12.68          8.73         4.39 o                         
  -7  11   8        170.36        156.19         6.33 o                         
  -6  11   8          7.87         18.16         5.91 o                         
  -5  11   8        195.22        197.38         7.29 o                         
  -4  11   8         31.58         34.69         3.87 o                         
  -3  11   8        111.42        118.34         5.00 o                         
  -2  11   8          7.30         15.57         3.90 o                         
  -1  11   8        114.99        114.80         3.92 o                         
   0  11   8         18.28         25.73         3.99 o                         
   1  11   8        534.41        566.11        19.60 o                         
   2  11   8         10.16         12.12         4.29 o                         
   3  11   8        163.85        153.72         5.14 o                         
   4  11   8         13.63         17.35         9.73 o                         
   5  11   8         26.53         26.81         6.36 o                         
   6  11   8          1.04          3.01        12.42 o                         
 -10  12   8         15.76          7.69         5.47 o                         
  -9  12   8          0.08         -0.99         6.37 o                         
  -8  12   8        118.12        110.73         5.71 o                         
  -7  12   8         12.51         10.48         4.33 o                         
  -6  12   8         92.95        105.20         7.38 o                         
  -5  12   8          0.09          9.28         4.23 o                         
  -4  12   8        101.16        110.24         5.43 o                         
  -3  12   8          3.32          6.05         3.82 o                         
  -2  12   8         54.40         59.58         3.87 o                         
  -1  12   8          3.52          9.28         4.16 o                         
   0  12   8        317.74        330.04         5.06 o                         
   1  12   8         21.85         26.54         4.31 o                         
   2  12   8        215.17        217.47         7.50 o                         
   3  12   8          1.53          4.07         4.88 o                         
   4  12   8         12.04         25.11         8.45 o                         
   5  12   8          1.68          6.99         6.65 o                         
  -9  13   8         55.91         20.97         9.01 o                         
  -8  13   8          0.06          5.09         5.50 o                         
  -7  13   8         43.41         52.65         6.45 o                         
  -6  13   8          6.68          7.79         4.29 o                         
  -5  13   8         35.81         39.76         4.39 o                         
  -4  13   8          0.20          8.89         5.28 o                         
  -3  13   8        129.70        144.36         9.10 o                         
  -2  13   8          3.75          1.07         4.20 o                         
  -1  13   8        172.46        170.45         8.02 o                         
   0  13   8          0.01         -1.97         4.37 o                         
   1  13   8        124.57        123.16         9.73 o                         
   2  13   8         13.83          9.90         5.40 o                         
   3  13   8         17.96         19.01         5.55 o                         
   4  13   8          0.46          6.99         6.60 o                         
  -7  14   8          0.52         -3.90         4.81 o                         
  -6  14   8         10.41          7.55         4.67 o                         
  -5  14   8          0.10         -0.60         4.48 o                         
  -4  14   8        115.90        107.21         5.23 o                         
  -3  14   8          0.89         10.80         4.37 o                         
  -2  14   8        165.56        154.93         6.12 o                         
  -1  14   8          1.58          8.00         4.58 o                         
   0  14   8         82.46         72.80         6.38 o                         
   1  14   8          1.70         -4.91         4.91 o                         
   2  14   8         16.56         17.84         5.44 o                         
   3  14   8          0.45          4.30         6.22 o                         
  -6  15   8          0.74         -1.01         5.34 o                         
  -5  15   8         22.88         17.87         5.20 o                         
  -4  15   8          0.30         -1.43         5.01 o                         
  -3  15   8        138.08        120.53        11.78 o                         
  -2  15   8          6.25          1.88         4.98 o                         
  -1  15   8         60.93         53.57         5.30 o                         
   0  15   8          2.52         -1.51         5.23 o                         
   1  15   8         16.33         13.99         5.58 o                         
 -13   0   9          5.76         10.00         9.26 o                         
 -11   0   9         82.35         82.48         8.55 o                         
  -9   0   9        270.03        302.04        10.04 o                         
  -7   0   9        797.48        786.37        32.26 o                         
  -5   0   9        600.05        570.11         7.44 o                         
  -3   0   9          9.78          8.90         8.48 o                         
  -1   0   9       1968.87       2092.61        88.34 o                         
   1   0   9       1306.89       1272.35        28.20 o                         
   3   0   9        175.10        203.88        14.74 o                         
   5   0   9         16.15         23.66         7.78 o                         
   7   0   9        121.71        114.48        11.97 o                         
   9   0   9        134.33        108.21        22.02 o                         
 -13   1   9          0.05          1.32         7.28 o                         
 -12   1   9         11.42         18.89         5.99 o                         
 -11   1   9          0.32          5.81         6.07 o                         
 -10   1   9        246.78        230.39         6.61 o                         
  -9   1   9          0.15          6.08         4.08 o                         
  -8   1   9        140.07        148.69         3.81 o                         
  -7   1   9         50.44         47.00         3.51 o                         
  -6   1   9       1267.66       1302.00        22.21 o                         
  -5   1   9          1.18          2.66         3.26 o                         
  -4   1   9        123.67        124.21         2.91 o                         
  -3   1   9         23.63         51.61        13.80 o                         
  -2   1   9        522.11        526.42         7.28 o                         
  -1   1   9         18.36         28.57         3.36 o                         
   0   1   9       2109.65       2118.23        37.96 o                         
   1   1   9         27.71         31.47         3.25 o                         
   2   1   9        608.68        646.19        13.81 o                         
   3   1   9          0.00          4.04         3.53 o                         
   4   1   9        206.74        220.65         4.34 o                         
   5   1   9          8.04         34.88        14.93 o                         
   6   1   9         43.46         41.06         4.39 o                         
   7   1   9          1.15          4.56         5.12 o                         
   8   1   9        160.10        171.27         7.26 o                         
   9   1   9          1.34          0.96         6.66 o                         
 -13   2   9         10.50         14.18         5.58 o                         
 -12   2   9          0.62         13.16         9.60 o                         
 -11   2   9        145.24        144.99         6.22 o                         
 -10   2   9          5.50          2.00         4.63 o                         
  -9   2   9        135.35        148.90         4.45 o                         
  -8   2   9          3.23         12.09         3.87 o                         
  -7   2   9        238.03        232.43         3.82 o                         
  -6   2   9          4.51          8.53         3.37 o                         
  -5   2   9       1088.65       1087.56        13.34 o                         
  -4   2   9        137.33        159.56         3.54 o                         
  -3   2   9        255.15        260.33         3.64 o                         
  -2   2   9         68.95         77.80         4.94 o                         
  -1   2   9       1202.38       1185.84        28.98 o                         
   0   2   9         12.51         23.41         3.25 o                         
   1   2   9        241.08        234.44         4.82 o                         
   2   2   9          2.57         12.34         3.40 o                         
   3   2   9        442.44        477.11        16.85 o                         
   4   2   9         15.46         14.15         3.77 o                         
   5   2   9        277.73        280.09         7.86 o                         
   6   2   9          0.24          0.65         4.09 o                         
   7   2   9         71.00         66.35         5.11 o                         
   8   2   9          5.60          4.03         5.37 o                         
   9   2   9         47.24         30.15         9.65 o                         
 -13   3   9          0.86         -0.24         5.70 o                         
 -12   3   9         52.65         55.58        14.15 o                         
 -11   3   9          6.39          3.21         6.38 o                         
 -10   3   9        241.29        239.24         5.49 o                         
  -9   3   9          0.34          7.26         4.97 o                         
  -8   3   9          9.33          9.43         7.29 o                         
  -7   3   9         48.48         37.23         3.83 o                         
  -6   3   9        573.50        612.90         5.24 o                         
  -5   3   9        151.66        141.88         3.92 o                         
  -4   3   9       1036.52       1071.69        26.80 o                         
  -3   3   9          7.77         13.23         3.20 o                         
  -2   3   9        838.49        811.51         4.83 o                         
  -1   3   9        256.80        271.28        10.56 o                         
   0   3   9        298.21        299.77         9.64 o                         
   1   3   9          9.71         23.74         3.42 o                         
   2   3   9        207.57        215.14         3.78 o                         
   3   3   9         44.96         52.89         4.02 o                         
   4   3   9        810.15        854.31        15.83 o                         
   5   3   9          0.40         -2.28         4.12 o                         
   6   3   9        177.78        186.91         4.92 o                         
   7   3   9         42.07         39.84         5.19 o                         
   8   3   9         27.48         29.62         6.04 o                         
 -13   4   9         13.03         11.65         5.54 o                         
 -12   4   9          4.12          4.12         6.20 o                         
 -11   4   9        139.96        122.13        10.05 o                         
 -10   4   9          1.37          2.50         4.56 o                         
  -9   4   9        117.82        120.98         6.36 o                         
  -8   4   9          0.15         -0.04         4.15 o                         
  -7   4   9         71.67         67.84         4.04 o                         
  -6   4   9         43.93         50.27         3.90 o                         
  -5   4   9        821.71        839.70        15.50 o                         
  -4   4   9         40.71         48.97         4.20 o                         
  -3   4   9        794.18        767.57        18.42 o                         
  -2   4   9        405.81        400.15         8.03 o                         
  -1   4   9        786.07        785.76         5.19 o                         
   0   4   9         17.30         12.17         3.31 o                         
   1   4   9         36.53         60.34        11.01 o                         
   2   4   9         95.61         98.70         3.68 o                         
   3   4   9        435.41        438.94        13.11 o                         
   4   4   9          1.16          8.08         5.07 o                         
   5   4   9        445.22        469.71         8.01 o                         
   6   4   9         21.69         26.08         4.76 o                         
   7   4   9         58.96         54.71         5.30 o                         
   8   4   9          1.92          3.62        10.84 o                         
 -13   5   9          0.51          5.95        10.29 o                         
 -12   5   9         31.08         36.07         5.15 o                         
 -11   5   9         17.99         20.82         6.02 o                         
 -10   5   9        182.85        187.56         5.15 o                         
  -9   5   9         14.05         26.16         4.28 o                         
  -8   5   9        101.79        134.08        19.68 o                         
  -7   5   9         23.35         19.02         6.21 o                         
  -6   5   9        309.49        306.28         7.60 o                         
  -5   5   9         68.64         70.88         6.36 o                         
  -4   5   9        515.74        522.46         4.46 o                         
  -3   5   9         58.92         72.08         3.43 o                         
  -2   5   9        755.71        779.08         6.23 o                         
  -1   5   9         25.33         27.30         3.34 o                         
   0   5   9        429.34        469.90         5.17 o                         
   1   5   9         78.38         80.55         3.66 o                         
   2   5   9        161.00        166.38         5.38 o                         
   3   5   9          7.56         12.76         3.70 o                         
   4   5   9        357.26        381.31         8.42 o                         
   5   5   9          2.48          2.11         4.48 o                         
   6   5   9        141.50        146.66         7.88 o                         
   7   5   9         10.75         21.61         6.36 o                         
   8   5   9         42.93         27.07         8.69 o                         
 -13   6   9         15.79          7.02         5.85 o                         
 -12   6   9          9.61         26.27         9.12 o                         
 -11   6   9         54.73         56.35         4.34 o                         
 -10   6   9          6.26          9.54         4.63 o                         
  -9   6   9        164.00        166.72         5.09 o                         
  -8   6   9          4.77         11.71         4.16 o                         
  -7   6   9        213.49        209.60         8.68 o                         
  -6   6   9         71.75         72.71         4.22 o                         
  -5   6   9        291.65        293.61         4.63 o                         
  -4   6   9          3.80         18.74         3.78 o                         
  -3   6   9        444.29        427.70        10.31 o                         
  -2   6   9         12.40         18.71         5.31 o                         
  -1   6   9        622.37        636.33         6.80 o                         
   0   6   9        176.27        165.99         6.29 o                         
   1   6   9        317.62        317.95         4.15 o                         
   2   6   9         63.19         65.46         5.48 o                         
   3   6   9        194.54        201.50         4.38 o                         
   4   6   9         41.63         50.55         8.18 o                         
   5   6   9        150.88        142.33         5.24 o                         
   6   6   9         19.46         22.87         5.55 o                         
   7   6   9         75.57         63.45         7.44 o                         
   8   6   9          3.08          1.48         8.90 o                         
 -12   7   9         21.71         20.98         5.84 o                         
 -11   7   9          1.56          3.32         4.57 o                         
 -10   7   9         71.09         83.80         6.41 o                         
  -9   7   9         69.02         76.62         4.73 o                         
  -8   7   9        147.06        145.80         4.85 o                         
  -7   7   9         86.33         91.36         5.30 o                         
  -6   7   9        285.82        305.31         5.71 o                         
  -5   7   9         28.36         43.42         5.19 o                         
  -4   7   9        346.39        361.96        14.37 o                         
  -3   7   9         12.33         13.25         3.90 o                         
  -2   7   9        390.06        430.17         5.96 o                         
  -1   7   9        104.54        109.65         5.77 o                         
   0   7   9        378.93        379.00         9.87 o                         
   1   7   9         10.95         22.75         8.47 o                         
   2   7   9        282.54        281.82         5.08 o                         
   3   7   9        237.82        263.00         5.24 o                         
   4   7   9        174.77        193.87         5.20 o                         
   5   7   9          9.62          9.99         4.88 o                         
   6   7   9         77.43         59.51         6.46 o                         
   7   7   9         11.01          3.47         7.33 o                         
 -12   8   9          5.12          5.62         8.73 o                         
 -11   8   9         31.77         25.39         4.64 o                         
 -10   8   9         10.00         17.74         4.24 o                         
  -9   8   9         75.46         68.36         6.33 o                         
  -8   8   9          0.25          1.72         5.50 o                         
  -7   8   9        158.82        166.46         4.99 o                         
  -6   8   9        131.21        140.20         4.57 o                         
  -5   8   9        344.39        360.10         5.96 o                         
  -4   8   9          2.23          4.75         3.97 o                         
  -3   8   9        300.45        281.32        10.32 o                         
  -2   8   9          1.36          9.22         3.93 o                         
  -1   8   9        151.12        159.20         8.97 o                         
   0   8   9         32.50         39.75         4.00 o                         
   1   8   9        309.54        300.75         4.99 o                         
   2   8   9        151.52        159.86         7.42 o                         
   3   8   9        273.08        275.44        16.45 o                         
   4   8   9          6.39         11.25         4.83 o                         
   5   8   9         93.46         88.86         5.39 o                         
   6   8   9         27.88         30.29         6.31 o                         
   7   8   9         36.09         27.16        13.05 o                         
 -11   9   9          1.99         -1.06         5.22 o                         
 -10   9   9         20.76         26.17         4.37 o                         
  -9   9   9          7.73          5.51         5.21 o                         
  -8   9   9        116.56        102.31         4.41 o                         
  -7   9   9         18.63         28.43         4.79 o                         
  -6   9   9        181.81        187.85        14.87 o                         
  -5   9   9          4.37          5.97         4.14 o                         
  -4   9   9        287.00        277.06        11.25 o                         
  -3   9   9          1.74          5.27         4.06 o                         
  -2   9   9        133.62        142.86        10.46 o                         
  -1   9   9          7.82         13.68         4.06 o                         
   0   9   9        198.93        212.82         6.96 o                         
   1   9   9          1.78          6.13         4.43 o                         
   2   9   9        343.93        321.62         5.50 o                         
   3   9   9          5.15         12.65         5.42 o                         
   4   9   9         97.92        112.34         7.97 o                         
   5   9   9          2.81         -1.13         6.03 o                         
   6   9   9         39.55         37.48         6.78 o                         
 -11  10   9         14.45         10.39         5.47 o                         
 -10  10   9          1.25          7.86         5.33 o                         
  -9  10   9         65.03         59.31         5.96 o                         
  -8  10   9          2.97         -3.58         4.09 o                         
  -7  10   9        144.15        157.56        10.43 o                         
  -6  10   9          1.24          1.59         3.82 o                         
  -5  10   9        124.94        130.47         5.08 o                         
  -4  10   9         18.91         18.60         4.47 o                         
  -3  10   9        108.71        100.02         5.76 o                         
  -2  10   9         77.53         82.74        11.05 o                         
  -1  10   9        135.53        144.02         7.91 o                         
   0  10   9          9.10          8.54         4.28 o                         
   1  10   9        363.23        388.22         7.89 o                         
   2  10   9          5.25          3.14         4.24 o                         
   3  10   9        122.97        120.23         5.10 o                         
   4  10   9          4.21          4.95         5.33 o                         
   5  10   9         19.23         37.48         8.70 o                         
   6  10   9          6.95         -0.38         6.99 o                         
 -10  11   9         18.63         12.95         5.40 o                         
  -9  11   9          0.59          8.44         5.26 o                         
  -8  11   9        152.56        140.94         5.63 o                         
  -7  11   9          1.82          4.33         4.36 o                         
  -6  11   9         59.41         62.53         4.19 o                         
  -5  11   9         20.68         20.88         4.12 o                         
  -4  11   9         54.85         57.73         4.19 o                         
  -3  11   9          7.32          6.26         3.78 o                         
  -2  11   9        126.25        123.72         4.34 o                         
  -1  11   9         46.18         55.64         4.05 o                         
   0  11   9        285.31        286.06         8.62 o                         
   1  11   9          5.11         11.75         5.52 o                         
   2  11   9        142.32        131.43         6.27 o                         
   3  11   9          7.39          9.98         5.06 o                         
   4  11   9          7.48         15.30        10.95 o                         
   5  11   9          0.85          7.44        12.43 o                         
  -9  12   9         52.32         36.52         8.84 o                         
  -8  12   9          1.57          7.38         4.93 o                         
  -7  12   9         80.38         73.24         5.66 o                         
  -6  12   9          0.07         -4.35         4.35 o                         
  -5  12   9         25.13         30.98         5.84 o                         
  -4  12   9          2.59         21.52         4.24 o                         
  -3  12   9        141.80        123.59         6.77 o                         
  -2  12   9         13.87         15.86         4.04 o                         
  -1  12   9        161.12        159.08         4.97 o                         
   0  12   9          4.99          9.14         5.43 o                         
   1  12   9        162.14        157.15        10.30 o                         
   2  12   9          0.10         -1.34         4.80 o                         
   3  12   9         25.37         25.13         6.84 o                         
   4  12   9          0.01         10.30         6.73 o                         
  -8  13   9         48.76         28.25         5.54 o                         
  -7  13   9          1.37          6.17         4.92 o                         
  -6  13   9         18.46         18.32         4.75 o                         
  -5  13   9          0.89         10.37         4.62 o                         
  -4  13   9         92.78         91.62         7.72 o                         
  -3  13   9          0.69          8.21         4.59 o                         
  -2  13   9        152.39        152.71         6.22 o                         
  -1  13   9          0.36          4.31         4.42 o                         
   0  13   9         48.15         42.94         5.11 o                         
   1  13   9          0.73          3.80         5.00 o                         
   2  13   9         22.99         19.87         5.25 o                         
   3  13   9          1.52         12.47         5.98 o                         
  -6  14   9          1.80          0.59         5.36 o                         
  -5  14   9         53.14         49.55         4.89 o                         
  -4  14   9          0.52         -0.44         4.76 o                         
  -3  14   9        175.50        158.17        18.31 o                         
  -2  14   9          1.19         -3.57         4.71 o                         
  -1  14   9         30.71         17.32         4.95 o                         
   0  14   9          0.43          6.13         4.83 o                         
   1  14   9         15.96         12.47         5.42 o                         
  -4  15   9         84.50         59.67        10.88 o                         
  -3  15   9          2.88          6.08         7.54 o                         
  -2  15   9         50.82         31.40         5.72 o                         
 -12   0  10          4.51         14.76         8.67 o                         
 -10   0  10        279.40        284.67        10.63 o                         
  -8   0  10        174.95        174.38        10.00 o                         
  -6   0  10        243.94        258.05        12.20 o                         
  -4   0  10         68.76         80.64         4.71 o                         
  -2   0  10        611.28        682.46        38.67 o                         
   0   0  10       1740.53       1727.00        30.20 o                         
   2   0  10         13.13         18.69         6.46 o                         
   4   0  10         40.60         44.92         5.41 o                         
   6   0  10        217.23        221.34        12.74 o                         
   8   0  10        113.82         54.91         9.69 o                         
 -13   1  10          5.98         14.19         6.94 o                         
 -12   1  10          0.06          5.18         6.18 o                         
 -11   1  10         70.18         71.83         7.00 o                         
 -10   1  10          0.04          3.23         5.65 o                         
  -9   1  10        286.15        344.41        43.91 o                         
  -8   1  10          0.89          3.69         3.57 o                         
  -7   1  10        100.37         92.72         3.68 o                         
  -6   1  10          1.44          2.30         7.23 o                         
  -5   1  10        522.68        542.82         4.43 o                         
  -4   1  10          0.13          2.90         3.40 o                         
  -3   1  10        149.53        161.58         3.29 o                         
  -2   1  10          0.26          1.86         3.30 o                         
  -1   1  10       1485.87       1470.39        11.11 o                         
   0   1  10          0.11         11.18         3.67 o                         
   1   1  10        452.93        443.65        12.51 o                         
   2   1  10          0.30          7.06         4.68 o                         
   3   1  10         43.64         55.24         5.16 o                         
   4   1  10          0.26          4.41         4.03 o                         
   5   1  10        151.68        147.00         4.29 o                         
   6   1  10          0.10         -1.74         5.22 o                         
   7   1  10        112.11        107.67         6.07 o                         
   8   1  10          0.01         -1.37         5.97 o                         
 -13   2  10          0.80          9.55         8.24 o                         
 -12   2  10         11.09          9.41         6.91 o                         
 -11   2  10         12.94         -2.53        12.02 o                         
 -10   2  10        201.24        184.51         6.28 o                         
  -9   2  10          3.46         10.92         4.30 o                         
  -8   2  10         61.87         63.96         3.69 o                         
  -7   2  10          0.25          4.61         3.44 o                         
  -6   2  10        387.34        399.04         6.84 o                         
  -5   2  10          2.31         16.82         3.31 o                         
  -4   2  10        477.00        462.87         4.29 o                         
  -3   2  10          8.71         13.36         3.21 o                         
  -2   2  10        288.94        309.91         4.00 o                         
  -1   2  10          3.39          3.53         3.88 o                         
   0   2  10        578.69        607.52         7.89 o                         
   1   2  10         73.83         67.67         5.80 o                         
   2   2  10        130.20        136.18         4.30 o                         
   3   2  10          1.96         -3.39         3.77 o                         
   4   2  10        317.94        349.75         8.47 o                         
   5   2  10          2.42          4.31         5.88 o                         
   6   2  10         95.94         91.49         4.98 o                         
   7   2  10          0.10          2.32         5.41 o                         
   8   2  10         35.50         24.55         8.65 o                         
 -13   3  10         18.07         13.42         6.06 o                         
 -12   3  10          1.97          5.01         9.78 o                         
 -11   3  10         71.50         70.68        13.73 o                         
 -10   3  10          1.96          9.72         4.65 o                         
  -9   3  10        118.58        116.48         5.07 o                         
  -8   3  10         17.89         22.54         7.76 o                         
  -7   3  10         94.10        103.90         4.73 o                         
  -6   3  10          1.15          6.94         4.09 o                         
  -5   3  10       1070.79       1122.70        16.09 o                         
  -4   3  10          0.00         10.93         4.06 o                         
  -3   3  10        420.06        403.10         4.41 o                         
  -2   3  10        145.43        148.66         5.71 o                         
  -1   3  10        189.35        196.77         5.92 o                         
   0   3  10         24.82         34.30         3.42 o                         
   1   3  10        209.19        225.35         6.89 o                         
   2   3  10         28.56         48.88         6.97 o                         
   3   3  10        505.68        540.62         9.41 o                         
   4   3  10         26.79         35.17         4.32 o                         
   5   3  10        196.01        198.29         5.01 o                         
   6   3  10          8.58         15.33         4.73 o                         
   7   3  10          8.03         15.69         7.26 o                         
 -13   4  10          0.81          9.23         6.17 o                         
 -12   4  10         20.07         26.28         6.54 o                         
 -11   4  10         22.61         30.13         5.36 o                         
 -10   4  10        109.05        108.92         5.17 o                         
  -9   4  10          8.25         13.77         8.49 o                         
  -8   4  10         35.98         33.86         4.19 o                         
  -7   4  10          0.46          3.27         3.93 o                         
  -6   4  10        420.47        440.20        10.19 o                         
  -5   4  10          1.78          5.19         3.76 o                         
  -4   4  10        671.73        677.91        16.61 o                         
  -3   4  10         83.82         73.51         3.46 o                         
  -2   4  10        158.59        171.52         3.79 o                         
  -1   4  10         33.07         33.06         3.36 o                         
   0   4  10        211.40        235.68         4.16 o                         
   1   4  10        204.44        201.20         3.96 o                         
   2   4  10        332.44        334.81        11.04 o                         
   3   4  10          3.80          9.51         3.73 o                         
   4   4  10        436.14        453.74        11.40 o                         
   5   4  10         33.35         35.66         4.35 o                         
   6   4  10         37.73         37.25         5.33 o                         
   7   4  10          0.19         12.80         6.01 o                         
 -12   5  10          2.02          1.21         5.32 o                         
 -11   5  10         48.17         40.02         5.87 o                         
 -10   5  10          0.04         -2.60         4.88 o                         
  -9   5  10        103.18        111.20         5.09 o                         
  -8   5  10         14.32         16.15         4.87 o                         
  -7   5  10        126.23        127.80         4.61 o                         
  -6   5  10         44.90         48.48         4.67 o                         
  -5   5  10        575.27        594.60        13.38 o                         
  -4   5  10         27.64         23.28         3.70 o                         
  -3   5  10        235.37        240.36         4.22 o                         
  -2   5  10         49.35         48.94         3.35 o                         
  -1   5  10        249.48        264.09         4.01 o                         
   0   5  10          7.86         19.81         3.48 o                         
   1   5  10        281.46        279.55         6.67 o                         
   2   5  10          0.57          7.93         3.80 o                         
   3   5  10        276.71        277.09         6.53 o                         
   4   5  10         17.37         17.85         4.00 o                         
   5   5  10        105.65        111.73         5.00 o                         
   6   5  10          0.01          3.90         5.17 o                         
   7   5  10         22.53          9.44         6.59 o                         
 -12   6  10         20.74          9.81         5.98 o                         
 -11   6  10          4.37          8.59         4.66 o                         
 -10   6  10         60.55         68.25         4.97 o                         
  -9   6  10         15.12         15.21         4.90 o                         
  -8   6  10        108.93        104.34        13.20 o                         
  -7   6  10         52.89         58.54        10.68 o                         
  -6   6  10        236.00        236.87         7.14 o                         
  -5   6  10          5.81         11.76        10.69 o                         
  -4   6  10        241.56        278.30        15.23 o                         
  -3   6  10         40.79         52.09         3.50 o                         
  -2   6  10        227.82        219.41         6.53 o                         
  -1   6  10          4.12          6.67         3.73 o                         
   0   6  10        382.53        373.95         8.07 o                         
   1   6  10          5.24          6.60         3.95 o                         
   2   6  10        245.93        240.41         6.47 o                         
   3   6  10         37.22         44.17         4.28 o                         
   4   6  10        114.74        116.42         4.66 o                         
   5   6  10         14.96         23.25         6.15 o                         
   6   6  10         58.43         46.83         6.20 o                         
   7   6  10          1.11         -0.99         7.08 o                         
 -12   7  10          0.11          2.06         5.76 o                         
 -11   7  10         26.29         24.21         4.78 o                         
 -10   7  10          3.03          7.12         5.33 o                         
  -9   7  10         78.99         82.93         5.58 o                         
  -8   7  10          0.02          1.48        11.62 o                         
  -7   7  10        134.94        146.13         4.67 o                         
  -6   7  10        115.06        105.64         8.53 o                         
  -5   7  10        198.45        201.26         4.62 o                         
  -4   7  10        108.37        124.23         5.19 o                         
  -3   7  10        159.44        158.76         5.24 o                         
  -2   7  10         42.79         40.43         4.18 o                         
  -1   7  10        254.38        283.25         6.95 o                         
   0   7  10         33.75         37.08         4.40 o                         
   1   7  10        235.47        242.51        11.53 o                         
   2   7  10         99.91         98.08         6.02 o                         
   3   7  10        116.38        112.47         6.15 o                         
   4   7  10          9.91          9.90         5.33 o                         
   5   7  10         61.06         68.31         8.95 o                         
   6   7  10         26.18         18.72         6.93 o                         
 -11   8  10          2.49          8.94         6.55 o                         
 -10   8  10         36.05         40.14         4.72 o                         
  -9   8  10          4.51         16.59         5.82 o                         
  -8   8  10        122.58        119.92         5.36 o                         
  -7   8  10         49.02         48.20         4.61 o                         
  -6   8  10        140.88        144.77         4.77 o                         
  -5   8  10          0.25          0.41         4.46 o                         
  -4   8  10        202.91        215.05         6.94 o                         
  -3   8  10         50.11         58.16         4.37 o                         
  -2   8  10        198.91        176.70         5.77 o                         
  -1   8  10         17.29         26.38         4.46 o                         
   0   8  10        198.15        189.66         5.30 o                         
   1   8  10         25.01         34.87         4.45 o                         
   2   8  10        178.02        175.35         5.83 o                         
   3   8  10          8.55          8.12         5.03 o                         
   4   8  10         77.64         87.50         6.89 o                         
   5   8  10         26.31         35.21         6.04 o                         
   6   8  10         42.74         32.97         7.03 o                         
 -11   9  10         16.85          4.00         5.31 o                         
 -10   9  10          1.29          2.41         4.97 o                         
  -9   9  10         54.84         44.16         4.66 o                         
  -8   9  10          0.38          2.04         6.00 o                         
  -7   9  10        115.84        116.02         4.95 o                         
  -6   9  10          7.45          7.13         5.17 o                         
  -5   9  10         61.56         65.56         4.52 o                         
  -4   9  10         16.49         10.91         4.47 o                         
  -3   9  10        193.57        204.39         4.94 o                         
  -2   9  10         23.65         37.63         4.87 o                         
  -1   9  10        165.70        182.77        11.51 o                         
   0   9  10          6.48          8.09         4.63 o                         
   1   9  10        147.57        140.67         5.14 o                         
   2   9  10          0.89          0.88         5.53 o                         
   3   9  10         76.50         65.45         5.79 o                         
   4   9  10          0.49          6.02         5.11 o                         
   5   9  10         41.96         38.00         6.90 o                         
 -10  10  10         28.40         14.76         5.18 o                         
  -9  10  10          0.00         -1.71         4.97 o                         
  -8  10  10        103.19        108.66        10.41 o                         
  -7  10  10          0.03          3.51         4.18 o                         
  -6  10  10         53.72         55.38         6.12 o                         
  -5  10  10          3.37          0.88         4.57 o                         
  -4  10  10         85.96         83.55         4.96 o                         
  -3  10  10         23.13         24.47         5.70 o                         
  -2  10  10        236.99        237.28        10.05 o                         
  -1  10  10         33.56         30.57         4.66 o                         
   0  10  10        170.41        160.32         8.19 o                         
   1  10  10         26.40         41.83         5.04 o                         
   2  10  10         77.85         86.64        10.63 o                         
   3  10  10          0.33          5.99         4.97 o                         
   4  10  10         28.61         28.47         5.90 o                         
   5  10  10         11.11         18.67        10.51 o                         
  -9  11  10         45.65         22.05         6.08 o                         
  -8  11  10          2.18         -1.04         5.88 o                         
  -7  11  10         68.89         76.06         7.79 o                         
  -6  11  10          0.02          7.88         4.39 o                         
  -5  11  10         12.96         19.69         4.19 o                         
  -4  11  10          1.65         10.95         4.11 o                         
  -3  11  10        140.25        141.04         7.29 o                         
  -2  11  10         54.70         57.88         5.32 o                         
  -1  11  10        190.43        206.68         9.48 o                         
   0  11  10          3.75         13.31         4.49 o                         
   1  11  10         83.01         60.41         5.90 o                         
   2  11  10         10.76          8.01         4.96 o                         
   3  11  10         16.17          6.69         5.78 o                         
   4  11  10          9.51         40.36        10.26 o                         
  -8  12  10         44.92         30.45         5.79 o                         
  -7  12  10          0.06          2.05         4.95 o                         
  -6  12  10         26.43         30.02         4.73 o                         
  -5  12  10          0.86          3.10         4.46 o                         
  -4  12  10         64.69         61.16         7.44 o                         
  -3  12  10          2.84          1.97         4.41 o                         
  -2  12  10        148.37        152.19        13.23 o                         
  -1  12  10          0.65          3.09         4.65 o                         
   0  12  10         57.94         44.90         4.50 o                         
   1  12  10          2.28         -0.35         5.07 o                         
   2  12  10         42.02         27.89         5.63 o                         
   3  12  10          2.91         16.18         7.44 o                         
  -7  13  10         33.81         28.53         6.80 o                         
  -6  13  10          2.29         -0.65         4.88 o                         
  -5  13  10         48.21         40.26         6.71 o                         
  -4  13  10          2.39          4.40         5.51 o                         
  -3  13  10         97.21         78.73         5.16 o                         
  -2  13  10          0.03          6.33         4.64 o                         
  -1  13  10         28.61         23.94         6.37 o                         
   0  13  10          0.01          3.65         5.29 o                         
   1  13  10         25.92         22.70         8.55 o                         
  -4  14  10         81.67         62.76         8.32 o                         
  -3  14  10          0.05          6.56         5.08 o                         
  -2  14  10         24.65         20.63         5.22 o                         
  -1  14  10          0.05         11.43         9.85 o                         
 -11   0  11         45.72         39.81         8.83 o                         
  -9   0  11        297.56        302.04        13.00 o                         
  -7   0  11          5.39         18.37         5.00 o                         
  -5   0  11        262.06        260.69         6.33 o                         
  -3   0  11        580.88        587.79        19.53 o                         
  -1   0  11        752.09        803.84        20.58 o                         
   1   0  11         72.96         87.80         5.26 o                         
   3   0  11         19.01         32.62        13.42 o                         
   5   0  11        273.63        254.81        21.92 o                         
   7   0  11         73.57         36.26        13.69 o                         
 -12   1  11          6.70         10.23         6.76 o                         
 -11   1  11          0.04         16.05         6.15 o                         
 -10   1  11        187.98        180.58         9.25 o                         
  -9   1  11          1.89         11.24         4.00 o                         
  -8   1  11         74.53         80.63         3.95 o                         
  -7   1  11          3.75         11.31         3.48 o                         
  -6   1  11         57.48         61.12         6.48 o                         
  -5   1  11          2.72          0.17         3.47 o                         
  -4   1  11        535.64        549.11         4.62 o                         
  -3   1  11          7.10         13.10         4.24 o                         
  -2   1  11        363.37        360.76         7.75 o                         
  -1   1  11          0.00          4.09         6.00 o                         
   0   1  11        338.03        330.59         8.81 o                         
   1   1  11          2.97          3.02         3.93 o                         
   2   1  11         16.11         32.14         7.17 o                         
   3   1  11          5.47         17.15         4.08 o                         
   4   1  11        178.27        214.27        16.43 o                         
   5   1  11          0.54          8.10         5.07 o                         
   6   1  11        126.35         93.34         7.70 o                         
   7   1  11          1.03          7.80        13.45 o                         
 -12   2  11          0.08          1.39         7.24 o                         
 -11   2  11         25.30         15.03         6.27 o                         
 -10   2  11          0.47         -6.55         6.55 o                         
  -9   2  11        149.53        165.50        13.09 o                         
  -8   2  11          5.16          6.71         3.72 o                         
  -7   2  11         51.97         58.46         3.70 o                         
  -6   2  11         31.73         38.32         3.60 o                         
  -5   2  11        551.82        552.54        12.43 o                         
  -4   2  11          0.99         -1.99         3.46 o                         
  -3   2  11        184.62        180.96         5.51 o                         
  -2   2  11          0.86         17.32         7.93 o                         
  -1   2  11        258.66        270.62         6.42 o                         
   0   2  11          3.90          9.04         3.68 o                         
   1   2  11        286.70        285.64         5.68 o                         
   2   2  11          3.05         12.18         3.74 o                         
   3   2  11        144.39        155.94         7.53 o                         
   4   2  11         15.16         22.81         4.52 o                         
   5   2  11        135.67        149.27         5.94 o                         
   6   2  11          2.94          9.55         5.45 o                         
 -12   3  11         12.33         13.62         6.89 o                         
 -11   3  11          4.29          6.90         5.17 o                         
 -10   3  11         61.08         62.27         4.93 o                         
  -9   3  11         18.64         18.52         7.61 o                         
  -8   3  11         75.36         59.58         4.47 o                         
  -7   3  11          0.47         -3.59         3.59 o                         
  -6   3  11        345.56        335.39         6.38 o                         
  -5   3  11         48.16         42.77         3.73 o                         
  -4   3  11        402.18        431.00         7.13 o                         
  -3   3  11          0.56          6.00         3.13 o                         
  -2   3  11         13.33         17.89         3.41 o                         
  -1   3  11          6.77          7.89         5.76 o                         
   0   3  11        299.00        312.74         6.00 o                         
   1   3  11         14.14         25.97         5.58 o                         
   2   3  11        337.63        335.14        10.86 o                         
   3   3  11         38.25         40.72         4.07 o                         
   4   3  11        135.23        156.61         9.10 o                         
   5   3  11          2.02          5.42         6.36 o                         
   6   3  11         15.90         12.30         5.24 o                         
 -12   4  11          1.05         -4.15        10.15 o                         
 -11   4  11         15.51          5.06         5.87 o                         
 -10   4  11          5.28         24.79         7.77 o                         
  -9   4  11         87.33         89.85         6.33 o                         
  -8   4  11         35.24         34.31         4.43 o                         
  -7   4  11        131.08        126.84         4.67 o                         
  -6   4  11         22.37         34.72         3.71 o                         
  -5   4  11        453.42        463.16         8.23 o                         
  -4   4  11          9.34         26.76         7.55 o                         
  -3   4  11         44.36         46.02         4.04 o                         
  -2   4  11          1.65         -0.15         3.39 o                         
  -1   4  11        136.67        162.51         7.30 o                         
   0   4  11         36.94         61.27         8.05 o                         
   1   4  11        477.97        498.17         7.61 o                         
   2   4  11          0.21         -3.83         3.83 o                         
   3   4  11        182.48        179.01         6.46 o                         
   4   4  11         40.05         38.66         4.50 o                         
   5   4  11         33.60         38.73         5.74 o                         
   6   4  11          0.14          3.86         5.51 o                         
 -12   5  11         11.16          0.59         7.79 o                         
 -11   5  11          9.25         16.06         5.41 o                         
 -10   5  11         58.32         53.39         5.14 o                         
  -9   5  11          7.53          0.00         4.76 o                         
  -8   5  11        124.14        119.47         7.99 o                         
  -7   5  11          0.10         12.56        12.15 o                         
  -6   5  11        176.63        167.12         7.53 o                         
  -5   5  11         21.64         31.73         8.08 o                         
  -4   5  11        189.00        186.56         4.59 o                         
  -3   5  11          8.13         10.11         3.94 o                         
  -2   5  11         93.19         97.40         5.31 o                         
  -1   5  11          5.31          4.53         3.66 o                         
   0   5  11        366.50        395.13         9.59 o                         
   1   5  11          7.03         18.71         5.74 o                         
   2   5  11        191.33        184.06         4.41 o                         
   3   5  11          8.39         10.89         4.31 o                         
   4   5  11         48.18         45.80         4.90 o                         
   5   5  11          0.10         -3.50         5.23 o                         
   6   5  11         24.86         24.53         5.85 o                         
 -11   6  11         20.95         13.74         6.03 o                         
 -10   6  11          5.76          2.22         5.40 o                         
  -9   6  11         99.50         99.04        16.02 o                         
  -8   6  11          0.75          8.34         4.57 o                         
  -7   6  11        109.71        108.81         5.08 o                         
  -6   6  11         19.01         26.60         7.82 o                         
  -5   6  11        112.15        143.00         4.70 o                         
  -4   6  11         50.81         64.18         4.37 o                         
  -3   6  11        155.31        159.22         5.87 o                         
  -2   6  11          9.18          6.50         3.63 o                         
  -1   6  11        289.27        299.48         8.79 o                         
   0   6  11         42.11         42.01         4.78 o                         
   1   6  11        206.78        209.19         4.45 o                         
   2   6  11          0.43         -0.60         4.23 o                         
   3   6  11         60.41         68.46         4.73 o                         
   4   6  11          0.93          9.43         4.83 o                         
   5   6  11         41.30         25.96         5.90 o                         
 -11   7  11          1.48          5.33         5.21 o                         
 -10   7  11         43.13         32.50         7.96 o                         
  -9   7  11          0.76         -5.13         5.22 o                         
  -8   7  11         95.93         97.05         4.99 o                         
  -7   7  11         21.49         27.98         4.63 o                         
  -6   7  11         81.53         77.26         6.67 o                         
  -5   7  11          4.93         14.82         4.29 o                         
  -4   7  11        123.07        120.83         4.62 o                         
  -3   7  11         53.21         56.07         4.64 o                         
  -2   7  11        219.48        201.43         4.45 o                         
  -1   7  11        113.55        117.97         6.40 o                         
   0   7  11        194.99        211.43         8.05 o                         
   1   7  11         16.69         18.58         4.60 o                         
   2   7  11         74.34         67.41        10.76 o                         
   3   7  11         12.74         22.86         6.78 o                         
   4   7  11         56.91         59.17         5.95 o                         
   5   7  11          9.32          9.11         6.19 o                         
 -10   8  11          4.10          4.12         4.93 o                         
  -9   8  11         42.36         28.70         5.58 o                         
  -8   8  11          0.00          4.01         6.31 o                         
  -7   8  11         82.91         73.45         4.96 o                         
  -6   8  11          6.61         11.98         6.98 o                         
  -5   8  11         98.05        112.20         4.84 o                         
  -4   8  11         53.18         64.35         8.01 o                         
  -3   8  11        177.21        170.08        11.63 o                         
  -2   8  11         24.15         19.21         4.65 o                         
  -1   8  11        137.34        123.91         4.87 o                         
   0   8  11         50.66         56.13         8.18 o                         
   1   8  11         82.42         71.80         4.89 o                         
   2   8  11          6.61          2.23         4.87 o                         
   3   8  11         74.77         96.37        17.22 o                         
   4   8  11          2.22         10.57         6.75 o                         
 -10   9  11         18.02          8.54         5.36 o                         
  -9   9  11          0.00          3.03         4.81 o                         
  -8   9  11         45.03         44.53         7.64 o                         
  -7   9  11          0.11         -3.56         5.25 o                         
  -6   9  11         66.75         68.93         5.73 o                         
  -5   9  11          1.40          6.87         4.62 o                         
  -4   9  11        100.32        104.16         4.86 o                         
  -3   9  11          0.37         19.87         4.86 o                         
  -2   9  11        157.54        141.21         7.77 o                         
  -1   9  11         24.85         25.17        10.26 o                         
   0   9  11         60.81         71.06        10.69 o                         
   1   9  11          6.19          0.82         5.15 o                         
   2   9  11         66.02         82.47         7.52 o                         
   3   9  11          0.26         -0.98         6.02 o                         
   4   9  11         59.01         42.32         8.35 o                         
  -9  10  11         22.74          7.48         5.19 o                         
  -8  10  11          8.37          4.67         4.70 o                         
  -7  10  11         44.43         39.26         4.76 o                         
  -6  10  11          1.09          8.65         4.94 o                         
  -5  10  11         52.52         53.48         5.02 o                         
  -4  10  11          9.36          8.79         5.13 o                         
  -3  10  11        153.28        164.51         8.23 o                         
  -2  10  11          7.49         17.44         5.14 o                         
  -1  10  11         86.61         77.26         5.44 o                         
   0  10  11         12.78         10.76         8.77 o                         
   1  10  11         30.13         22.35         6.77 o                         
   2  10  11          1.74          5.97         5.73 o                         
   3  10  11         46.07         31.95         5.68 o                         
  -8  11  11         32.63         25.96         6.27 o                         
  -7  11  11          1.59          1.51         6.95 o                         
  -6  11  11         27.30         28.00         5.07 o                         
  -5  11  11         16.15         17.78         4.73 o                         
  -4  11  11         66.67         54.88         5.23 o                         
  -3  11  11          7.10          1.13         5.48 o                         
  -2  11  11        138.76        132.35        10.43 o                         
  -1  11  11          1.49          2.57         8.94 o                         
   0  11  11         37.17         27.72         4.92 o                         
   1  11  11          6.42         10.37         5.16 o                         
   2  11  11         28.35         20.10         5.60 o                         
  -7  12  11         34.95         18.57        10.44 o                         
  -6  12  11          4.60          9.84         5.13 o                         
  -5  12  11         26.76         22.58         5.08 o                         
  -4  12  11          3.38          2.04         4.68 o                         
  -3  12  11         86.55         63.70         5.79 o                         
  -2  12  11          1.15          7.24         4.71 o                         
  -1  12  11         43.49         36.82         6.69 o                         
   0  12  11          0.94          7.38         5.42 o                         
  -4  13  11         35.21         14.43        10.34 o                         
  -3  13  11          0.37         -1.42         6.10 o                         
  -2  13  11         33.64         32.63         7.21 o                         
 -12   0  12         14.14         20.00        10.21 o                         
 -10   0  12         60.48         60.72         8.85 o                         
  -8   0  12         57.71         67.37         5.79 o                         
  -6   0  12         62.14         69.79         5.31 o                         
  -4   0  12        573.99        604.96         6.99 o                         
  -2   0  12        138.40        123.88         8.72 o                         
   0   0  12        100.23        121.43        11.12 o                         
   2   0  12         64.44         63.97         5.98 o                         
   4   0  12        152.22        148.52        11.98 o                         
 -12   1  12          0.13         -4.02         7.00 o                         
 -11   1  12         14.49         18.19         9.21 o                         
 -10   1  12          0.05         13.05         5.00 o                         
  -9   1  12        114.80        109.21         4.50 o                         
  -8   1  12          0.07         -0.69         3.96 o                         
  -7   1  12         13.83         16.67         3.79 o                         
  -6   1  12          6.20          8.40         3.59 o                         
  -5   1  12        299.67        301.60         6.43 o                         
  -4   1  12          5.12         10.50         3.73 o                         
  -3   1  12        279.05        304.24         6.22 o                         
  -2   1  12         11.40         15.72         4.35 o                         
  -1   1  12         58.09         56.42         5.52 o                         
   0   1  12          9.32         10.75         3.90 o                         
   1   1  12        105.06        103.21         4.30 o                         
   2   1  12          5.67          9.50         5.42 o                         
   3   1  12        109.48        114.76         5.82 o                         
   4   1  12          3.76          9.34         5.34 o                         
   5   1  12        117.74         83.92         5.49 o                         
 -12   2  12          8.86          6.93         7.94 o                         
 -11   2  12          0.09         -2.66         6.42 o                         
 -10   2  12         48.73         39.70         5.10 o                         
  -9   2  12          0.11         -3.89         4.89 o                         
  -8   2  12        103.87        118.09         4.22 o                         
  -7   2  12          3.16          7.70         4.16 o                         
  -6   2  12        102.42        107.22         3.95 o                         
  -5   2  12         11.20         10.96         4.22 o                         
  -4   2  12        339.69        342.86         6.23 o                         
  -3   2  12         41.76         33.41         3.36 o                         
  -2   2  12         52.18         55.29         5.30 o                         
  -1   2  12          0.72          8.10         4.24 o                         
   0   2  12        215.29        233.31         4.84 o                         
   1   2  12         21.46         26.33         6.36 o                         
   2   2  12        152.29        137.92         8.00 o                         
   3   2  12          1.13          7.66         4.64 o                         
   4   2  12         68.56         67.55         7.75 o                         
   5   2  12          7.03          2.96         5.15 o                         
 -11   3  12          7.40          3.32         8.06 o                         
 -10   3  12          0.73         -4.20         5.05 o                         
  -9   3  12        117.22        104.70         5.15 o                         
  -8   3  12          5.43         12.86         4.06 o                         
  -7   3  12         81.57         86.27         4.05 o                         
  -6   3  12         32.91         31.56         3.84 o                         
  -5   3  12        180.97        179.42         7.82 o                         
  -4   3  12          0.47         14.50         3.69 o                         
  -3   3  12         85.58         88.95         4.53 o                         
  -2   3  12         28.97         23.16         3.78 o                         
  -1   3  12        125.63        160.80         6.08 o                         
   0   3  12          3.26          7.81         3.94 o                         
   1   3  12        301.26        303.42         9.53 o                         
   2   3  12         11.68          6.50         4.38 o                         
   3   3  12         75.44         63.61         4.73 o                         
   4   3  12          0.45          6.98         4.75 o                         
   5   3  12         24.26         13.07         5.90 o                         
 -11   4  12          0.52          3.77         5.79 o                         
 -10   4  12         42.94         31.25         5.56 o                         
  -9   4  12          0.49         22.12        11.47 o                         
  -8   4  12        133.32        134.42         8.48 o                         
  -7   4  12          0.00         -4.00         4.53 o                         
  -6   4  12         83.06         82.18         4.05 o                         
  -5   4  12         22.82         26.12         3.80 o                         
  -4   4  12        109.83        114.11         7.73 o                         
  -3   4  12         11.03         22.03         4.54 o                         
  -2   4  12         88.42         91.05         4.09 o                         
  -1   4  12          0.84          6.66         3.83 o                         
   0   4  12        339.27        349.12         7.29 o                         
   1   4  12          0.20         -0.59         4.27 o                         
   2   4  12        102.10         94.36         4.45 o                         
   3   4  12          8.37         14.35         4.69 o                         
   4   4  12         15.01          7.96         4.95 o                         
   5   4  12          0.20          4.02         5.27 o                         
 -11   5  12         12.44          9.65         5.64 o                         
 -10   5  12          6.49          7.74         5.32 o                         
  -9   5  12         93.23         91.55         8.28 o                         
  -8   5  12          7.44         11.55         5.08 o                         
  -7   5  12         68.50         64.28         6.56 o                         
  -6   5  12         12.86         19.83         4.47 o                         
  -5   5  12         63.96         69.78         4.02 o                         
  -4   5  12          0.01          6.64         3.74 o                         
  -3   5  12        119.65        126.11         4.66 o                         
  -2   5  12          0.00         -1.36         3.81 o                         
  -1   5  12        263.96        269.17         8.04 o                         
   0   5  12          2.65         18.52         5.80 o                         
   1   5  12        159.50        150.99         4.68 o                         
   2   5  12          1.67         15.58         4.62 o                         
   3   5  12         14.83         15.63         4.75 o                         
   4   5  12          3.93          1.37         5.05 o                         
 -10   6  12         34.85         21.83         5.59 o                         
  -9   6  12          1.57         16.45         5.41 o                         
  -8   6  12         70.90         66.13         5.10 o                         
  -7   6  12          4.38         11.52         4.98 o                         
  -6   6  12         43.74         38.82         5.42 o                         
  -5   6  12          0.10          4.37         4.60 o                         
  -4   6  12         88.05        111.49         9.83 o                         
  -3   6  12          2.30          7.10         6.56 o                         
  -2   6  12        185.66        185.63         4.34 o                         
  -1   6  12         49.63         49.03         4.10 o                         
   0   6  12        154.42        160.90         6.63 o                         
   1   6  12          2.91          4.51         4.22 o                         
   2   6  12         25.72         16.60         4.84 o                         
   3   6  12          4.58         -0.98         5.05 o                         
   4   6  12         30.41         33.70         5.99 o                         
 -10   7  12         12.68          2.77         6.42 o                         
  -9   7  12         40.28         28.64         5.40 o                         
  -8   7  12          2.07          6.74         5.42 o                         
  -7   7  12         51.55         45.67         4.98 o                         
  -6   7  12          0.04          2.48         4.82 o                         
  -5   7  12         75.29         83.46         4.96 o                         
  -4   7  12          1.49         13.47         7.63 o                         
  -3   7  12        134.58        114.24         5.26 o                         
  -2   7  12         17.88         19.08         5.52 o                         
  -1   7  12        120.04         99.62         9.40 o                         
   0   7  12         13.38         16.82         4.95 o                         
   1   7  12         58.12         63.19         5.49 o                         
   2   7  12         19.90         23.95         5.60 o                         
   3   7  12         42.19         32.69         5.65 o                         
   4   7  12          0.06          1.28        10.36 o                         
  -9   8  12          1.08          1.61         5.61 o                         
  -8   8  12         32.83         27.71         5.37 o                         
  -7   8  12          5.34         14.95         5.17 o                         
  -6   8  12         66.02         55.14         5.17 o                         
  -5   8  12          0.97          2.03         4.84 o                         
  -4   8  12        108.32        115.74         8.80 o                         
  -3   8  12          0.38         -4.34         4.85 o                         
  -2   8  12         77.67         74.03         5.03 o                         
  -1   8  12         25.74         28.06         4.91 o                         
   0   8  12         35.48         33.44         5.11 o                         
   1   8  12          7.22          4.46         5.48 o                         
   2   8  12         66.59         55.20        11.24 o                         
   3   8  12          1.85          2.10         6.24 o                         
  -9   9  12         13.19         18.67        10.31 o                         
  -8   9  12          4.00          6.52         8.25 o                         
  -7   9  12         52.19         49.69         5.49 o                         
  -6   9  12          2.52          8.79         5.20 o                         
  -5   9  12         82.78         66.86         5.31 o                         
  -4   9  12          7.22          1.54         5.00 o                         
  -3   9  12         85.96         52.17         5.22 o                         
  -2   9  12          1.24         -3.18         5.03 o                         
  -1   9  12         35.08         32.44         5.16 o                         
   0   9  12          0.70          3.29         6.96 o                         
   1   9  12         41.78         47.52         6.87 o                         
   2   9  12          0.60         -3.36         6.19 o                         
  -8  10  12         17.43          0.28        10.21 o                         
  -7  10  12          0.07          0.15         5.60 o                         
  -6  10  12         52.73         46.39         8.94 o                         
  -5  10  12         16.91         14.48         5.33 o                         
  -4  10  12         68.25         66.10         8.22 o                         
  -3  10  12          0.28          3.62         5.28 o                         
  -2  10  12         59.47         61.75         7.55 o                         
  -1  10  12          1.99          4.22         5.36 o                         
   0  10  12         18.97          8.71         5.49 o                         
   1  10  12          0.36         -6.03         6.03 o                         
  -6  11  12          7.44         10.39         5.27 o                         
  -5  11  12         37.30         23.57         5.71 o                         
  -4  11  12          1.43         -3.27         5.55 o                         
  -3  11  12         55.70         52.02         5.82 o                         
  -2  11  12          4.03         11.10         7.67 o                         
  -1  11  12         38.53         18.83        15.28 o                         
   0  11  12          0.09         14.37         9.72 o                         
 -11   0  13          5.86         27.11         9.98 o                         
  -9   0  13         60.46         50.91         6.30 o                         
  -7   0  13         40.33         47.46         5.71 o                         
  -5   0  13        167.54        168.00         6.08 o                         
  -3   0  13        154.29        134.41        25.45 o                         
  -1   0  13         13.34         29.47        14.04 o                         
   1   0  13        132.30        146.86        26.62 o                         
   3   0  13         92.18         81.27        16.40 o                         
 -11   1  13          0.08          0.75         7.68 o                         
 -10   1  13         19.00         17.09         5.32 o                         
  -9   1  13          3.15         -0.50         4.55 o                         
  -8   1  13         86.42         83.17         4.49 o                         
  -7   1  13          0.09         10.13         4.48 o                         
  -6   1  13         49.56         56.15         4.82 o                         
  -5   1  13          4.74          9.00         3.82 o                         
  -4   1  13        240.75        228.79         4.99 o                         
  -3   1  13          3.75          7.27         4.31 o                         
  -2   1  13         40.77         50.29         4.29 o                         
  -1   1  13         17.35         24.34         7.27 o                         
   0   1  13         78.76         78.62         8.58 o                         
   1   1  13          2.25          9.40         4.34 o                         
   2   1  13        128.85        133.97         4.86 o                         
   3   1  13          6.44          9.41         5.30 o                         
   4   1  13         49.02         28.49         6.00 o                         
 -11   2  13          3.82          1.54         7.21 o                         
 -10   2  13          2.11          4.33         5.50 o                         
  -9   2  13         70.14         50.03         8.06 o                         
  -8   2  13          2.44          3.89         6.58 o                         
  -7   2  13         67.63         64.95         8.68 o                         
  -6   2  13          0.07          5.00         5.00 o                         
  -5   2  13         92.45         96.38         9.67 o                         
  -4   2  13         15.05         16.18         6.18 o                         
  -3   2  13         85.46         74.88         4.14 o                         
  -2   2  13          0.97          4.27         4.01 o                         
  -1   2  13         59.27         60.38         4.39 o                         
   0   2  13         42.07         30.83         5.39 o                         
   1   2  13        173.48        177.05         6.21 o                         
   2   2  13          3.04          9.51         7.21 o                         
   3   2  13         39.20         36.08         5.06 o                         
   4   2  13          7.85          6.55         7.56 o                         
 -10   3  13         18.81         18.28         5.57 o                         
  -9   3  13          2.76         10.59         5.17 o                         
  -8   3  13        104.55         96.88         5.22 o                         
  -7   3  13          0.06          7.64         4.09 o                         
  -6   3  13         36.54         31.58         4.13 o                         
  -5   3  13          0.87         14.24         3.96 o                         
  -4   3  13         90.99        106.36         7.83 o                         
  -3   3  13         15.89         30.63         3.97 o                         
  -2   3  13         82.73         81.67         4.19 o                         
  -1   3  13          8.87         22.67         4.15 o                         
   0   3  13        170.88        186.74         5.87 o                         
   1   3  13          7.89          9.23         4.57 o                         
   2   3  13         60.01         39.69         5.34 o                         
   3   3  13          2.59          4.06         5.09 o                         
 -10   4  13          2.12         -1.44         5.65 o                         
  -9   4  13         66.68         56.07         7.02 o                         
  -8   4  13          1.23         13.40         7.16 o                         
  -7   4  13         44.24         44.49         5.73 o                         
  -6   4  13          4.20         16.20         5.65 o                         
  -5   4  13         42.23         42.05         4.15 o                         
  -4   4  13          0.08          0.31         3.95 o                         
  -3   4  13        120.97        128.97         7.65 o                         
  -2   4  13          5.24          3.45         4.49 o                         
  -1   4  13        126.58        115.96         4.45 o                         
   0   4  13          8.10         -0.38         4.51 o                         
   1   4  13         74.84         75.43         4.59 o                         
   2   4  13          0.03          0.71         4.87 o                         
   3   4  13         10.63         15.21         5.48 o                         
 -10   5  13         28.02         10.32         7.61 o                         
  -9   5  13          0.46         17.38         5.28 o                         
  -8   5  13         48.59         42.23         5.25 o                         
  -7   5  13          5.46          3.95         4.85 o                         
  -6   5  13         14.35          8.92         5.99 o                         
  -5   5  13         20.74          7.37         5.22 o                         
  -4   5  13        123.97        127.82         4.54 o                         
  -3   5  13          0.84          1.30         4.23 o                         
  -2   5  13        163.40        148.87        10.82 o                         
  -1   5  13          0.06         -0.27         5.93 o                         
   0   5  13         62.60         58.42         4.81 o                         
   1   5  13          0.03          3.73         4.81 o                         
   2   5  13         14.33         15.61         4.75 o                         
   3   5  13          1.06          2.01         5.32 o                         
  -9   6  13         34.11         16.05         6.42 o                         
  -8   6  13          3.64         10.60         8.42 o                         
  -7   6  13         19.95         19.04        11.11 o                         
  -6   6  13          0.02          0.06         4.86 o                         
  -5   6  13         55.83         56.11         5.19 o                         
  -4   6  13          8.11         12.74         5.02 o                         
  -3   6  13        164.90        137.32         9.12 o                         
  -2   6  13          0.34          1.88         4.51 o                         
  -1   6  13         70.95         57.88         4.73 o                         
   0   6  13          0.05          8.74         5.02 o                         
   1   6  13         15.52         13.45         4.68 o                         
   2   6  13          3.42          4.80         4.93 o                         
  -9   7  13          1.75          9.01         6.99 o                         
  -8   7  13         26.06         18.69         5.50 o                         
  -7   7  13          8.44          5.59        10.34 o                         
  -6   7  13         42.26         42.83         5.36 o                         
  -5   7  13          7.53         11.58         5.15 o                         
  -4   7  13         87.49         69.88         5.25 o                         
  -3   7  13          3.66          5.14         4.97 o                         
  -2   7  13         71.82         58.73         6.40 o                         
  -1   7  13          1.81          7.86         5.21 o                         
   0   7  13         31.66         27.16         5.48 o                         
   1   7  13          4.30          7.10         4.83 o                         
   2   7  13         38.62         27.40        10.51 o                         
  -8   8  13          1.37         -2.41         5.76 o                         
  -7   8  13         45.78         32.53         5.99 o                         
  -6   8  13          0.20          7.09         5.78 o                         
  -5   8  13         58.69         37.12         8.09 o                         
  -4   8  13          5.85          8.85         5.24 o                         
  -3   8  13         36.69         28.82         5.41 o                         
  -2   8  13          0.21          2.24         5.22 o                         
  -1   8  13         32.42         25.01         7.14 o                         
   0   8  13          0.00         -4.08         5.01 o                         
   1   8  13         54.05         39.55         8.09 o                         
  -7   9  13          0.54          1.79        10.23 o                         
  -6   9  13         70.45         52.90         6.69 o                         
  -5   9  13         10.77         -3.00        10.21 o                         
  -4   9  13         24.36         20.47         5.85 o                         
  -3   9  13          0.44          5.57         5.41 o                         
  -2   9  13         16.39          7.45         5.60 o                         
  -1   9  13          0.51          0.71         5.54 o                         
   0   9  13         46.66          9.49         9.82 o                         
  -4  10  13          0.92          6.45        10.00 o                         
  -3  10  13         16.15         15.65        10.13 o                         
  -2  10  13          4.71          1.25         9.80 o                         
  -8   0  14         78.81         35.45         6.83 o                         
  -6   0  14         32.98         20.44         5.15 o                         
  -4   0  14         64.21         76.56        18.70 o                         
  -2   0  14         33.53         38.18         6.34 o                         
   0   0  14         75.40         75.19         9.35 o                         
   2   0  14         70.32         42.48        10.80 o                         
  -9   1  14         39.27         34.80         5.42 o                         
  -8   1  14          0.00          1.89         4.10 o                         
  -7   1  14         63.91         59.11         9.39 o                         
  -6   1  14          2.99          8.46         5.42 o                         
  -5   1  14         34.13         34.08         4.37 o                         
  -4   1  14          0.02          2.19         5.56 o                         
  -3   1  14         76.37         73.93         4.47 o                         
  -2   1  14          5.08          8.01         4.34 o                         
  -1   1  14         46.18         42.52         4.58 o                         
   0   1  14          1.08          8.61         4.83 o                         
   1   1  14         91.19         61.49         5.33 o                         
   2   1  14          6.21         -0.02         5.11 o                         
  -9   2  14          3.05         11.49         5.69 o                         
  -8   2  14         69.47         44.50        14.81 o                         
  -7   2  14          3.75          5.49         5.00 o                         
  -6   2  14         21.88         29.18         8.00 o                         
  -5   2  14          1.26         -4.25         4.25 o                         
  -4   2  14         63.52         60.53         9.54 o                         
  -3   2  14          2.07         -0.52         4.36 o                         
  -2   2  14         56.66         52.21         4.58 o                         
  -1   2  14         10.84         16.53         4.49 o                         
   0   2  14         70.55         69.59         6.95 o                         
   1   2  14          1.40          5.96         5.03 o                         
   2   2  14         50.07         42.51        10.26 o                         
  -9   3  14         35.82         23.58         7.93 o                         
  -8   3  14          0.01         -5.30         5.30 o                         
  -7   3  14         35.18         34.47         4.83 o                         
  -6   3  14          2.92          5.67         4.47 o                         
  -5   3  14         28.45         21.07         4.45 o                         
  -4   3  14          1.07          5.82         4.38 o                         
  -3   3  14        105.04         80.89         4.68 o                         
  -2   3  14          1.93         11.10         6.06 o                         
  -1   3  14         53.34         41.87         5.27 o                         
   0   3  14          2.59          5.22         4.66 o                         
   1   3  14         45.14         42.87         8.37 o                         
  -9   4  14          3.18         10.74        10.15 o                         
  -8   4  14         34.25         18.97         5.61 o                         
  -7   4  14          1.69          3.10         5.33 o                         
  -6   4  14         18.56         23.25         5.50 o                         
  -5   4  14          1.92          1.90         8.33 o                         
  -4   4  14         95.17         79.03         4.76 o                         
  -3   4  14          0.08          7.87         4.54 o                         
  -2   4  14         77.31         64.11         6.53 o                         
  -1   4  14          0.50         -5.24         5.24 o                         
   0   4  14         23.42         30.29         7.12 o                         
   1   4  14          0.29         -5.43         5.43 o                         
  -8   5  14          0.12          8.42         5.63 o                         
  -7   5  14         20.13         15.83         5.49 o                         
  -6   5  14          0.04          4.65         5.35 o                         
  -5   5  14         50.59         40.79         4.70 o                         
  -4   5  14          5.40          8.78         4.54 o                         
  -3   5  14        106.75         84.37         5.89 o                         
  -2   5  14          3.08         13.62         4.67 o                         
  -1   5  14         20.99         13.90         5.07 o                         
   0   5  14          0.52         10.52         7.33 o                         
  -7   6  14          1.34         -1.36         5.70 o                         
  -6   6  14         34.25         15.13         5.60 o                         
  -5   6  14          8.85         12.34         5.43 o                         
  -4   6  14         78.93         60.33        26.92 o                         
  -3   6  14          0.24          9.41         5.40 o                         
  -2   6  14         39.60         24.44         7.01 o                         
  -1   6  14          1.03         10.80         4.46 o                         
   0   6  14         12.47         13.30         5.35 o                         
  -6   7  14          0.33          1.86         5.71 o                         
  -5   7  14         43.12         32.40         6.68 o                         
  -4   7  14          6.71          4.71         6.56 o                         
  -3   7  14         30.86         19.54         5.75 o                         
  -2   7  14          3.12          5.60         5.61 o                         
  -1   7  14         20.98          2.53         7.06 o                         
  -4   8  14         17.32          4.32         9.85 o                         
  -7   0  15         35.04         13.07        16.33 o                         
  -5   0  15         13.72          9.21        11.19 o                         
  -3   0  15         66.33         51.49        12.03 o                         
  -1   0  15         33.94         40.24        21.21 o                         
  -7   1  15          2.47          0.74         4.81 o                         
  -6   1  15         13.88          6.44         4.79 o                         
  -5   1  15          0.05          1.45         4.74 o                         
  -4   1  15         33.05         22.83         5.84 o                         
  -3   1  15          5.52         13.23         4.82 o                         
  -2   1  15         60.21         31.44         5.06 o                         
  -1   1  15          0.01         10.26         5.10 o                         
  -7   2  15         34.01         10.57         6.83 o                         
  -6   2  15          3.23          5.23         6.40 o                         
  -5   2  15         12.69         12.91         4.33 o                         
  -4   2  15          6.72         12.85         4.96 o                         
  -3   2  15         58.98         46.53         6.72 o                         
  -2   2  15          2.27          7.00         6.42 o                         
  -1   2  15         36.20         27.16         6.25 o                         
  -6   3  15         18.06         -0.37         4.97 o                         
  -5   3  15          0.98         -1.39         5.34 o                         
  -4   3  15         32.95         19.94         5.63 o                         
  -3   3  15          3.87         11.54         6.38 o                         
  -2   3  15         42.32         30.22         5.12 o                         
  -6   4  15          0.03          8.21         9.69 o                         
  -5   4  15         30.72         15.06         5.07 o                         
  -4   4  15          2.39         -1.17         5.02 o                         
  -3   4  15         42.11         17.99         5.89 o                         
                                                                                
